# Supplementary material for: High-density genetic linkage map construction and identification of fruit-related QTLs in pear using SNP and SSR markers
Source: J Exp Bot. 2014 Aug 16;65(20):5771–81. doi: 10.1093/jxb/eru311 (PMC4203118; doi:10.1093/jxb/eru311)
Supplement: Supplementary Data [file supp_eru311_jexbot122010_file002.xls]

## Sheet: 3143 SNPs
Supplemental Table S3 List of segregation data of 3,143 SNP markers
Locus	Segregation	Ind-1	Ind-2	Ind-3	Ind-4	Ind-5	Ind-6	Ind-7	Ind-8	Ind-9	Ind-10	Ind-11	Ind-12	Ind-13	Ind-14	Ind-15	Ind-16	Ind-17	Ind-18	Ind-19	Ind-20	Ind-21	Ind-22	Ind-23	Ind-24	Ind-25	Ind-26	Ind-27	Ind-28	Ind-29	Ind-30	Ind-31	Ind-32	Ind-33	Ind-34	Ind-35	Ind-36	Ind-37	Ind-38	Ind-39	Ind-40	Ind-41	Ind-42	Ind-43	Ind-44	Ind-45	Ind-46	Ind-47	Ind-48
Pyb15_005	<lmxll>	lm	ll	lm	lm	--	ll	lm	lm	lm	lm	lm	lm	lm	lm	ll	lm	ll	ll	lm	lm	lm	ll	lm	lm	ll	lm	ll	lm	ll	lm	lm	ll	ll	lm	lm	lm	ll	ll	ll	--	ll	lm	lm	lm	ll	ll	--	lm
Pyb15_006	<lmxll>	lm	ll	--	lm	--	ll	lm	lm	lm	lm	lm	lm	lm	lm	ll	lm	ll	ll	lm	lm	lm	ll	lm	lm	ll	lm	ll	lm	ll	lm	lm	ll	ll	lm	lm	lm	ll	ll	ll	--	ll	lm	lm	lm	ll	ll	--	lm
Pyb15_007	<lmxll>	lm	ll	lm	lm	--	ll	lm	lm	lm	lm	lm	lm	lm	lm	ll	lm	ll	ll	lm	lm	lm	ll	lm	lm	ll	lm	ll	lm	ll	lm	lm	ll	ll	lm	lm	lm	ll	ll	ll	--	ll	lm	lm	lm	ll	ll	--	lm
Pyb15_008	<lmxll>	--	ll	lm	lm	--	ll	lm	lm	lm	lm	lm	lm	lm	lm	ll	lm	ll	ll	lm	lm	lm	ll	lm	lm	ll	lm	ll	lm	ll	lm	ll	ll	ll	lm	lm	lm	ll	ll	ll	ll	ll	lm	lm	lm	ll	ll	--	lm
Pyb15_009	<lmxll>	--	ll	lm	lm	--	ll	lm	lm	lm	lm	lm	lm	lm	lm	ll	lm	ll	ll	lm	lm	lm	ll	lm	lm	ll	lm	ll	lm	ll	lm	ll	ll	ll	lm	lm	lm	ll	ll	ll	--	ll	lm	lm	lm	ll	ll	--	lm
Pyd15_002	<nnxnp>	--	np	np	np	--	nn	np	np	nn	np	nn	nn	nn	nn	nn	--	nn	nn	nn	nn	np	np	nn	--	nn	nn	nn	nn	np	np	--	nn	np	np	nn	nn	np	np	nn	--	nn	np	nn	nn	np	nn	--	np
Pyd15_003	<nnxnp>	nn	np	np	np	--	nn	np	np	nn	np	nn	nn	nn	nn	nn	nn	nn	nn	nn	nn	np	np	nn	--	nn	nn	nn	nn	np	np	np	nn	np	np	nn	--	np	--	nn	--	nn	np	nn	nn	np	nn	--	np
Pyd15_004	<nnxnp>	--	nn	nn	--	--	np	nn	nn	np	nn	np	np	np	np	np	np	np	np	np	np	nn	nn	np	--	np	np	np	np	nn	nn	--	np	nn	nn	np	np	nn	nn	np	--	np	nn	np	np	nn	np	--	nn
Pyd15_006	<nnxnp>	nn	np	np	np	--	nn	np	np	np	np	nn	nn	nn	nn	--	nn	nn	nn	nn	nn	np	np	nn	nn	nn	nn	nn	nn	np	nn	np	nn	np	np	nn	--	np	--	nn	--	--	np	nn	nn	np	nn	--	np
Pyb15_014	<lmxll>	lm	ll	--	--	--	ll	--	ll	lm	lm	ll	lm	lm	lm	ll	lm	ll	ll	lm	lm	lm	ll	lm	lm	ll	lm	ll	lm	ll	ll	ll	ll	ll	lm	lm	ll	ll	ll	ll	--	--	lm	lm	lm	ll	ll	--	lm
Pyb15_017	<lmxll>	--	ll	--	--	--	ll	--	ll	lm	lm	ll	lm	lm	lm	ll	lm	ll	ll	lm	lm	lm	ll	lm	lm	ll	lm	ll	lm	ll	ll	ll	ll	ll	lm	lm	ll	ll	ll	ll	ll	ll	lm	lm	lm	ll	ll	--	lm
Pybd15_001	<hkxhk>	--	hk	hk	kk	--	hk	hk	hk	kk	hk	hh	kk	hk	hk	hh	hk	hh	hh	kk	hk	kk	hk	hk	hk	hh	hk	hh	kk	hh	hh	hk	hh	hk	kk	hk	hk	hk	hk	hh	hk	hh	hk	kk	hk	hh	hh	--	hk
Pyb15_018	<lmxll>	lm	ll	lm	lm	--	ll	ll	ll	lm	lm	ll	lm	lm	lm	ll	lm	ll	ll	lm	lm	lm	ll	lm	lm	ll	lm	ll	lm	ll	ll	ll	ll	ll	lm	lm	ll	ll	--	ll	--	ll	lm	lm	lm	ll	ll	--	lm
Pyb15_022	<lmxll>	lm	ll	lm	lm	--	ll	ll	ll	lm	lm	ll	lm	lm	lm	ll	lm	ll	ll	lm	lm	lm	ll	lm	lm	ll	lm	ll	lm	ll	ll	ll	ll	ll	lm	lm	ll	ll	--	ll	--	ll	lm	--	lm	ll	ll	--	lm
Pyb15_029	<lmxll>	ll	lm	ll	ll	--	lm	lm	lm	ll	ll	lm	ll	ll	ll	lm	ll	lm	lm	ll	ll	ll	lm	ll	ll	lm	ll	lm	ll	lm	lm	lm	lm	lm	ll	ll	ll	lm	lm	lm	--	lm	ll	ll	ll	lm	lm	--	ll
Pyb15_031	<lmxll>	ll	lm	ll	ll	--	lm	lm	lm	ll	ll	lm	lm	ll	ll	lm	ll	lm	ll	ll	ll	ll	lm	ll	ll	lm	ll	lm	ll	lm	lm	lm	lm	lm	ll	ll	ll	lm	lm	lm	lm	lm	ll	ll	ll	lm	lm	--	ll
Pyb15_032	<lmxll>	--	ll	lm	lm	--	ll	ll	ll	lm	lm	ll	ll	lm	lm	ll	lm	ll	lm	lm	lm	lm	ll	lm	lm	ll	lm	ll	lm	ll	ll	ll	ll	ll	lm	lm	lm	ll	--	ll	--	ll	lm	lm	ll	ll	ll	--	lm
Pyb15_033	<lmxll>	lm	ll	lm	lm	--	ll	ll	ll	lm	lm	ll	ll	lm	lm	ll	lm	ll	lm	lm	lm	lm	ll	lm	lm	ll	lm	ll	lm	ll	ll	ll	ll	ll	lm	lm	lm	ll	ll	ll	--	ll	lm	lm	ll	ll	--	--	lm
Pyd15_007	<nnxnp>	--	np	np	np	--	nn	np	np	np	nn	nn	nn	nn	nn	nn	nn	nn	nn	nn	nn	np	np	nn	nn	nn	nn	nn	nn	nn	nn	--	nn	np	np	nn	nn	np	np	nn	--	nn	np	nn	nn	nn	nn	--	nn
Pybd15_003	<hkxhk>	hk	hk	hh	hh	--	kk	hk	hk	hh	hk	kk	kk	hk	hk	kk	hk	kk	hk	hk	hk	hh	hk	hk	hk	kk	hk	kk	hk	kk	hk	hk	kk	hk	hh	hk	--	hk	hk	kk	--	kk	hh	hk	kk	kk	kk	--	hk
Pyb15_035	<lmxll>	ll	lm	ll	ll	--	lm	lm	lm	ll	ll	lm	lm	ll	ll	lm	ll	lm	ll	ll	ll	ll	lm	ll	ll	lm	ll	lm	ll	lm	lm	lm	lm	lm	ll	ll	ll	lm	lm	lm	--	lm	ll	ll	lm	lm	lm	--	ll
Pyb15_036	<lmxll>	ll	lm	ll	ll	--	lm	lm	lm	ll	ll	lm	lm	ll	ll	lm	ll	lm	ll	ll	ll	ll	lm	ll	ll	lm	ll	lm	ll	lm	lm	lm	lm	lm	ll	ll	--	lm	--	lm	--	lm	ll	ll	lm	lm	lm	--	ll
Pyb15_037	<lmxll>	--	lm	ll	ll	--	lm	lm	lm	ll	ll	lm	lm	ll	ll	lm	ll	lm	ll	ll	ll	ll	lm	ll	ll	lm	ll	lm	ll	lm	lm	lm	lm	lm	ll	ll	--	lm	lm	lm	lm	lm	ll	ll	lm	lm	lm	--	ll
Pyb15_038	<lmxll>	lm	ll	lm	lm	--	ll	ll	ll	lm	lm	ll	ll	lm	lm	ll	lm	ll	lm	lm	lm	lm	ll	lm	lm	ll	lm	ll	lm	ll	ll	ll	ll	ll	lm	lm	ll	ll	ll	ll	--	ll	lm	lm	ll	ll	ll	--	lm
Pyb15_039	<lmxll>	lm	ll	lm	lm	--	ll	ll	ll	lm	lm	ll	ll	lm	lm	ll	lm	ll	lm	lm	lm	lm	ll	lm	lm	ll	lm	ll	lm	ll	ll	ll	ll	ll	lm	lm	ll	ll	ll	ll	--	ll	lm	lm	ll	ll	ll	--	lm
Pyb15_040	<lmxll>	--	ll	lm	lm	--	ll	ll	ll	lm	lm	ll	ll	lm	lm	ll	lm	ll	lm	lm	lm	lm	ll	lm	lm	ll	lm	ll	lm	ll	ll	ll	ll	ll	lm	lm	ll	ll	--	ll	--	ll	lm	lm	ll	ll	ll	--	lm
Pyb15_042	<lmxll>	lm	ll	--	lm	--	ll	ll	ll	lm	lm	ll	ll	lm	lm	ll	lm	ll	lm	lm	lm	lm	ll	lm	lm	ll	lm	ll	lm	ll	ll	ll	ll	ll	lm	lm	--	ll	ll	ll	--	--	lm	lm	ll	ll	ll	--	lm
Pyb15_043	<lmxll>	lm	ll	--	lm	--	ll	ll	ll	lm	lm	ll	ll	lm	lm	ll	lm	ll	lm	lm	lm	lm	ll	lm	lm	ll	lm	ll	lm	ll	ll	ll	ll	ll	lm	--	--	ll	ll	ll	--	ll	lm	lm	ll	ll	ll	--	lm
Pyb15_044	<lmxll>	lm	ll	lm	lm	--	ll	ll	ll	lm	lm	ll	ll	lm	lm	ll	lm	ll	lm	lm	lm	lm	ll	lm	lm	ll	lm	ll	lm	ll	ll	ll	ll	ll	lm	lm	lm	ll	--	ll	--	ll	lm	lm	ll	ll	ll	--	lm
Pyb15_046	<lmxll>	--	lm	ll	ll	--	lm	lm	lm	ll	ll	lm	lm	ll	ll	lm	ll	lm	ll	ll	ll	ll	lm	ll	ll	lm	ll	lm	ll	lm	lm	lm	lm	lm	ll	ll	--	lm	lm	lm	lm	--	ll	ll	lm	lm	lm	--	ll
Pyb15_047	<lmxll>	ll	lm	ll	ll	--	lm	lm	lm	ll	ll	lm	lm	ll	ll	lm	ll	lm	ll	ll	ll	ll	lm	ll	ll	lm	ll	lm	ll	lm	lm	lm	lm	lm	ll	ll	--	lm	lm	lm	lm	lm	ll	ll	lm	lm	lm	--	ll
Pyb15_048	<lmxll>	lm	ll	lm	lm	--	ll	ll	ll	lm	lm	ll	ll	lm	lm	ll	lm	ll	lm	lm	lm	lm	ll	lm	lm	ll	lm	ll	lm	ll	ll	ll	ll	ll	lm	lm	lm	ll	ll	ll	--	ll	lm	--	ll	ll	ll	--	lm
Pyb15_051	<lmxll>	lm	ll	lm	lm	--	ll	ll	ll	lm	lm	ll	ll	lm	lm	ll	lm	ll	lm	lm	lm	lm	ll	lm	lm	ll	lm	ll	lm	ll	ll	--	ll	ll	lm	lm	lm	ll	ll	ll	ll	ll	lm	lm	ll	ll	ll	--	lm
Pyb15_052	<lmxll>	--	ll	lm	lm	--	ll	ll	ll	lm	lm	ll	ll	lm	lm	ll	lm	ll	lm	lm	lm	lm	ll	lm	lm	ll	lm	ll	lm	ll	ll	ll	ll	ll	lm	lm	--	ll	ll	ll	--	ll	lm	lm	ll	ll	ll	--	lm
Pyb15_053	<lmxll>	lm	ll	lm	lm	--	ll	ll	ll	lm	lm	ll	ll	lm	lm	--	lm	ll	lm	lm	lm	lm	ll	lm	lm	ll	lm	ll	lm	ll	ll	ll	ll	ll	lm	lm	lm	ll	ll	ll	--	ll	lm	lm	ll	ll	ll	--	lm
Pyb15_054	<lmxll>	lm	ll	lm	lm	--	ll	ll	ll	lm	lm	ll	ll	lm	lm	ll	lm	ll	lm	lm	lm	lm	ll	lm	lm	ll	lm	ll	lm	ll	ll	ll	ll	ll	lm	lm	lm	ll	ll	ll	ll	ll	lm	lm	ll	ll	ll	--	lm
Pybd15_004	<hkxhk>	hk	hk	hh	hh	--	kk	hk	hk	hk	hh	kk	kk	hk	hk	kk	hk	kk	hk	hk	hk	hh	hk	hk	hh	kk	hk	kk	hk	hk	hk	hk	kk	hk	hh	hk	--	hk	hk	kk	--	hk	hh	hk	kk	hk	kk	--	hh
Pyb15_058	<lmxll>	ll	lm	--	ll	--	lm	lm	lm	ll	ll	lm	lm	ll	ll	lm	ll	--	ll	ll	ll	ll	lm	ll	ll	lm	ll	lm	ll	lm	lm	lm	lm	lm	ll	ll	ll	lm	--	lm	--	--	ll	ll	lm	lm	lm	lm	ll
Pyb15_059	<lmxll>	--	lm	ll	ll	--	lm	lm	lm	ll	ll	lm	lm	ll	ll	lm	ll	lm	ll	ll	ll	ll	lm	ll	ll	lm	ll	lm	ll	lm	lm	lm	lm	lm	ll	ll	ll	lm	--	lm	--	--	ll	ll	lm	lm	lm	--	ll
Pyb15_060	<lmxll>	ll	lm	ll	ll	--	lm	lm	lm	ll	ll	lm	lm	ll	ll	lm	ll	lm	ll	ll	ll	ll	lm	ll	ll	lm	ll	lm	ll	lm	lm	lm	lm	lm	ll	ll	--	lm	lm	lm	--	lm	ll	ll	lm	lm	lm	--	ll
Pyb15_061	<lmxll>	lm	ll	--	lm	--	ll	ll	ll	lm	lm	ll	ll	lm	lm	ll	lm	ll	lm	lm	lm	lm	ll	lm	lm	ll	lm	ll	lm	ll	ll	ll	ll	ll	lm	lm	ll	ll	--	ll	--	ll	lm	lm	ll	ll	ll	--	lm
Pyb15_062	<lmxll>	lm	ll	lm	lm	--	ll	ll	ll	lm	lm	ll	ll	lm	lm	ll	lm	ll	lm	lm	lm	lm	ll	lm	lm	ll	lm	ll	lm	ll	ll	ll	ll	ll	lm	--	ll	ll	ll	ll	--	ll	lm	lm	ll	ll	ll	--	lm
Pyb15_064	<lmxll>	--	ll	lm	lm	--	ll	--	ll	lm	lm	ll	ll	lm	lm	--	lm	ll	lm	lm	lm	lm	ll	lm	lm	ll	lm	ll	lm	ll	ll	ll	ll	ll	lm	lm	lm	ll	ll	ll	--	ll	lm	lm	ll	ll	ll	--	lm
Pyb15_065	<lmxll>	lm	ll	lm	lm	--	ll	ll	ll	lm	lm	ll	ll	lm	lm	ll	lm	ll	lm	lm	lm	lm	ll	lm	lm	ll	lm	ll	lm	ll	ll	ll	ll	ll	lm	lm	ll	ll	ll	ll	--	ll	lm	--	ll	ll	ll	--	lm
Pyb15_066	<lmxll>	lm	ll	lm	lm	--	ll	ll	ll	lm	lm	ll	ll	lm	lm	ll	lm	ll	lm	lm	lm	lm	ll	lm	lm	ll	lm	ll	lm	ll	ll	ll	ll	ll	lm	lm	ll	ll	ll	ll	--	ll	lm	--	ll	ll	ll	--	lm
Pyb15_067	<lmxll>	lm	ll	lm	lm	--	ll	ll	ll	lm	lm	ll	ll	lm	lm	ll	lm	ll	lm	lm	lm	lm	ll	lm	lm	ll	lm	ll	lm	ll	ll	ll	ll	ll	lm	lm	lm	ll	ll	ll	--	ll	lm	lm	ll	ll	ll	--	lm
Pyb15_068	<lmxll>	lm	ll	lm	lm	--	ll	ll	ll	lm	lm	ll	ll	lm	lm	ll	lm	ll	lm	lm	lm	lm	ll	lm	lm	ll	lm	ll	lm	ll	ll	ll	ll	ll	lm	lm	--	ll	ll	ll	ll	ll	lm	lm	ll	ll	ll	--	lm
Pyb15_069	<lmxll>	--	ll	lm	lm	--	ll	ll	ll	lm	lm	ll	ll	lm	lm	ll	lm	ll	lm	lm	lm	lm	ll	lm	lm	ll	lm	ll	lm	ll	ll	ll	ll	ll	lm	lm	lm	ll	ll	ll	--	ll	lm	lm	ll	ll	ll	--	lm
Pyb15_070	<lmxll>	lm	ll	lm	lm	--	ll	ll	ll	lm	lm	ll	ll	lm	lm	ll	lm	ll	lm	lm	lm	lm	ll	lm	lm	ll	lm	ll	lm	ll	ll	ll	ll	ll	lm	lm	lm	ll	ll	ll	--	ll	lm	lm	ll	ll	ll	--	lm
Pyb15_071	<lmxll>	--	ll	lm	lm	--	ll	ll	ll	lm	lm	ll	ll	lm	lm	ll	lm	ll	lm	lm	lm	lm	ll	lm	lm	ll	lm	ll	lm	ll	ll	ll	ll	ll	lm	lm	--	ll	ll	ll	--	ll	lm	lm	ll	ll	ll	--	lm
Pyb15_072	<lmxll>	lm	ll	lm	lm	--	ll	ll	ll	lm	lm	ll	ll	lm	lm	ll	lm	ll	lm	lm	lm	lm	ll	lm	lm	ll	lm	ll	lm	ll	ll	ll	ll	ll	lm	lm	--	ll	ll	ll	--	ll	lm	lm	ll	ll	ll	--	lm
Pyb15_073	<lmxll>	lm	ll	lm	lm	--	ll	ll	ll	lm	lm	ll	ll	lm	lm	ll	lm	ll	lm	lm	lm	lm	ll	lm	lm	ll	lm	ll	lm	ll	ll	ll	ll	ll	lm	lm	lm	ll	ll	ll	--	ll	lm	lm	ll	ll	ll	--	lm
Pyb15_075	<lmxll>	--	ll	lm	lm	--	ll	ll	ll	lm	lm	ll	ll	lm	lm	--	lm	ll	lm	lm	lm	lm	ll	lm	lm	ll	lm	ll	lm	--	ll	ll	ll	ll	lm	lm	lm	ll	ll	ll	ll	ll	lm	lm	ll	ll	ll	--	lm
Pyb15_077	<lmxll>	lm	ll	lm	lm	--	ll	ll	ll	lm	lm	ll	ll	lm	lm	ll	lm	ll	lm	lm	lm	lm	ll	lm	lm	ll	lm	ll	lm	ll	ll	ll	ll	ll	lm	lm	--	ll	ll	ll	--	ll	lm	lm	ll	ll	ll	--	lm
Pyb15_079	<lmxll>	lm	ll	lm	lm	--	ll	ll	ll	lm	lm	ll	ll	lm	lm	ll	lm	ll	lm	lm	lm	lm	ll	lm	lm	ll	lm	ll	lm	ll	ll	ll	ll	ll	lm	lm	ll	ll	--	ll	--	ll	lm	lm	ll	ll	ll	--	lm
Pyb15_081	<lmxll>	--	ll	lm	lm	--	ll	ll	ll	lm	lm	ll	ll	lm	lm	ll	lm	ll	lm	lm	lm	lm	ll	lm	lm	ll	lm	ll	lm	ll	ll	ll	ll	ll	lm	lm	lm	ll	ll	ll	--	ll	lm	lm	ll	ll	ll	--	lm
Pyd15_014	<nnxnp>	nn	np	np	np	--	nn	np	np	np	nn	nn	nn	nn	nn	nn	nn	nn	nn	nn	nn	np	np	--	nn	nn	nn	nn	nn	nn	nn	np	nn	np	np	--	--	np	np	nn	--	nn	np	nn	nn	nn	nn	--	nn
Pyb15_082	<lmxll>	--	ll	lm	lm	--	ll	ll	ll	lm	lm	ll	ll	lm	lm	ll	lm	ll	lm	lm	lm	lm	ll	lm	lm	ll	lm	ll	lm	ll	ll	ll	ll	ll	lm	lm	lm	ll	ll	ll	--	ll	lm	lm	ll	ll	ll	--	lm
Pyb15_084	<lmxll>	lm	ll	lm	lm	--	ll	ll	ll	lm	lm	ll	ll	lm	lm	ll	lm	ll	lm	lm	lm	lm	ll	lm	lm	ll	lm	ll	lm	ll	ll	ll	ll	ll	lm	lm	lm	ll	ll	ll	--	ll	lm	lm	ll	ll	ll	--	lm
Pyb15_085	<lmxll>	lm	ll	lm	lm	--	ll	ll	ll	lm	lm	ll	ll	lm	lm	ll	lm	ll	lm	lm	lm	lm	ll	lm	lm	ll	lm	ll	lm	ll	ll	ll	ll	ll	lm	lm	lm	ll	ll	ll	--	ll	lm	lm	ll	ll	ll	--	lm
Pyb15_086	<lmxll>	--	ll	lm	lm	--	ll	ll	ll	lm	lm	ll	ll	lm	lm	ll	lm	ll	lm	lm	lm	lm	ll	lm	lm	ll	lm	ll	lm	ll	ll	ll	ll	ll	lm	lm	lm	ll	--	ll	--	ll	lm	lm	ll	ll	ll	--	lm
Pyb15_088	<lmxll>	lm	ll	lm	lm	ll	ll	ll	ll	lm	lm	ll	ll	lm	lm	ll	lm	ll	lm	lm	lm	lm	ll	lm	lm	ll	lm	ll	lm	ll	ll	ll	ll	ll	lm	lm	--	ll	--	ll	--	ll	lm	lm	ll	ll	ll	--	lm
Pyb15_089	<lmxll>	lm	ll	--	lm	--	ll	ll	ll	lm	lm	ll	ll	lm	lm	ll	lm	ll	lm	lm	lm	lm	ll	lm	lm	ll	lm	ll	lm	ll	ll	ll	ll	ll	lm	lm	lm	ll	--	ll	--	ll	lm	lm	ll	ll	ll	--	lm
Pyb15_090	<lmxll>	--	ll	lm	lm	--	ll	ll	ll	lm	lm	ll	ll	lm	lm	ll	lm	ll	lm	lm	lm	lm	ll	--	lm	ll	lm	ll	lm	ll	ll	ll	ll	ll	lm	lm	lm	ll	--	ll	--	ll	lm	lm	ll	ll	ll	--	lm
Pyb15_091	<lmxll>	--	ll	lm	lm	--	ll	ll	ll	lm	lm	ll	ll	lm	lm	ll	lm	ll	lm	lm	lm	lm	ll	lm	lm	ll	lm	ll	lm	ll	ll	ll	ll	ll	lm	lm	lm	ll	ll	ll	--	ll	lm	lm	ll	ll	ll	--	lm
Pyb15_093	<lmxll>	lm	ll	lm	lm	--	ll	ll	ll	lm	lm	ll	ll	lm	lm	ll	lm	ll	lm	lm	lm	lm	ll	lm	lm	ll	lm	ll	lm	ll	ll	ll	ll	ll	lm	lm	ll	ll	ll	ll	--	ll	lm	lm	ll	ll	ll	--	lm
Pyb15_094	<lmxll>	--	ll	lm	lm	--	ll	ll	ll	lm	lm	ll	ll	lm	lm	ll	lm	ll	lm	lm	lm	lm	ll	lm	lm	ll	lm	ll	lm	ll	ll	ll	ll	ll	lm	lm	ll	ll	ll	ll	ll	ll	lm	lm	ll	ll	ll	--	lm
Pyb15_095	<lmxll>	lm	ll	lm	lm	--	ll	ll	ll	lm	lm	ll	ll	lm	lm	ll	lm	ll	lm	lm	lm	lm	ll	lm	lm	ll	lm	ll	lm	ll	ll	ll	ll	ll	lm	lm	ll	ll	--	ll	--	ll	lm	lm	ll	ll	ll	--	lm
Pyb15_099	<lmxll>	lm	ll	lm	lm	--	ll	ll	ll	lm	lm	ll	ll	lm	lm	--	lm	ll	lm	lm	lm	lm	ll	lm	lm	ll	lm	ll	lm	ll	ll	ll	ll	ll	lm	lm	lm	ll	ll	ll	--	ll	lm	lm	ll	ll	ll	--	lm
Pyb15_100	<lmxll>	lm	ll	--	lm	--	ll	ll	ll	lm	lm	ll	ll	lm	lm	ll	lm	ll	lm	lm	lm	lm	ll	lm	lm	ll	lm	ll	lm	ll	ll	ll	ll	ll	lm	lm	--	ll	ll	ll	--	ll	lm	lm	ll	ll	ll	--	lm
Pyb15_104	<lmxll>	lm	ll	lm	lm	--	ll	ll	ll	lm	lm	ll	ll	lm	lm	ll	lm	ll	lm	lm	lm	lm	ll	lm	lm	ll	lm	ll	lm	ll	ll	ll	ll	ll	lm	lm	lm	ll	--	ll	--	ll	lm	lm	ll	ll	ll	--	lm
Pyb15_105	<lmxll>	--	ll	lm	lm	--	ll	--	ll	lm	lm	ll	ll	lm	lm	ll	lm	ll	lm	--	lm	lm	ll	lm	lm	--	lm	ll	lm	ll	ll	ll	ll	ll	lm	lm	lm	ll	ll	ll	--	ll	lm	lm	ll	ll	ll	--	lm
Pyb15_109	<lmxll>	--	ll	--	lm	--	ll	ll	ll	lm	lm	ll	ll	lm	lm	ll	lm	ll	lm	lm	lm	lm	ll	lm	lm	ll	lm	ll	lm	ll	ll	ll	ll	ll	lm	lm	ll	ll	ll	ll	--	ll	lm	lm	ll	ll	ll	--	lm
Pyb15_112	<lmxll>	--	lm	ll	ll	--	lm	lm	lm	ll	ll	lm	lm	ll	ll	lm	ll	lm	ll	ll	ll	ll	lm	ll	ll	lm	ll	lm	ll	lm	lm	lm	lm	lm	ll	ll	ll	lm	lm	lm	--	lm	ll	ll	lm	lm	lm	--	ll
Pyb15_113	<lmxll>	lm	ll	lm	lm	--	ll	ll	ll	lm	lm	ll	ll	lm	lm	ll	lm	ll	lm	lm	lm	lm	ll	lm	lm	ll	lm	ll	lm	ll	ll	ll	ll	ll	lm	lm	ll	ll	ll	ll	--	ll	lm	lm	ll	ll	ll	--	lm
Pyb15_114	<lmxll>	--	ll	lm	lm	--	ll	ll	ll	lm	lm	ll	ll	lm	lm	ll	lm	ll	lm	lm	lm	lm	ll	lm	lm	ll	lm	ll	lm	ll	ll	ll	ll	ll	lm	lm	ll	ll	ll	ll	--	ll	lm	lm	ll	ll	ll	--	lm
Pyb15_115	<lmxll>	--	ll	lm	lm	--	ll	ll	ll	lm	lm	ll	ll	lm	lm	ll	lm	ll	lm	lm	lm	lm	ll	lm	lm	ll	lm	ll	lm	ll	ll	ll	ll	ll	lm	--	ll	ll	ll	ll	--	ll	lm	lm	ll	ll	ll	--	lm
Pyd15_030	<nnxnp>	np	nn	nn	--	--	np	nn	nn	nn	nn	np	nn	np	nn	np	np	np	np	np	np	nn	nn	np	np	np	np	np	np	nn	nn	--	np	nn	nn	nn	--	nn	nn	np	--	np	nn	nn	np	np	nn	--	nn
Pybd15_005	<hkxhk>	--	hh	hk	hk	--	hk	hh	hh	hk	hk	hk	hh	kk	--	hk	kk	hk	kk	kk	kk	hk	hh	kk	kk	hk	kk	hk	kk	hh	hh	hk	hk	hh	hk	hk	--	hh	--	hk	--	hk	hk	hk	kk	hk	hh	--	hk
Pyb15_122	<lmxll>	lm	ll	lm	lm	--	ll	ll	ll	lm	lm	ll	ll	lm	lm	ll	lm	ll	lm	lm	lm	lm	ll	lm	lm	ll	lm	ll	lm	ll	ll	ll	ll	ll	lm	lm	ll	ll	ll	ll	--	ll	lm	lm	ll	ll	ll	--	lm
Pyb15_124	<lmxll>	--	lm	ll	ll	--	lm	lm	lm	ll	ll	lm	lm	ll	ll	lm	ll	lm	ll	ll	ll	ll	lm	ll	ll	lm	ll	lm	ll	lm	lm	lm	lm	lm	ll	ll	ll	lm	lm	lm	--	lm	ll	ll	lm	lm	lm	--	ll
Pybd15_006	<hkxhk>	kk	hh	kk	hk	--	hk	hh	hh	hk	hk	hk	hh	kk	hk	hk	kk	hk	kk	kk	kk	hk	hh	kk	kk	hk	kk	hk	kk	hh	hh	hk	hk	hh	hk	hk	kk	hh	hh	hk	--	hk	hk	hk	hk	hk	hh	--	hk
Pyb15_128	<lmxll>	--	ll	--	lm	--	ll	ll	ll	lm	lm	ll	ll	lm	lm	ll	lm	ll	lm	lm	lm	lm	ll	lm	lm	ll	lm	ll	lm	ll	ll	ll	ll	ll	lm	--	--	ll	ll	ll	--	ll	lm	lm	ll	ll	ll	--	lm
Pyb15_129	<lmxll>	lm	ll	lm	lm	--	ll	ll	ll	lm	lm	ll	ll	lm	lm	ll	lm	ll	lm	lm	lm	lm	ll	lm	lm	ll	lm	ll	lm	ll	ll	--	ll	ll	lm	lm	lm	ll	ll	ll	--	--	lm	lm	ll	ll	ll	--	lm
Pyb15_130	<lmxll>	lm	ll	lm	lm	--	ll	ll	ll	lm	lm	ll	ll	lm	lm	ll	lm	ll	lm	lm	lm	lm	ll	lm	lm	ll	lm	ll	lm	ll	ll	--	ll	ll	lm	lm	lm	ll	ll	ll	--	ll	lm	lm	ll	ll	--	--	lm
Pyb15_131	<lmxll>	lm	ll	lm	lm	--	ll	ll	ll	lm	lm	ll	ll	lm	lm	ll	lm	ll	lm	lm	lm	lm	ll	lm	lm	ll	lm	ll	lm	ll	ll	ll	ll	ll	lm	lm	--	ll	ll	ll	ll	ll	lm	lm	ll	ll	ll	--	lm
Pyb15_132	<lmxll>	lm	ll	lm	lm	--	ll	ll	ll	lm	lm	ll	ll	lm	lm	ll	lm	ll	lm	lm	lm	lm	ll	lm	lm	ll	lm	ll	lm	ll	ll	ll	ll	ll	lm	lm	lm	ll	ll	ll	--	ll	lm	lm	ll	ll	ll	--	lm
Pyb15_133	<lmxll>	lm	ll	lm	lm	--	ll	ll	ll	lm	lm	ll	ll	lm	lm	ll	lm	ll	lm	lm	lm	lm	ll	lm	lm	ll	lm	ll	lm	ll	ll	ll	ll	ll	lm	lm	lm	ll	ll	ll	--	ll	lm	lm	ll	ll	ll	--	lm
Pyd15_035	<nnxnp>	--	nn	nn	nn	--	np	nn	nn	nn	nn	np	nn	np	nn	np	np	np	np	np	np	nn	nn	np	np	np	np	np	np	nn	nn	--	np	nn	nn	nn	--	nn	nn	np	--	np	nn	nn	np	np	nn	--	nn
Pyb15_137	<lmxll>	ll	lm	ll	ll	--	lm	lm	lm	ll	ll	lm	lm	ll	ll	lm	ll	lm	ll	ll	ll	ll	lm	ll	ll	lm	ll	lm	ll	lm	lm	lm	lm	lm	ll	ll	ll	lm	lm	lm	--	lm	ll	ll	lm	lm	lm	--	ll
Pyb15_139	<lmxll>	lm	ll	lm	lm	--	ll	ll	ll	lm	lm	ll	ll	lm	lm	ll	lm	ll	lm	lm	lm	lm	ll	lm	lm	ll	lm	ll	lm	ll	ll	ll	ll	ll	lm	lm	lm	ll	ll	ll	--	ll	lm	lm	ll	ll	ll	--	lm
Pyb15_140	<lmxll>	lm	ll	lm	lm	--	ll	ll	ll	lm	lm	ll	ll	lm	lm	ll	lm	ll	lm	lm	lm	lm	ll	lm	lm	ll	lm	ll	lm	ll	ll	ll	ll	ll	lm	lm	lm	ll	ll	ll	--	ll	lm	lm	ll	ll	ll	--	lm
Pyb15_144	<lmxll>	lm	ll	lm	lm	--	ll	ll	ll	lm	lm	ll	ll	lm	lm	ll	lm	ll	lm	lm	lm	lm	ll	lm	lm	ll	lm	ll	lm	ll	ll	ll	ll	ll	lm	lm	lm	ll	ll	ll	--	ll	lm	lm	ll	ll	ll	--	lm
Pyb15_145	<lmxll>	--	ll	lm	lm	--	ll	ll	ll	lm	lm	ll	ll	lm	lm	ll	lm	ll	lm	lm	lm	lm	ll	lm	lm	ll	lm	ll	lm	ll	ll	ll	ll	ll	lm	lm	--	ll	ll	ll	--	ll	lm	lm	ll	ll	ll	--	lm
Pyb15_146	<lmxll>	ll	lm	ll	ll	--	lm	lm	lm	ll	ll	lm	lm	ll	ll	lm	ll	lm	ll	ll	ll	ll	lm	ll	ll	lm	ll	lm	ll	lm	lm	lm	lm	lm	ll	ll	--	--	lm	lm	--	lm	ll	ll	lm	lm	lm	--	ll
Pyb15_147	<lmxll>	--	ll	lm	lm	--	ll	ll	ll	lm	lm	ll	ll	lm	lm	ll	lm	ll	lm	lm	lm	lm	ll	lm	lm	ll	lm	ll	lm	ll	ll	ll	ll	ll	lm	lm	ll	ll	ll	ll	--	ll	lm	lm	ll	ll	ll	--	lm
Pyb15_148	<lmxll>	lm	ll	lm	lm	--	ll	ll	ll	lm	lm	ll	ll	lm	lm	ll	lm	ll	lm	lm	lm	lm	ll	lm	lm	ll	lm	ll	lm	ll	ll	ll	ll	ll	lm	lm	ll	ll	ll	ll	--	ll	lm	lm	ll	ll	ll	--	lm
Pyb15_150	<lmxll>	lm	ll	lm	lm	--	ll	ll	ll	lm	lm	ll	ll	lm	lm	ll	lm	ll	lm	lm	lm	lm	ll	lm	lm	ll	lm	ll	lm	ll	ll	ll	ll	ll	lm	lm	--	ll	ll	ll	--	ll	lm	lm	--	ll	ll	--	lm
Pyb15_153	<lmxll>	lm	ll	--	lm	--	ll	ll	ll	lm	lm	ll	ll	lm	lm	ll	lm	ll	lm	lm	lm	lm	ll	lm	lm	ll	lm	ll	lm	ll	ll	ll	ll	ll	lm	lm	lm	ll	ll	ll	--	ll	lm	--	--	ll	ll	--	lm
Pybd15_007	<hkxhk>	--	hk	kk	kk	--	hh	hk	hk	kk	kk	hh	hk	hk	kk	hh	hk	hh	hk	hk	hk	kk	hk	hk	hk	hh	hk	hh	hk	hh	hk	hk	hh	hk	kk	kk	kk	hk	--	hh	--	hh	kk	kk	hh	hh	hk	--	hk
Pyb15_155	<lmxll>	lm	ll	lm	lm	--	ll	ll	ll	lm	lm	ll	--	lm	--	--	lm	ll	lm	lm	lm	lm	ll	lm	lm	ll	lm	ll	lm	ll	ll	ll	ll	ll	lm	lm	lm	ll	ll	ll	ll	ll	lm	lm	lm	ll	ll	--	lm
Pyb15_157	<lmxll>	--	lm	ll	ll	--	lm	lm	lm	ll	ll	lm	lm	--	ll	lm	ll	lm	ll	ll	ll	ll	lm	ll	ll	lm	ll	lm	ll	lm	lm	lm	lm	lm	ll	ll	ll	lm	lm	lm	--	lm	ll	ll	ll	lm	lm	--	ll
Pyb15_158	<lmxll>	--	ll	lm	lm	--	ll	ll	ll	lm	lm	ll	ll	lm	lm	ll	lm	ll	lm	lm	lm	lm	ll	lm	lm	ll	lm	ll	lm	ll	ll	ll	ll	ll	lm	lm	lm	ll	--	ll	--	ll	lm	lm	lm	ll	ll	--	lm
Pyb15_159	<lmxll>	--	ll	lm	lm	--	ll	ll	ll	lm	lm	ll	ll	lm	lm	ll	lm	ll	lm	lm	lm	lm	ll	lm	lm	ll	lm	ll	lm	ll	ll	ll	ll	ll	lm	lm	lm	ll	ll	ll	ll	ll	lm	lm	lm	ll	ll	--	lm
Pyb15_162	<lmxll>	--	ll	--	lm	--	ll	ll	ll	lm	lm	ll	--	lm	lm	ll	lm	ll	lm	lm	lm	lm	ll	lm	lm	ll	lm	ll	lm	ll	ll	ll	ll	ll	lm	lm	lm	ll	--	ll	--	ll	lm	lm	lm	ll	ll	--	lm
Pyd15_041	<nnxnp>	--	np	np	np	--	nn	np	np	np	np	nn	np	nn	np	nn	nn	nn	nn	nn	nn	np	np	nn	nn	nn	nn	nn	nn	nn	np	np	nn	np	np	np	np	np	--	nn	--	nn	np	np	nn	--	np	--	nn
Pyb15_168	<lmxll>	--	ll	lm	lm	--	ll	ll	ll	lm	lm	ll	lm	lm	lm	--	lm	ll	ll	lm	lm	lm	ll	lm	lm	ll	lm	ll	lm	ll	ll	ll	ll	ll	lm	lm	lm	ll	ll	ll	--	ll	lm	lm	lm	ll	ll	--	lm
Pyb15_172	<lmxll>	lm	ll	--	lm	--	ll	ll	ll	lm	lm	ll	lm	lm	lm	ll	lm	ll	ll	lm	lm	lm	ll	lm	lm	ll	lm	ll	lm	ll	ll	ll	ll	ll	lm	lm	lm	ll	ll	ll	--	ll	lm	lm	lm	ll	ll	--	lm
Pyb15_171	<lmxll>	--	ll	--	lm	--	ll	ll	ll	lm	lm	ll	lm	lm	lm	ll	lm	ll	ll	lm	lm	lm	ll	lm	lm	ll	lm	ll	lm	ll	ll	ll	ll	ll	lm	lm	lm	ll	ll	ll	--	ll	lm	lm	lm	ll	ll	--	lm
Pyb15_173	<lmxll>	--	ll	lm	lm	--	ll	ll	ll	lm	lm	ll	lm	lm	lm	ll	lm	ll	ll	lm	lm	lm	ll	lm	lm	ll	lm	ll	lm	ll	ll	ll	ll	ll	lm	lm	lm	ll	ll	ll	ll	ll	lm	lm	lm	ll	ll	--	lm
Pyb15_174	<lmxll>	lm	ll	lm	lm	--	ll	ll	ll	lm	lm	ll	lm	lm	lm	ll	lm	ll	ll	lm	lm	lm	ll	lm	lm	ll	lm	ll	lm	--	ll	ll	ll	ll	lm	lm	lm	ll	--	ll	--	ll	lm	lm	lm	ll	ll	--	lm
Pyb15_175	<lmxll>	lm	ll	lm	lm	--	ll	ll	ll	lm	lm	ll	lm	lm	lm	ll	lm	ll	ll	lm	lm	lm	ll	lm	lm	ll	lm	ll	lm	ll	ll	ll	ll	ll	lm	lm	lm	ll	ll	ll	--	ll	lm	lm	lm	ll	ll	--	lm
Pyb15_176	<lmxll>	lm	ll	lm	lm	--	ll	ll	ll	lm	lm	ll	lm	lm	lm	--	lm	ll	ll	lm	lm	lm	ll	lm	lm	ll	lm	ll	lm	ll	ll	ll	ll	ll	lm	lm	lm	ll	--	ll	ll	ll	lm	lm	lm	ll	ll	--	lm
Pyb15_178	<lmxll>	lm	ll	lm	lm	--	ll	ll	ll	lm	lm	ll	lm	lm	lm	ll	lm	ll	ll	lm	lm	lm	ll	lm	lm	ll	lm	ll	lm	ll	ll	ll	ll	ll	lm	lm	lm	ll	ll	ll	ll	ll	lm	lm	lm	ll	ll	--	lm
Pyb15_179	<lmxll>	--	ll	lm	lm	--	ll	ll	ll	lm	lm	ll	lm	lm	lm	ll	lm	ll	ll	lm	lm	lm	ll	lm	lm	ll	lm	ll	lm	ll	ll	ll	ll	ll	lm	lm	lm	ll	--	ll	--	ll	lm	lm	--	ll	ll	--	lm
Pyb15_180	<lmxll>	lm	ll	--	lm	--	ll	ll	ll	lm	lm	ll	lm	lm	lm	ll	lm	ll	ll	lm	lm	lm	ll	lm	lm	ll	lm	ll	lm	ll	ll	ll	ll	ll	lm	lm	lm	ll	--	ll	--	ll	lm	lm	lm	ll	ll	--	lm
Pyb15_181	<lmxll>	--	ll	lm	lm	--	ll	ll	ll	lm	lm	ll	lm	lm	lm	ll	lm	ll	ll	lm	lm	lm	ll	lm	lm	ll	lm	ll	lm	ll	ll	ll	ll	ll	lm	lm	lm	ll	ll	ll	--	ll	lm	lm	lm	ll	ll	--	lm
Pyb15_182	<lmxll>	lm	ll	lm	lm	--	ll	ll	ll	lm	lm	ll	lm	lm	lm	ll	lm	ll	ll	lm	lm	lm	ll	lm	lm	ll	lm	ll	lm	ll	ll	ll	ll	ll	lm	lm	lm	ll	ll	ll	--	ll	lm	lm	lm	ll	ll	--	lm
Pybd15_008	<hkxhk>	--	hk	hk	hh	--	kk	hk	hk	hh	hh	kk	hh	hk	hh	kk	hk	kk	kk	hk	hk	hh	hk	hk	hk	kk	hk	kk	hh	kk	hk	hk	kk	hk	hh	hh	hh	hk	--	kk	--	kk	hk	hh	hk	kk	hk	--	hk
Pyb15_183	<lmxll>	lm	ll	lm	lm	--	ll	ll	ll	lm	lm	ll	lm	lm	lm	ll	lm	ll	ll	lm	lm	lm	ll	lm	lm	ll	lm	ll	lm	ll	ll	ll	ll	ll	--	lm	lm	ll	ll	ll	--	ll	lm	lm	lm	ll	ll	--	lm
Pyb15_185	<lmxll>	lm	ll	lm	lm	--	ll	ll	ll	lm	lm	ll	lm	lm	lm	--	lm	ll	ll	lm	lm	lm	ll	lm	lm	ll	lm	ll	lm	ll	ll	ll	ll	ll	lm	lm	lm	ll	--	ll	--	ll	lm	lm	lm	ll	ll	--	lm
Pyb15_186	<lmxll>	lm	ll	lm	lm	ll	ll	ll	ll	lm	lm	ll	lm	lm	lm	ll	lm	ll	ll	lm	lm	lm	ll	lm	lm	ll	lm	ll	lm	ll	ll	ll	ll	ll	lm	lm	lm	ll	ll	ll	--	ll	lm	lm	lm	ll	ll	--	lm
Pyb15_187	<lmxll>	--	ll	lm	lm	--	ll	ll	ll	lm	lm	ll	lm	lm	lm	ll	lm	ll	ll	lm	lm	lm	ll	lm	lm	ll	lm	ll	lm	ll	ll	ll	ll	ll	lm	lm	lm	--	ll	ll	--	ll	lm	lm	lm	ll	ll	--	lm
Pyb15_188	<lmxll>	--	ll	lm	lm	--	ll	ll	ll	lm	lm	ll	lm	lm	lm	ll	lm	ll	ll	lm	lm	lm	ll	lm	lm	ll	lm	ll	lm	ll	ll	ll	ll	ll	lm	lm	lm	ll	ll	ll	ll	ll	lm	lm	lm	ll	ll	--	lm
Pyb15_189	<lmxll>	lm	ll	--	lm	--	ll	ll	ll	lm	lm	ll	lm	lm	lm	ll	lm	ll	ll	lm	lm	lm	ll	lm	lm	ll	lm	ll	lm	ll	ll	ll	ll	ll	lm	lm	lm	ll	ll	ll	--	ll	lm	lm	lm	ll	ll	--	lm
Pyb15_190	<lmxll>	--	ll	--	lm	--	ll	ll	ll	lm	lm	ll	lm	lm	lm	ll	lm	ll	ll	lm	lm	lm	ll	lm	lm	ll	lm	ll	--	ll	ll	ll	ll	ll	lm	lm	lm	ll	--	ll	ll	ll	lm	--	lm	ll	ll	--	lm
Pyb15_191	<lmxll>	lm	ll	lm	lm	--	ll	ll	ll	lm	lm	ll	lm	lm	lm	ll	lm	ll	ll	lm	lm	lm	ll	lm	lm	ll	lm	ll	lm	ll	ll	ll	ll	ll	lm	lm	lm	ll	ll	ll	--	ll	lm	lm	lm	ll	ll	--	lm
Pyb15_197	<lmxll>	lm	ll	lm	lm	--	ll	lm	ll	lm	lm	ll	lm	lm	lm	ll	lm	ll	ll	lm	lm	lm	ll	lm	lm	ll	lm	ll	lm	ll	ll	ll	ll	ll	lm	lm	lm	ll	--	ll	--	ll	lm	lm	lm	ll	ll	--	lm
Pyb15_200	<lmxll>	lm	ll	lm	lm	--	ll	ll	ll	lm	lm	ll	lm	lm	lm	ll	lm	ll	lm	lm	lm	lm	--	lm	lm	ll	lm	ll	lm	ll	--	ll	ll	ll	lm	lm	lm	--	ll	ll	ll	ll	lm	lm	lm	ll	lm	--	lm
Pybd15_009	<hkxhk>	hk	hk	hk	hh	--	kk	hk	hk	hh	hh	kk	hh	hk	hh	kk	hk	kk	kk	hk	hk	hh	hk	hk	hk	kk	hk	kk	hh	kk	hk	hk	kk	hk	hh	hh	--	hk	hk	kk	--	kk	hk	hh	hk	kk	hk	--	hk
Pyb15_202	<lmxll>	--	ll	lm	lm	--	ll	lm	lm	lm	lm	lm	lm	lm	lm	ll	lm	ll	ll	lm	lm	lm	ll	lm	lm	ll	lm	ll	lm	ll	ll	ll	ll	ll	lm	lm	lm	ll	ll	ll	ll	ll	lm	lm	lm	ll	ll	--	lm
Pyb15_203	<lmxll>	lm	ll	lm	lm	--	ll	lm	lm	lm	lm	lm	lm	lm	lm	ll	lm	ll	ll	lm	lm	lm	ll	lm	lm	ll	lm	ll	lm	ll	ll	ll	ll	ll	lm	lm	lm	ll	--	ll	--	ll	lm	lm	--	ll	ll	--	lm
Pyb15_204	<lmxll>	--	ll	lm	lm	--	ll	lm	lm	lm	lm	lm	lm	lm	lm	ll	lm	ll	ll	lm	lm	lm	ll	lm	lm	ll	lm	ll	lm	ll	ll	ll	ll	ll	lm	lm	lm	ll	ll	ll	--	ll	lm	lm	lm	ll	ll	--	lm
Pyb15_206	<lmxll>	--	ll	lm	lm	--	ll	lm	lm	lm	lm	lm	lm	lm	lm	ll	lm	ll	ll	lm	lm	lm	ll	lm	lm	ll	lm	ll	lm	ll	ll	ll	ll	ll	lm	lm	--	ll	ll	ll	--	ll	lm	lm	lm	ll	ll	--	lm
Pyb15_207	<lmxll>	lm	ll	lm	lm	--	ll	lm	lm	lm	lm	lm	lm	lm	lm	ll	lm	ll	ll	lm	lm	lm	ll	lm	lm	ll	lm	ll	lm	ll	ll	ll	ll	ll	lm	lm	lm	ll	--	ll	--	ll	lm	lm	lm	ll	ll	--	lm
Pyb15_212	<lmxll>	ll	lm	ll	ll	--	lm	ll	ll	ll	ll	ll	ll	ll	ll	lm	ll	lm	lm	ll	ll	ll	lm	ll	ll	lm	ll	lm	ll	lm	lm	lm	lm	lm	--	ll	ll	lm	--	lm	--	lm	ll	ll	ll	lm	lm	--	ll
Pyd15_048	<nnxnp>	np	nn	--	nn	--	np	nn	nn	nn	nn	np	nn	np	nn	np	np	np	np	nn	np	nn	nn	np	np	np	np	np	nn	np	nn	nn	np	nn	nn	nn	nn	nn	nn	np	nn	nn	np	nn	np	np	nn	--	np
Pyd15_050	<nnxnp>	--	nn	np	nn	--	np	nn	nn	nn	nn	np	nn	np	nn	np	np	np	np	nn	np	nn	nn	np	np	np	np	np	nn	np	nn	nn	np	nn	nn	nn	--	nn	nn	np	--	nn	np	nn	np	np	nn	--	np
Pyd15_052	<nnxnp>	--	nn	np	nn	--	np	nn	nn	nn	nn	np	nn	np	nn	np	np	np	np	nn	np	nn	nn	np	np	np	np	np	nn	np	--	np	np	nn	nn	nn	nn	nn	nn	np	--	nn	np	nn	np	np	nn	--	np
Pyd15_053	<nnxnp>	np	nn	np	nn	--	np	nn	nn	nn	nn	np	nn	np	nn	np	np	np	np	nn	np	nn	nn	np	np	np	np	np	nn	np	nn	nn	np	nn	nn	--	nn	nn	nn	np	--	nn	np	nn	np	np	nn	--	np
Pyb15_218	<lmxll>	lm	ll	lm	lm	--	ll	lm	lm	lm	lm	ll	lm	lm	lm	ll	lm	ll	ll	lm	lm	lm	ll	lm	lm	ll	lm	ll	--	ll	ll	lm	ll	ll	lm	lm	lm	ll	ll	ll	--	ll	lm	lm	lm	ll	ll	--	lm
Pyb15_219	<lmxll>	lm	ll	lm	lm	--	ll	lm	lm	lm	lm	lm	lm	lm	lm	ll	lm	ll	ll	lm	lm	lm	ll	lm	lm	ll	lm	ll	lm	ll	ll	lm	ll	ll	lm	lm	lm	ll	ll	ll	--	ll	lm	lm	lm	ll	lm	--	lm
Pyb15_220	<lmxll>	lm	ll	lm	lm	--	ll	--	lm	lm	lm	lm	lm	lm	lm	ll	lm	ll	ll	lm	lm	lm	ll	lm	lm	ll	lm	ll	lm	ll	ll	lm	ll	ll	lm	lm	lm	ll	--	ll	--	ll	lm	lm	--	ll	lm	--	lm
Pyd15_055	<nnxnp>	np	nn	np	nn	--	np	nn	nn	nn	nn	np	nn	np	nn	np	np	np	np	np	np	nn	np	np	np	np	np	np	nn	np	nn	nn	np	nn	nn	nn	nn	np	nn	np	--	nn	np	nn	np	np	nn	--	np
Pybd15_010	<hkxhk>	--	hk	hk	kk	--	hh	hk	hh	kk	kk	hh	hk	hk	kk	hh	hk	hh	hh	kk	hk	hk	hk	hk	hk	hh	hk	hh	kk	hh	hk	kk	hh	hk	kk	kk	kk	hk	hk	hh	--	hh	hk	hk	hk	hh	hk	kk	hk
Pybd15_011	<hkxhk>	hk	hk	hk	kk	--	kk	hk	hh	hh	hh	kk	hk	hk	kk	kk	hk	kk	kk	hh	hk	hk	hk	hk	hk	kk	hk	kk	hh	kk	hk	kk	hh	hk	hh	hh	hh	hk	--	kk	--	--	hk	hk	hk	kk	hk	--	hk
Pyb15_224	<lmxll>	--	lm	ll	ll	--	lm	lm	lm	ll	ll	lm	ll	ll	ll	lm	ll	lm	lm	ll	ll	ll	lm	ll	ll	lm	ll	lm	ll	lm	lm	lm	lm	lm	ll	ll	ll	lm	lm	lm	--	--	ll	ll	ll	lm	lm	--	ll
Pyb15_225	<lmxll>	--	lm	ll	ll	--	lm	lm	--	ll	ll	lm	ll	ll	ll	lm	ll	lm	lm	ll	ll	ll	lm	ll	ll	lm	ll	lm	ll	lm	lm	lm	lm	lm	ll	ll	ll	lm	lm	lm	--	lm	ll	ll	ll	lm	lm	--	ll
Pyb15_235	<lmxll>	lm	ll	lm	lm	--	ll	lm	lm	lm	lm	lm	lm	lm	lm	ll	lm	ll	ll	lm	lm	lm	ll	lm	lm	ll	lm	ll	lm	ll	ll	ll	ll	ll	lm	lm	lm	ll	ll	ll	--	ll	lm	lm	lm	ll	ll	--	lm
Pyb15_237	<lmxll>	lm	ll	lm	lm	--	ll	lm	lm	lm	lm	lm	lm	lm	lm	ll	lm	ll	ll	lm	lm	lm	ll	lm	lm	ll	lm	ll	lm	ll	ll	ll	ll	ll	lm	lm	lm	ll	--	ll	--	ll	lm	lm	lm	ll	ll	--	lm
Pyb15_239	<lmxll>	lm	ll	lm	lm	--	ll	lm	lm	lm	lm	lm	lm	lm	lm	ll	lm	ll	ll	lm	lm	lm	ll	lm	lm	ll	lm	ll	lm	ll	ll	--	ll	ll	lm	lm	--	ll	ll	ll	--	ll	lm	lm	lm	ll	ll	--	lm
Pyb15_241	<lmxll>	lm	ll	lm	lm	--	ll	lm	lm	lm	lm	lm	lm	lm	lm	ll	lm	ll	ll	lm	lm	lm	ll	lm	lm	ll	lm	ll	lm	ll	ll	ll	ll	ll	lm	lm	ll	ll	ll	ll	--	ll	lm	lm	lm	ll	ll	--	lm
Pyb15_242	<lmxll>	lm	ll	lm	lm	--	ll	lm	lm	lm	lm	lm	lm	lm	lm	ll	lm	ll	ll	lm	lm	lm	ll	lm	lm	ll	lm	ll	lm	ll	ll	ll	ll	ll	lm	lm	ll	ll	ll	ll	--	ll	lm	lm	lm	ll	ll	--	lm
Pyb15_243	<lmxll>	lm	ll	lm	lm	--	ll	lm	lm	lm	lm	lm	lm	lm	lm	ll	lm	ll	ll	lm	lm	lm	ll	lm	lm	ll	lm	ll	lm	ll	ll	ll	ll	ll	lm	lm	ll	ll	ll	ll	--	ll	lm	lm	lm	ll	ll	--	lm
Pyb15_245	<lmxll>	lm	ll	lm	lm	--	ll	lm	lm	lm	lm	lm	lm	lm	lm	ll	lm	ll	ll	lm	lm	lm	ll	lm	lm	ll	lm	ll	lm	ll	ll	ll	ll	ll	lm	lm	ll	ll	ll	ll	--	ll	lm	lm	lm	ll	ll	--	lm
Pyb15_247	<lmxll>	ll	lm	ll	ll	--	lm	ll	ll	ll	ll	ll	ll	ll	ll	lm	ll	lm	lm	ll	ll	ll	lm	ll	ll	lm	ll	lm	ll	lm	lm	lm	lm	lm	ll	ll	ll	lm	--	lm	--	lm	ll	ll	ll	lm	lm	--	ll
Pyb15_250	<lmxll>	lm	ll	lm	lm	--	ll	lm	lm	lm	lm	lm	lm	lm	lm	ll	lm	ll	ll	lm	lm	lm	ll	lm	lm	ll	lm	ll	lm	ll	ll	ll	ll	ll	lm	lm	--	ll	ll	ll	--	ll	lm	--	lm	ll	ll	--	lm
Pyb15_251	<lmxll>	lm	ll	lm	lm	--	ll	lm	lm	lm	lm	lm	lm	lm	lm	ll	lm	ll	ll	lm	lm	lm	ll	lm	lm	ll	lm	ll	lm	ll	ll	ll	ll	ll	lm	lm	--	ll	--	ll	--	ll	lm	lm	lm	ll	ll	--	lm
Pyb15_252	<lmxll>	lm	ll	lm	lm	--	ll	lm	lm	lm	lm	lm	lm	lm	lm	ll	lm	ll	ll	lm	lm	lm	ll	lm	lm	ll	lm	ll	lm	ll	ll	ll	ll	ll	lm	lm	lm	ll	--	ll	--	ll	lm	lm	lm	ll	ll	--	lm
Pyb15_253	<lmxll>	lm	ll	lm	lm	--	ll	lm	lm	lm	lm	lm	lm	lm	lm	ll	lm	ll	ll	lm	lm	lm	ll	lm	lm	ll	lm	ll	lm	ll	ll	ll	ll	ll	lm	lm	--	ll	ll	ll	--	ll	lm	lm	lm	ll	ll	--	lm
Pyb15_254	<lmxll>	lm	ll	lm	lm	--	ll	lm	lm	lm	lm	lm	lm	lm	--	ll	lm	ll	ll	lm	lm	lm	ll	lm	lm	ll	lm	ll	lm	ll	ll	ll	ll	ll	lm	lm	lm	ll	ll	ll	--	ll	lm	lm	lm	ll	ll	--	lm
Pyb15_255	<lmxll>	lm	ll	lm	lm	--	ll	lm	lm	lm	lm	lm	lm	lm	lm	ll	lm	ll	ll	lm	lm	lm	ll	lm	lm	ll	lm	ll	lm	ll	ll	ll	ll	ll	lm	lm	lm	ll	ll	ll	--	ll	lm	lm	--	ll	ll	--	lm
Pyb15_256	<lmxll>	lm	ll	lm	lm	--	ll	lm	lm	lm	lm	lm	lm	lm	lm	ll	lm	ll	ll	lm	lm	lm	ll	lm	lm	ll	lm	ll	lm	ll	ll	ll	ll	ll	lm	lm	lm	ll	--	ll	--	ll	lm	lm	lm	ll	ll	--	lm
Pyb15_258	<lmxll>	lm	ll	lm	lm	--	ll	--	lm	lm	lm	lm	lm	lm	lm	ll	lm	ll	ll	lm	lm	lm	ll	lm	lm	ll	lm	ll	lm	ll	ll	ll	ll	ll	lm	lm	lm	ll	ll	ll	--	ll	lm	lm	lm	ll	ll	--	lm
Pyb15_259	<lmxll>	--	ll	lm	lm	--	ll	lm	lm	lm	lm	lm	lm	lm	lm	ll	lm	ll	ll	lm	lm	lm	ll	lm	lm	ll	lm	ll	lm	ll	ll	ll	ll	ll	lm	lm	lm	ll	--	ll	--	ll	lm	lm	lm	ll	ll	--	lm
Pyb15_264	<lmxll>	lm	ll	lm	lm	--	ll	lm	lm	lm	lm	lm	lm	lm	lm	ll	lm	ll	ll	lm	lm	lm	ll	lm	lm	ll	lm	ll	lm	ll	ll	ll	ll	ll	lm	lm	lm	ll	ll	ll	ll	ll	lm	lm	lm	ll	ll	--	lm
Pyb15_265	<lmxll>	lm	ll	lm	lm	--	ll	--	lm	lm	lm	lm	lm	lm	lm	ll	lm	ll	ll	lm	lm	lm	ll	lm	lm	ll	lm	ll	lm	ll	ll	ll	ll	ll	lm	lm	lm	ll	ll	ll	--	ll	lm	lm	lm	ll	ll	--	lm
Pybd15_013	<hkxhk>	kk	hh	kk	hk	--	hk	--	hk	hk	hk	kk	kk	kk	--	hk	kk	hk	hk	hk	kk	kk	hh	kk	kk	hk	kk	hk	hk	hk	hh	hk	hk	hh	hk	hk	kk	hh	hh	hk	--	hh	hk	kk	kk	hk	hk	--	kk
Pyb15_269	<lmxll>	--	ll	lm	lm	--	ll	lm	lm	lm	lm	lm	lm	lm	lm	ll	lm	ll	ll	lm	lm	lm	ll	lm	lm	ll	lm	ll	lm	ll	ll	ll	ll	ll	lm	lm	lm	ll	ll	ll	--	ll	lm	lm	lm	ll	ll	--	lm
Pyb15_273	<lmxll>	lm	ll	lm	lm	--	ll	lm	lm	lm	lm	lm	lm	lm	lm	ll	lm	ll	ll	lm	lm	lm	ll	lm	lm	ll	lm	ll	lm	ll	ll	ll	ll	ll	lm	lm	lm	ll	ll	ll	--	--	lm	lm	lm	ll	ll	--	lm
Pyb15_275	<lmxll>	--	ll	lm	lm	--	ll	lm	lm	lm	lm	lm	lm	lm	lm	ll	lm	ll	ll	lm	lm	lm	ll	lm	lm	ll	lm	ll	lm	ll	ll	--	ll	ll	lm	lm	lm	ll	ll	ll	--	ll	lm	lm	lm	ll	ll	--	lm
Pyb15_276	<lmxll>	--	ll	lm	lm	--	ll	lm	lm	lm	lm	lm	lm	lm	lm	ll	lm	ll	ll	lm	lm	lm	ll	lm	lm	ll	lm	ll	lm	ll	ll	--	ll	ll	lm	lm	lm	ll	ll	ll	--	ll	lm	lm	lm	ll	ll	--	lm
Pyb15_278	<lmxll>	lm	ll	lm	lm	--	ll	lm	lm	lm	lm	lm	lm	lm	lm	ll	lm	ll	ll	lm	lm	lm	ll	lm	lm	ll	lm	ll	lm	ll	ll	lm	ll	ll	lm	lm	--	ll	ll	ll	--	ll	lm	--	lm	ll	ll	--	lm
Pyb15_279	<lmxll>	--	ll	lm	lm	--	ll	lm	lm	lm	lm	lm	lm	lm	lm	ll	lm	ll	ll	lm	lm	lm	ll	lm	lm	ll	lm	ll	lm	ll	ll	lm	ll	ll	lm	lm	lm	ll	--	ll	--	ll	lm	lm	lm	ll	ll	--	lm
Pyb15_281	<lmxll>	lm	ll	lm	lm	--	ll	lm	lm	lm	lm	lm	lm	lm	lm	ll	lm	ll	ll	lm	lm	lm	ll	lm	lm	ll	lm	ll	lm	ll	ll	lm	ll	ll	lm	lm	lm	ll	--	ll	--	ll	lm	lm	lm	ll	ll	--	lm
Pyb15_282	<lmxll>	--	ll	lm	lm	--	ll	lm	lm	lm	lm	lm	lm	lm	lm	--	lm	ll	ll	lm	lm	lm	ll	lm	lm	ll	lm	ll	lm	ll	ll	lm	ll	ll	lm	lm	lm	ll	ll	ll	--	ll	lm	lm	lm	ll	ll	--	lm
Pyb15_284	<lmxll>	--	ll	lm	lm	--	ll	lm	lm	lm	lm	lm	lm	lm	lm	ll	lm	ll	ll	lm	lm	lm	ll	lm	lm	ll	lm	ll	lm	ll	ll	ll	ll	ll	lm	lm	lm	ll	ll	ll	--	ll	lm	lm	lm	lm	ll	--	lm
Pyb15_286	<lmxll>	lm	ll	lm	lm	--	ll	lm	lm	lm	lm	lm	lm	lm	--	--	lm	ll	ll	lm	lm	lm	ll	lm	lm	ll	lm	ll	lm	ll	ll	ll	ll	ll	lm	lm	lm	ll	ll	ll	ll	ll	lm	lm	lm	lm	ll	--	lm
Pyb15_287	<lmxll>	lm	ll	lm	lm	--	ll	--	lm	lm	lm	lm	lm	lm	lm	ll	lm	ll	ll	lm	lm	lm	ll	lm	lm	ll	lm	ll	lm	ll	ll	lm	ll	ll	lm	lm	lm	ll	ll	ll	ll	ll	lm	lm	lm	lm	ll	--	lm
Pyb15_291	<lmxll>	ll	lm	ll	ll	--	lm	ll	ll	ll	ll	ll	ll	ll	ll	lm	ll	lm	lm	ll	ll	ll	lm	ll	ll	lm	ll	lm	ll	lm	lm	lm	lm	lm	ll	ll	ll	lm	lm	lm	lm	lm	ll	ll	ll	ll	lm	--	ll
Pyb15_293	<lmxll>	ll	lm	ll	ll	--	lm	ll	ll	ll	ll	ll	ll	ll	ll	lm	ll	lm	lm	ll	ll	ll	lm	ll	ll	--	ll	lm	ll	lm	lm	lm	lm	lm	ll	ll	--	lm	lm	lm	--	lm	ll	ll	ll	ll	lm	--	ll
Pyb15_294	<lmxll>	lm	ll	lm	lm	--	ll	lm	lm	lm	lm	lm	lm	lm	lm	ll	lm	ll	ll	lm	lm	lm	ll	lm	lm	ll	lm	ll	lm	ll	ll	lm	ll	ll	lm	--	lm	ll	ll	ll	--	ll	lm	lm	lm	lm	ll	--	lm
Pyb15_296	<lmxll>	ll	lm	ll	ll	--	lm	ll	ll	ll	ll	ll	ll	ll	ll	lm	ll	lm	lm	ll	ll	ll	lm	--	ll	lm	ll	lm	ll	lm	lm	lm	lm	lm	ll	ll	--	lm	lm	lm	--	--	ll	ll	ll	ll	ll	--	ll
Pyb15_297	<lmxll>	lm	ll	lm	lm	--	ll	lm	lm	lm	lm	lm	lm	lm	lm	ll	lm	ll	ll	lm	lm	lm	ll	ll	lm	ll	lm	ll	lm	ll	ll	ll	ll	ll	lm	lm	lm	ll	ll	ll	--	ll	lm	lm	lm	lm	lm	lm	lm
Pyb15_298	<lmxll>	lm	ll	lm	lm	--	ll	lm	lm	lm	lm	lm	lm	lm	lm	ll	lm	ll	ll	lm	lm	--	ll	ll	lm	ll	lm	ll	lm	ll	ll	ll	ll	ll	lm	lm	lm	ll	ll	ll	--	ll	lm	lm	lm	lm	lm	--	lm
Pyb15_299	<lmxll>	lm	ll	lm	lm	--	ll	lm	lm	lm	lm	lm	lm	lm	lm	ll	lm	ll	ll	lm	lm	lm	ll	ll	lm	ll	lm	ll	lm	ll	ll	ll	ll	ll	lm	lm	lm	--	ll	ll	--	ll	lm	--	lm	lm	lm	--	lm
Pyb15_303	<lmxll>	--	ll	lm	lm	--	ll	lm	lm	lm	lm	lm	lm	lm	lm	ll	lm	ll	ll	lm	lm	lm	ll	ll	lm	--	lm	ll	lm	ll	ll	lm	ll	ll	lm	lm	lm	ll	--	ll	--	ll	lm	lm	lm	lm	lm	--	lm
Pyb15_304	<lmxll>	--	ll	lm	lm	--	ll	lm	lm	lm	lm	lm	lm	lm	lm	ll	lm	ll	ll	lm	lm	lm	ll	ll	lm	ll	lm	ll	lm	ll	ll	lm	ll	ll	lm	lm	lm	ll	ll	ll	--	ll	lm	lm	lm	lm	lm	--	lm
Pyb15_305	<lmxll>	--	ll	lm	lm	--	ll	lm	lm	lm	lm	lm	lm	lm	lm	ll	lm	ll	ll	lm	lm	lm	ll	ll	lm	ll	lm	ll	lm	ll	ll	lm	ll	ll	lm	lm	lm	ll	ll	ll	--	ll	lm	lm	lm	lm	lm	--	lm
Pyb15_306	<lmxll>	--	ll	lm	lm	--	ll	lm	lm	lm	lm	lm	lm	lm	lm	ll	lm	ll	ll	lm	lm	lm	ll	ll	lm	ll	lm	ll	lm	ll	ll	lm	ll	ll	lm	lm	lm	ll	ll	ll	ll	--	lm	lm	lm	lm	lm	--	lm
Pyb15_307	<lmxll>	lm	ll	lm	lm	--	ll	lm	lm	lm	lm	lm	lm	lm	lm	ll	lm	ll	ll	lm	lm	lm	ll	ll	lm	ll	lm	ll	lm	ll	ll	lm	ll	ll	lm	lm	lm	ll	ll	ll	ll	ll	lm	lm	lm	lm	lm	--	lm
Pyb15_309	<lmxll>	lm	ll	lm	lm	--	ll	lm	lm	lm	lm	lm	lm	lm	lm	ll	lm	ll	ll	lm	lm	lm	ll	ll	lm	ll	lm	ll	lm	ll	ll	--	ll	ll	lm	lm	lm	ll	--	ll	--	ll	lm	lm	lm	lm	lm	--	lm
Pyb15_310	<lmxll>	--	ll	lm	lm	--	ll	lm	lm	lm	lm	lm	lm	lm	--	ll	lm	ll	ll	lm	lm	lm	ll	ll	lm	ll	lm	ll	lm	ll	ll	lm	ll	ll	lm	lm	lm	ll	ll	ll	--	ll	lm	lm	lm	lm	lm	--	lm
Pyb15_311	<lmxll>	lm	ll	lm	lm	--	ll	lm	lm	lm	lm	lm	lm	lm	lm	ll	lm	ll	ll	lm	lm	lm	ll	ll	lm	ll	lm	ll	lm	ll	ll	lm	ll	ll	lm	lm	--	ll	--	ll	--	ll	lm	lm	lm	lm	lm	lm	lm
Pyb15_312	<lmxll>	lm	ll	lm	lm	--	ll	lm	lm	lm	lm	lm	lm	lm	lm	ll	lm	ll	ll	lm	lm	lm	ll	ll	lm	ll	lm	ll	lm	ll	ll	--	ll	ll	lm	lm	lm	ll	ll	ll	--	ll	lm	lm	lm	lm	lm	--	lm
Pyb15_314	<lmxll>	ll	lm	ll	ll	--	lm	ll	--	ll	ll	ll	ll	ll	ll	lm	ll	lm	lm	ll	ll	ll	lm	lm	ll	lm	ll	--	ll	lm	lm	lm	lm	lm	ll	ll	ll	lm	--	lm	lm	lm	ll	ll	ll	ll	ll	--	ll
Pyb15_315	<lmxll>	--	ll	lm	lm	--	ll	lm	lm	lm	lm	lm	lm	lm	lm	ll	lm	ll	ll	lm	lm	lm	ll	ll	lm	ll	lm	ll	lm	ll	ll	ll	ll	ll	lm	--	lm	ll	--	ll	--	ll	lm	lm	lm	lm	lm	--	lm
Pyb15_316	<lmxll>	lm	ll	lm	lm	--	ll	lm	lm	lm	lm	lm	lm	lm	lm	ll	lm	ll	ll	lm	lm	lm	ll	ll	lm	ll	lm	ll	lm	ll	ll	lm	ll	ll	lm	lm	--	ll	ll	ll	--	ll	lm	lm	lm	lm	lm	--	lm
Pyb15_317	<lmxll>	--	lm	ll	ll	--	lm	ll	ll	ll	ll	ll	ll	ll	ll	lm	ll	lm	lm	ll	ll	ll	lm	lm	ll	lm	ll	lm	ll	lm	lm	lm	lm	lm	ll	--	--	lm	lm	lm	--	lm	ll	ll	ll	ll	ll	--	ll
Pyb15_318	<lmxll>	ll	lm	ll	ll	--	lm	ll	ll	ll	ll	ll	ll	ll	ll	lm	ll	lm	lm	ll	ll	ll	lm	lm	ll	lm	ll	lm	ll	lm	lm	lm	lm	lm	ll	ll	--	lm	lm	lm	--	lm	ll	ll	ll	ll	ll	--	ll
Pyb15_322	<lmxll>	lm	ll	--	lm	--	ll	lm	lm	lm	lm	lm	lm	lm	lm	ll	lm	ll	ll	lm	lm	lm	ll	ll	lm	ll	lm	ll	lm	ll	ll	lm	ll	ll	lm	lm	lm	ll	ll	ll	--	ll	lm	lm	lm	lm	lm	--	lm
Pyb15_325	<lmxll>	--	ll	ll	lm	--	ll	lm	lm	lm	lm	lm	lm	lm	lm	--	lm	ll	ll	lm	lm	lm	ll	ll	lm	ll	lm	ll	lm	ll	ll	ll	ll	ll	lm	lm	lm	ll	ll	ll	--	ll	lm	lm	lm	lm	lm	--	lm
Pyb15_328	<lmxll>	lm	ll	ll	lm	--	ll	lm	lm	lm	lm	lm	lm	lm	lm	ll	lm	ll	ll	lm	lm	lm	ll	ll	lm	ll	lm	ll	lm	ll	ll	ll	ll	ll	lm	lm	lm	ll	ll	ll	--	ll	lm	lm	lm	lm	lm	--	lm
Pyb15_330	<lmxll>	lm	ll	--	lm	--	ll	lm	lm	lm	lm	lm	lm	lm	lm	ll	lm	ll	ll	lm	lm	lm	ll	ll	lm	ll	lm	ll	lm	ll	ll	ll	ll	ll	lm	lm	lm	ll	--	ll	--	ll	lm	lm	lm	lm	lm	--	lm
Pyb15_332	<lmxll>	lm	ll	--	lm	--	ll	lm	lm	lm	lm	lm	lm	lm	lm	ll	lm	ll	ll	lm	lm	lm	ll	ll	lm	ll	lm	ll	lm	ll	ll	lm	ll	ll	lm	lm	lm	ll	--	ll	--	ll	lm	lm	lm	lm	lm	--	lm
Pyb15_334	<lmxll>	lm	ll	ll	lm	--	ll	--	lm	lm	lm	lm	lm	lm	lm	ll	lm	ll	ll	lm	lm	lm	ll	ll	lm	ll	lm	ll	lm	ll	ll	lm	ll	ll	lm	lm	lm	ll	--	ll	--	ll	lm	lm	lm	lm	lm	--	lm
Pyb15_336	<lmxll>	lm	ll	ll	lm	--	ll	lm	lm	lm	lm	lm	lm	lm	lm	ll	lm	ll	ll	lm	lm	lm	ll	ll	lm	ll	lm	ll	lm	ll	ll	lm	ll	ll	lm	lm	lm	ll	ll	ll	--	ll	lm	lm	lm	lm	lm	--	lm
Pyb15_339	<lmxll>	lm	ll	ll	lm	--	ll	--	lm	lm	lm	lm	lm	lm	lm	ll	lm	ll	ll	lm	lm	lm	ll	ll	lm	ll	lm	ll	lm	ll	ll	lm	ll	ll	lm	lm	lm	ll	ll	ll	--	ll	lm	lm	lm	lm	lm	--	lm
Pybd15_016	<hkxhk>	kk	hh	hk	hk	--	hk	hk	kk	kk	hh	kk	kk	kk	kk	hk	kk	hk	hk	kk	kk	kk	hk	hk	kk	--	kk	hk	hk	hk	hh	hk	hk	hh	hk	kk	hk	hk	hh	hk	hk	kk	kk	kk	kk	kk	kk	--	kk
Pybd15_017	<hkxhk>	--	hh	kk	hk	--	hk	hk	kk	hk	kk	kk	hh	kk	kk	hk	kk	hk	hk	kk	kk	kk	hk	hk	kk	hk	kk	hk	--	hk	kk	hk	hk	hh	hk	kk	kk	kk	--	hk	--	hh	kk	kk	kk	kk	kk	--	kk
Pybd15_018	<hkxhk>	--	hk	hk	kk	--	hh	kk	kk	kk	kk	hk	hk	hk	hh	hh	hk	hh	hk	hk	hk	hk	kk	hh	hk	hh	hk	hh	kk	kk	hk	hk	hh	hk	hh	kk	kk	hk	--	hh	--	hk	hk	hk	hk	hk	hk	--	hk
Pyb15_343	<lmxll>	lm	ll	ll	lm	--	ll	lm	lm	lm	lm	lm	lm	lm	lm	ll	lm	ll	ll	lm	lm	lm	ll	ll	lm	ll	lm	ll	lm	ll	ll	lm	ll	ll	lm	lm	lm	ll	ll	ll	--	ll	lm	lm	lm	lm	lm	--	lm
Pyd15_071	<nnxnp>	nn	nn	--	np	--	nn	nn	np	nn	np	nn	np	nn	np	nn	nn	nn	nn	np	np	np	nn	nn	nn	nn	nn	nn	nn	nn	np	np	nn	np	np	np	--	nn	np	nn	--	np	nn	np	nn	nn	np	--	nn
Pyb15_349	<lmxll>	lm	ll	ll	lm	--	ll	lm	lm	lm	lm	lm	lm	lm	lm	ll	lm	ll	ll	lm	lm	lm	ll	ll	lm	ll	lm	ll	lm	ll	ll	ll	ll	ll	lm	lm	lm	ll	--	ll	--	ll	lm	lm	lm	lm	lm	--	lm
Pyb15_350	<lmxll>	--	ll	ll	lm	--	ll	lm	lm	lm	lm	lm	lm	lm	lm	ll	lm	ll	ll	lm	lm	lm	ll	ll	lm	ll	lm	ll	lm	ll	ll	ll	ll	ll	lm	lm	lm	ll	--	ll	--	ll	lm	lm	lm	lm	lm	--	lm
Pyb15_351	<lmxll>	--	ll	ll	lm	--	ll	--	lm	lm	lm	lm	lm	lm	lm	ll	lm	ll	ll	lm	lm	lm	ll	ll	lm	ll	lm	ll	lm	ll	ll	ll	ll	ll	lm	lm	--	ll	ll	ll	--	ll	lm	lm	lm	lm	lm	lm	lm
Pyb15_352	<lmxll>	lm	ll	ll	lm	ll	ll	--	lm	lm	lm	lm	lm	lm	lm	ll	lm	ll	ll	lm	lm	lm	ll	ll	lm	ll	lm	ll	lm	ll	ll	ll	ll	ll	lm	lm	--	ll	ll	ll	--	ll	lm	lm	lm	lm	lm	--	lm
Pyb15_353	<lmxll>	lm	ll	ll	lm	--	ll	lm	lm	lm	lm	lm	lm	lm	lm	ll	lm	ll	ll	lm	lm	lm	ll	ll	lm	ll	lm	ll	lm	ll	ll	ll	ll	ll	lm	lm	lm	ll	--	ll	--	ll	lm	lm	lm	lm	lm	--	lm
Pyb15_354	<lmxll>	--	ll	ll	lm	--	ll	lm	lm	lm	lm	lm	lm	lm	lm	ll	lm	ll	ll	lm	lm	lm	ll	ll	lm	ll	lm	ll	lm	ll	ll	ll	ll	ll	lm	lm	ll	ll	ll	ll	--	ll	lm	lm	lm	lm	lm	--	lm
Pyb15_355	<lmxll>	--	ll	ll	lm	--	ll	lm	lm	lm	lm	lm	lm	lm	lm	ll	lm	ll	ll	lm	lm	lm	ll	ll	lm	ll	lm	ll	lm	ll	ll	ll	ll	ll	lm	lm	ll	ll	ll	ll	--	ll	lm	lm	lm	lm	lm	--	lm
Pyb15_357	<lmxll>	--	ll	--	lm	--	ll	lm	lm	lm	lm	lm	lm	lm	lm	ll	lm	ll	ll	lm	lm	lm	ll	ll	lm	ll	lm	ll	lm	ll	ll	ll	ll	ll	lm	lm	lm	ll	ll	ll	--	ll	lm	lm	lm	lm	lm	--	lm
Pybd15_022	<hkxhk>	hh	hk	kk	hh	--	kk	hh	hh	hk	hh	hk	hh	hk	hh	kk	hk	kk	kk	hk	hk	hh	kk	kk	hk	kk	hk	kk	hh	kk	hk	hk	kk	hk	hh	hh	hh	kk	--	kk	--	hk	hk	hh	hk	hk	hh	--	hk
Pyb15_358	<lmxll>	lm	ll	ll	lm	--	ll	lm	lm	lm	lm	lm	lm	lm	lm	ll	lm	ll	ll	lm	lm	--	ll	ll	lm	ll	lm	ll	lm	ll	ll	lm	ll	ll	lm	lm	lm	ll	ll	ll	--	--	lm	lm	lm	lm	lm	--	lm
Pyb15_359	<lmxll>	--	ll	ll	lm	--	ll	lm	lm	lm	lm	lm	lm	lm	lm	ll	lm	ll	ll	lm	lm	lm	ll	ll	lm	ll	lm	ll	lm	ll	ll	lm	ll	ll	lm	lm	lm	ll	ll	ll	--	ll	lm	lm	lm	lm	lm	--	lm
Pyb15_361	<lmxll>	lm	ll	ll	lm	--	ll	lm	lm	lm	lm	lm	lm	lm	lm	ll	lm	ll	ll	lm	lm	lm	ll	ll	lm	ll	lm	ll	lm	ll	ll	lm	ll	ll	lm	lm	lm	ll	ll	ll	--	ll	lm	lm	lm	lm	lm	--	lm
Pybd15_023	<hkxhk>	hk	hk	kk	hh	--	kk	hh	hh	hk	hh	hk	hh	hk	hh	kk	hk	kk	kk	hk	hk	hh	kk	kk	hk	kk	hk	kk	hh	kk	kk	hk	kk	hk	hk	hh	hh	kk	hk	kk	--	hk	hk	hh	hk	hk	hh	--	hk
Pyb15_365	<lmxll>	--	ll	ll	lm	--	ll	lm	lm	lm	lm	lm	lm	lm	lm	ll	lm	ll	ll	lm	lm	lm	ll	ll	lm	ll	lm	ll	lm	ll	ll	ll	ll	ll	lm	lm	ll	ll	--	ll	--	ll	lm	lm	lm	lm	lm	--	lm
Pyb15_367	<lmxll>	--	ll	ll	lm	--	ll	lm	lm	lm	lm	lm	lm	lm	lm	ll	lm	ll	ll	lm	lm	lm	ll	ll	lm	ll	lm	ll	lm	ll	ll	lm	ll	ll	lm	lm	lm	ll	ll	ll	ll	ll	lm	lm	lm	lm	lm	--	lm
Pyb15_368	<lmxll>	lm	ll	ll	lm	--	ll	lm	lm	lm	lm	lm	lm	lm	lm	ll	lm	ll	ll	lm	lm	lm	ll	ll	lm	ll	lm	ll	lm	ll	ll	lm	ll	ll	lm	lm	lm	ll	ll	ll	--	ll	lm	lm	lm	lm	lm	--	lm
Pyb15_372	<lmxll>	lm	ll	ll	lm	--	ll	lm	lm	lm	lm	lm	lm	lm	lm	ll	lm	ll	ll	lm	lm	lm	ll	ll	lm	ll	lm	ll	lm	ll	ll	lm	ll	ll	lm	lm	ll	ll	ll	ll	--	ll	lm	lm	lm	lm	lm	--	lm
Pyd15_074	<nnxnp>	--	nn	--	nn	--	np	nn	nn	np	nn	np	nn	np	nn	np	np	np	np	nn	nn	nn	np	np	np	np	np	--	nn	np	nn	nn	np	nn	nn	nn	--	np	nn	np	--	nn	np	nn	np	np	nn	--	np
Pyb15_374	<lmxll>	lm	ll	ll	lm	--	ll	lm	lm	lm	lm	lm	lm	lm	lm	ll	lm	ll	ll	lm	lm	lm	ll	ll	lm	ll	lm	ll	lm	ll	ll	--	ll	ll	lm	lm	--	ll	ll	ll	--	ll	lm	lm	lm	lm	lm	--	lm
Pyb15_377	<lmxll>	lm	ll	ll	lm	--	ll	lm	lm	lm	lm	lm	lm	lm	lm	ll	lm	ll	ll	lm	lm	lm	ll	ll	lm	ll	lm	ll	lm	ll	ll	lm	ll	ll	lm	lm	lm	ll	ll	ll	--	ll	lm	lm	lm	lm	lm	--	lm
Pyb15_382	<lmxll>	lm	ll	ll	lm	--	ll	lm	lm	lm	lm	lm	lm	lm	lm	ll	lm	ll	ll	lm	lm	lm	ll	ll	lm	ll	lm	ll	lm	ll	ll	lm	ll	ll	lm	lm	lm	ll	--	ll	--	ll	lm	lm	lm	lm	lm	--	lm
Pyb15_384	<lmxll>	lm	ll	ll	lm	--	ll	lm	lm	lm	lm	lm	lm	lm	lm	ll	lm	ll	ll	lm	lm	lm	ll	ll	lm	ll	lm	ll	lm	ll	ll	lm	ll	ll	lm	lm	lm	ll	ll	ll	--	ll	lm	lm	lm	lm	lm	--	lm
Pyb15_385	<lmxll>	lm	ll	ll	lm	--	ll	lm	lm	lm	lm	lm	lm	lm	lm	ll	lm	ll	ll	lm	lm	lm	ll	ll	lm	ll	lm	ll	lm	ll	ll	lm	ll	ll	lm	lm	lm	ll	ll	ll	--	ll	lm	lm	lm	lm	lm	--	lm
Pyb15_386	<lmxll>	lm	ll	ll	lm	--	ll	lm	lm	lm	lm	lm	lm	lm	lm	ll	lm	ll	ll	lm	lm	lm	ll	ll	lm	ll	lm	ll	lm	ll	--	lm	ll	ll	lm	lm	lm	ll	ll	ll	--	ll	lm	lm	lm	lm	lm	--	lm
Pyd15_078	<nnxnp>	np	nn	np	nn	--	np	nn	nn	np	nn	np	nn	np	nn	np	np	np	np	--	np	nn	np	np	np	np	np	np	nn	np	nn	nn	np	nn	nn	nn	--	np	nn	np	--	--	np	nn	np	np	nn	--	np
Pyb15_391	<lmxll>	lm	ll	ll	lm	--	ll	lm	ll	lm	lm	lm	lm	lm	lm	ll	lm	ll	ll	lm	lm	lm	ll	ll	lm	ll	lm	ll	lm	ll	ll	lm	ll	ll	lm	lm	lm	ll	ll	ll	ll	ll	lm	lm	lm	lm	lm	--	lm
Pyb15_392	<lmxll>	lm	ll	ll	lm	--	ll	lm	ll	lm	lm	lm	lm	lm	lm	ll	lm	ll	ll	lm	lm	lm	ll	ll	lm	ll	lm	ll	lm	ll	ll	lm	ll	ll	lm	lm	--	ll	--	ll	ll	ll	lm	lm	lm	lm	lm	ll	lm
Pyb15_393	<lmxll>	--	ll	ll	lm	--	ll	lm	ll	lm	lm	lm	lm	lm	lm	ll	lm	ll	ll	lm	lm	lm	ll	ll	lm	ll	lm	ll	lm	ll	ll	lm	ll	ll	lm	lm	lm	ll	ll	ll	--	ll	lm	lm	lm	lm	lm	--	lm
Pyb15_394	<lmxll>	lm	ll	ll	lm	--	ll	lm	ll	lm	lm	lm	lm	lm	lm	ll	lm	ll	ll	lm	lm	lm	ll	ll	lm	--	lm	ll	lm	--	ll	lm	ll	ll	lm	lm	lm	ll	ll	ll	ll	--	lm	lm	lm	lm	lm	--	lm
Pyb15_395	<lmxll>	--	ll	--	lm	--	ll	lm	ll	lm	lm	lm	lm	lm	lm	ll	lm	ll	ll	lm	lm	lm	ll	ll	lm	ll	lm	ll	lm	ll	ll	lm	ll	ll	lm	lm	lm	ll	ll	ll	--	ll	lm	lm	lm	lm	lm	--	lm
Pyb15_398	<lmxll>	--	ll	ll	lm	--	ll	lm	ll	lm	lm	lm	lm	lm	lm	ll	lm	ll	ll	lm	lm	lm	ll	ll	lm	ll	lm	ll	lm	ll	ll	lm	ll	ll	lm	lm	lm	ll	--	ll	--	ll	lm	lm	lm	lm	lm	--	lm
Pyb15_399	<lmxll>	--	ll	ll	lm	--	ll	lm	ll	lm	lm	lm	lm	lm	lm	ll	lm	ll	ll	lm	lm	lm	ll	ll	lm	ll	lm	ll	lm	ll	ll	lm	ll	ll	lm	lm	lm	ll	ll	ll	ll	ll	lm	lm	lm	lm	lm	--	lm
Pyb15_400	<lmxll>	lm	ll	ll	lm	--	ll	lm	ll	lm	lm	lm	lm	lm	lm	ll	lm	ll	ll	lm	lm	lm	ll	ll	lm	ll	lm	ll	lm	ll	ll	lm	ll	ll	lm	lm	lm	ll	ll	ll	--	ll	lm	--	lm	lm	lm	--	lm
Pyb15_401	<lmxll>	--	ll	ll	lm	--	ll	lm	ll	lm	lm	lm	lm	lm	lm	ll	lm	ll	ll	lm	lm	lm	ll	ll	lm	ll	lm	ll	lm	ll	ll	lm	ll	ll	lm	lm	lm	ll	--	ll	--	ll	lm	--	lm	lm	lm	ll	lm
Pyb15_403	<lmxll>	lm	ll	ll	lm	--	ll	lm	ll	lm	lm	lm	lm	lm	lm	ll	lm	ll	ll	lm	lm	lm	ll	ll	lm	ll	lm	ll	lm	ll	ll	lm	ll	ll	lm	lm	lm	ll	--	ll	--	ll	lm	lm	lm	lm	lm	--	lm
Pyb15_404	<lmxll>	lm	ll	ll	lm	--	ll	lm	ll	lm	lm	lm	lm	lm	lm	ll	lm	ll	ll	lm	lm	lm	ll	ll	lm	ll	lm	ll	lm	ll	ll	lm	ll	ll	lm	lm	lm	ll	ll	ll	--	ll	lm	lm	lm	lm	lm	--	lm
Pybd15_026	<hkxhk>	--	hk	kk	hh	--	kk	hh	hk	hk	hh	hk	hh	hk	hh	kk	hk	kk	kk	hk	hk	hh	kk	kk	hk	kk	hk	kk	hh	--	hk	hh	kk	hk	hh	hh	hh	kk	--	kk	--	hk	hk	hh	hk	hk	hh	--	hk
Pyb15_406	<lmxll>	lm	ll	ll	lm	--	ll	lm	ll	lm	lm	lm	lm	lm	lm	ll	lm	ll	ll	lm	lm	lm	ll	ll	lm	ll	lm	ll	lm	ll	ll	lm	ll	ll	lm	lm	--	ll	ll	ll	--	ll	lm	lm	lm	lm	lm	--	lm
Pyb15_408	<lmxll>	lm	ll	ll	lm	--	ll	lm	ll	lm	lm	lm	lm	lm	lm	ll	lm	ll	ll	lm	lm	lm	ll	ll	lm	ll	lm	ll	lm	ll	ll	lm	ll	ll	lm	lm	lm	ll	ll	ll	ll	ll	lm	lm	lm	lm	lm	--	lm
Pyb15_411	<lmxll>	--	ll	ll	lm	--	ll	lm	ll	lm	lm	lm	lm	lm	lm	ll	lm	ll	ll	lm	lm	lm	ll	ll	lm	ll	lm	ll	lm	ll	ll	lm	ll	ll	lm	lm	--	ll	--	ll	--	ll	lm	lm	lm	lm	lm	--	lm
Pyb15_413	<lmxll>	lm	ll	ll	lm	--	ll	lm	ll	lm	lm	lm	lm	lm	lm	ll	lm	ll	ll	lm	lm	lm	ll	ll	lm	ll	lm	ll	lm	ll	ll	lm	ll	ll	lm	lm	--	ll	ll	ll	--	ll	lm	lm	lm	lm	lm	--	lm
Pyb15_417	<lmxll>	lm	ll	ll	lm	--	ll	lm	ll	lm	lm	lm	lm	lm	lm	--	lm	ll	ll	lm	lm	lm	ll	ll	lm	ll	lm	ll	lm	ll	--	lm	ll	ll	lm	lm	lm	ll	ll	ll	--	ll	lm	lm	lm	lm	lm	lm	lm
Pyb15_420	<lmxll>	--	ll	ll	lm	--	ll	lm	ll	lm	lm	lm	lm	lm	lm	--	lm	ll	ll	lm	lm	lm	ll	ll	lm	ll	lm	ll	lm	ll	ll	lm	ll	ll	lm	lm	lm	ll	ll	ll	--	ll	lm	lm	lm	lm	lm	--	lm
Pyb15_423	<lmxll>	lm	ll	ll	lm	--	ll	lm	ll	lm	lm	lm	lm	lm	lm	ll	lm	ll	ll	lm	lm	lm	ll	ll	lm	ll	lm	--	lm	ll	ll	lm	ll	ll	lm	lm	lm	ll	ll	ll	--	--	lm	lm	lm	lm	lm	--	lm
Pyd15_088	<nnxnp>	np	nn	--	nn	--	np	np	nn	np	nn	np	nn	np	nn	np	np	np	np	nn	nn	nn	np	np	np	np	np	np	nn	np	nn	nn	np	nn	nn	nn	--	np	nn	np	--	nn	np	nn	np	np	nn	--	np
Pyb15_424	<lmxll>	lm	ll	ll	lm	--	ll	lm	ll	lm	lm	lm	lm	lm	lm	ll	lm	ll	ll	lm	lm	lm	ll	ll	lm	ll	lm	ll	lm	ll	ll	lm	ll	ll	lm	lm	lm	ll	--	ll	--	ll	lm	lm	lm	lm	lm	--	lm
Pyb15_425	<lmxll>	ll	lm	lm	--	--	lm	ll	lm	ll	ll	ll	ll	ll	ll	lm	ll	lm	lm	ll	ll	ll	lm	lm	ll	lm	ll	lm	ll	lm	lm	ll	lm	lm	ll	ll	ll	lm	--	lm	--	lm	ll	--	ll	ll	ll	--	ll
Pyb15_430	<lmxll>	lm	ll	ll	lm	--	ll	lm	ll	lm	lm	lm	lm	lm	lm	ll	lm	ll	ll	lm	lm	lm	ll	ll	lm	ll	lm	ll	lm	ll	ll	lm	ll	ll	lm	lm	lm	lm	ll	ll	--	ll	lm	lm	lm	lm	lm	--	lm
Pybd15_028	<hkxhk>	--	hk	hh	kk	--	hh	kk	hk	hk	kk	hk	kk	hk	kk	hh	hk	hh	hh	hk	hk	kk	hk	hh	hk	hh	hk	hh	kk	hh	hk	kk	hh	hk	kk	kk	kk	hk	--	hh	--	hk	hk	kk	hk	hk	kk	--	hk
Pybd15_030	<hkxhk>	--	hh	hh	hk	--	hk	hk	hh	kk	hk	kk	hk	kk	hk	hk	kk	hk	hk	hk	hk	hk	hk	hk	kk	hk	kk	hk	hk	hk	hh	hk	hk	hh	hk	--	--	hk	hh	hk	--	hh	kk	hk	kk	kk	hk	--	kk
Pyb15_438	<lmxll>	--	ll	ll	lm	--	ll	lm	ll	lm	lm	lm	lm	lm	lm	ll	lm	ll	ll	lm	lm	lm	ll	ll	lm	ll	lm	ll	lm	ll	ll	lm	ll	ll	lm	lm	lm	lm	ll	ll	ll	ll	lm	lm	lm	lm	lm	ll	lm
Pybd15_031	<hkxhk>	kk	hh	hk	hk	--	hk	hk	hh	kk	hk	kk	hk	kk	hk	hk	kk	hk	hk	kk	kk	hk	hk	hk	hh	hk	kk	hk	hk	hk	hh	hk	hk	hh	hk	hk	kk	hk	kk	hk	hh	hh	kk	hk	kk	kk	hk	--	kk
Pyb15_444	<lmxll>	ll	lm	lm	ll	--	lm	ll	lm	ll	ll	ll	ll	ll	ll	lm	ll	lm	lm	ll	ll	ll	ll	lm	ll	lm	ll	lm	ll	lm	lm	ll	lm	lm	ll	ll	--	ll	ll	lm	lm	lm	ll	ll	ll	ll	ll	--	ll
Pyb15_445	<lmxll>	lm	ll	ll	lm	--	ll	lm	ll	lm	lm	lm	lm	lm	lm	ll	lm	ll	ll	lm	lm	lm	lm	ll	lm	ll	lm	ll	lm	ll	ll	lm	ll	ll	lm	lm	--	lm	--	ll	--	ll	lm	lm	lm	lm	lm	--	lm
Pyb15_446	<lmxll>	lm	ll	ll	lm	--	ll	lm	ll	lm	lm	lm	lm	lm	lm	--	lm	ll	ll	lm	lm	lm	lm	ll	lm	ll	lm	ll	lm	ll	ll	lm	ll	ll	lm	lm	--	lm	--	ll	--	ll	lm	lm	lm	lm	lm	--	lm
Pyb15_447	<lmxll>	ll	lm	lm	ll	--	lm	ll	lm	ll	ll	ll	ll	ll	ll	lm	ll	lm	lm	ll	ll	ll	ll	lm	ll	lm	ll	lm	ll	lm	lm	ll	lm	lm	ll	ll	ll	ll	ll	lm	--	lm	ll	ll	ll	ll	ll	--	ll
Pyb15_448	<lmxll>	ll	lm	lm	ll	--	lm	ll	lm	ll	ll	ll	ll	ll	ll	lm	ll	lm	lm	ll	ll	ll	ll	lm	ll	lm	ll	lm	ll	lm	lm	ll	lm	lm	--	ll	--	ll	ll	lm	--	lm	ll	ll	ll	ll	ll	--	ll
Pyb15_449	<lmxll>	--	lm	lm	ll	--	lm	ll	lm	ll	ll	ll	ll	ll	ll	--	ll	lm	lm	ll	ll	ll	ll	lm	ll	lm	ll	lm	ll	lm	lm	ll	lm	lm	--	ll	ll	ll	ll	lm	--	lm	ll	ll	ll	ll	ll	--	ll
Pyb15_450	<lmxll>	--	ll	ll	lm	--	ll	lm	ll	lm	lm	lm	lm	lm	lm	ll	lm	ll	ll	lm	lm	lm	lm	ll	lm	ll	lm	ll	lm	ll	ll	lm	ll	ll	lm	lm	--	lm	lm	ll	--	ll	lm	lm	lm	lm	lm	--	lm
Pyb15_451	<lmxll>	lm	ll	ll	lm	--	ll	lm	ll	lm	lm	lm	lm	lm	lm	--	lm	ll	ll	lm	lm	lm	lm	ll	lm	ll	lm	ll	lm	ll	ll	lm	ll	ll	lm	lm	ll	lm	lm	ll	--	ll	lm	lm	lm	lm	lm	--	lm
Pyb15_454	<lmxll>	lm	ll	ll	lm	--	ll	lm	ll	lm	lm	lm	lm	lm	lm	--	lm	ll	ll	lm	lm	lm	lm	ll	lm	ll	lm	ll	lm	ll	ll	lm	ll	ll	lm	lm	lm	lm	lm	ll	--	ll	lm	lm	lm	lm	lm	--	lm
Pyb15_455	<lmxll>	ll	lm	lm	ll	--	lm	ll	lm	ll	ll	ll	ll	ll	ll	lm	ll	lm	lm	ll	ll	ll	ll	lm	ll	lm	ll	lm	ll	lm	lm	ll	lm	lm	ll	ll	ll	ll	ll	lm	lm	lm	ll	ll	ll	ll	ll	--	ll
Pyb15_456	<lmxll>	lm	ll	ll	lm	ll	ll	lm	ll	lm	lm	lm	lm	lm	lm	ll	lm	ll	ll	lm	lm	lm	lm	ll	lm	ll	lm	ll	lm	ll	ll	lm	ll	ll	lm	lm	lm	lm	lm	ll	ll	ll	lm	lm	lm	lm	lm	--	lm
Pyb15_457	<lmxll>	--	ll	ll	lm	--	ll	lm	ll	lm	lm	lm	lm	lm	--	ll	lm	ll	ll	lm	lm	lm	lm	ll	lm	ll	lm	ll	lm	ll	ll	lm	ll	ll	lm	lm	--	lm	--	ll	--	ll	lm	lm	lm	lm	lm	--	lm
Pyb15_459	<lmxll>	--	ll	ll	lm	--	ll	lm	--	lm	lm	lm	lm	lm	lm	ll	lm	ll	ll	lm	lm	lm	lm	ll	lm	ll	lm	ll	lm	ll	ll	lm	ll	ll	lm	lm	--	lm	lm	ll	--	ll	lm	lm	lm	lm	lm	--	lm
Pyb15_460	<lmxll>	lm	ll	ll	lm	--	ll	lm	ll	lm	lm	lm	lm	lm	lm	ll	lm	ll	ll	lm	lm	lm	lm	ll	lm	ll	lm	ll	lm	ll	ll	lm	ll	ll	lm	lm	ll	lm	lm	ll	--	ll	lm	lm	lm	lm	lm	--	lm
Pyd15_092	<nnxnp>	np	nn	--	nn	--	np	nn	nn	np	nn	np	nn	np	nn	--	np	np	np	--	np	nn	np	np	np	np	np	np	nn	np	nn	nn	np	nn	nn	nn	--	np	nn	np	--	nn	np	nn	np	np	nn	--	np
Pybd15_033	<hkxhk>	--	hh	hk	hk	--	hk	hk	hh	kk	hk	kk	hk	kk	hk	hk	kk	hk	hk	kk	kk	hk	hk	hk	kk	hk	kk	hk	hk	hk	hh	hk	hk	hh	hk	hk	hk	hk	hh	hk	--	hh	kk	hk	kk	kk	hk	--	hk
Pyb15_474	<lmxll>	--	ll	ll	lm	--	ll	lm	ll	lm	lm	lm	lm	lm	lm	ll	lm	ll	ll	lm	lm	lm	ll	ll	lm	ll	lm	ll	--	ll	ll	lm	ll	ll	lm	lm	--	lm	ll	ll	--	ll	lm	lm	lm	lm	lm	--	lm
Pyb15_476	<lmxll>	lm	ll	ll	lm	--	ll	lm	ll	lm	lm	lm	lm	lm	lm	ll	lm	ll	ll	lm	lm	lm	ll	ll	lm	ll	lm	ll	lm	ll	ll	lm	ll	ll	lm	lm	lm	--	ll	ll	--	ll	lm	lm	lm	lm	lm	--	lm
Pyb15_477	<lmxll>	--	ll	ll	lm	--	ll	lm	ll	lm	lm	lm	lm	lm	lm	--	lm	ll	ll	lm	lm	lm	ll	ll	lm	ll	lm	ll	lm	ll	ll	lm	ll	ll	lm	lm	lm	lm	--	ll	--	ll	lm	lm	lm	lm	lm	--	lm
Pybd15_037	<hkxhk>	--	hh	hk	hk	--	hk	kk	hk	kk	kk	kk	hk	kk	hk	hk	kk	hk	hk	hk	hk	hk	hk	hk	kk	hk	kk	hk	hk	hk	hk	hk	hk	hh	hk	kk	kk	kk	hh	hk	--	hh	kk	hk	kk	kk	hk	--	kk
Pyb15_481	<lmxll>	--	ll	--	lm	--	ll	lm	ll	lm	lm	lm	lm	lm	lm	ll	lm	ll	ll	lm	lm	lm	ll	ll	lm	ll	lm	ll	lm	ll	ll	lm	ll	ll	lm	lm	lm	lm	ll	ll	--	ll	lm	lm	lm	lm	lm	--	lm
Pyb15_483	<lmxll>	lm	ll	ll	lm	--	ll	lm	ll	lm	lm	lm	lm	lm	lm	--	lm	ll	ll	lm	lm	lm	ll	ll	lm	ll	lm	ll	lm	ll	ll	lm	ll	ll	lm	lm	--	lm	ll	ll	ll	ll	lm	lm	lm	lm	lm	--	lm
Pyb15_484	<lmxll>	--	ll	ll	lm	--	ll	--	ll	lm	lm	lm	lm	lm	lm	ll	lm	ll	ll	lm	lm	lm	ll	ll	lm	ll	lm	ll	lm	ll	ll	--	ll	ll	lm	lm	lm	lm	ll	ll	--	ll	lm	lm	lm	lm	lm	--	lm
Pyb15_485	<lmxll>	lm	ll	--	lm	ll	--	lm	ll	lm	lm	lm	lm	lm	lm	--	lm	ll	ll	lm	lm	lm	ll	ll	lm	ll	lm	ll	lm	ll	ll	lm	ll	ll	lm	lm	--	lm	ll	ll	--	ll	lm	lm	--	lm	lm	--	lm
Pyb15_486	<lmxll>	--	ll	ll	lm	--	ll	lm	ll	lm	lm	lm	lm	lm	lm	ll	lm	ll	ll	lm	lm	lm	ll	ll	lm	ll	lm	ll	lm	ll	ll	lm	ll	ll	lm	lm	--	lm	ll	ll	--	ll	lm	lm	lm	lm	lm	--	lm
Pyb15_487	<lmxll>	lm	ll	ll	lm	--	ll	lm	ll	lm	lm	lm	lm	lm	--	ll	lm	ll	ll	lm	lm	--	ll	ll	lm	ll	lm	ll	lm	ll	ll	lm	ll	ll	lm	lm	lm	lm	ll	ll	--	ll	lm	lm	lm	lm	lm	--	lm
Pyb15_488	<lmxll>	--	ll	ll	lm	--	ll	lm	ll	lm	lm	lm	lm	lm	lm	ll	lm	ll	ll	lm	lm	lm	ll	ll	lm	ll	lm	ll	--	ll	ll	lm	ll	ll	lm	lm	--	lm	ll	ll	--	ll	lm	lm	lm	lm	lm	--	lm
Pyb15_490	<lmxll>	lm	ll	ll	lm	--	--	--	ll	lm	lm	lm	lm	lm	lm	ll	lm	ll	ll	lm	lm	lm	ll	ll	lm	ll	lm	ll	lm	ll	ll	lm	ll	ll	lm	lm	lm	lm	ll	ll	--	ll	lm	--	lm	lm	lm	--	lm
Pyb15_491	<lmxll>	lm	ll	ll	lm	--	ll	lm	ll	lm	lm	lm	lm	lm	lm	ll	lm	ll	ll	lm	lm	lm	ll	ll	lm	ll	lm	ll	lm	--	--	lm	ll	ll	lm	lm	lm	lm	ll	ll	--	ll	lm	lm	lm	lm	lm	--	lm
Pyb15_493	<lmxll>	lm	ll	ll	lm	--	--	lm	ll	lm	lm	lm	lm	lm	lm	ll	lm	ll	ll	lm	lm	lm	ll	ll	lm	ll	lm	ll	lm	ll	ll	lm	ll	ll	lm	lm	--	lm	ll	ll	--	ll	lm	lm	lm	lm	lm	--	lm
Pyb15_496	<lmxll>	lm	ll	ll	lm	--	ll	lm	ll	lm	lm	lm	lm	lm	lm	ll	lm	ll	ll	lm	lm	lm	lm	ll	lm	ll	lm	ll	lm	ll	ll	lm	ll	ll	lm	lm	--	lm	ll	ll	--	ll	lm	lm	lm	lm	lm	--	lm
Pyb15_497	<lmxll>	ll	lm	lm	ll	--	lm	ll	lm	ll	ll	ll	ll	ll	ll	lm	ll	lm	lm	ll	ll	ll	ll	lm	ll	lm	ll	lm	ll	lm	lm	ll	lm	lm	ll	ll	--	ll	ll	lm	--	lm	ll	ll	ll	ll	ll	--	ll
Pyb15_505	<lmxll>	ll	lm	lm	ll	--	lm	ll	lm	ll	ll	ll	ll	ll	ll	lm	ll	lm	lm	ll	ll	ll	lm	lm	ll	lm	lm	lm	ll	lm	lm	ll	lm	lm	ll	ll	ll	ll	--	lm	--	lm	ll	--	ll	ll	ll	--	ll
Pyb15_507	<lmxll>	lm	ll	ll	lm	--	ll	lm	ll	lm	lm	lm	lm	lm	lm	ll	lm	ll	ll	lm	lm	lm	lm	ll	lm	ll	ll	ll	lm	ll	ll	lm	ll	ll	lm	lm	ll	lm	lm	ll	--	ll	lm	lm	lm	lm	lm	--	lm
Pyb15_508	<lmxll>	ll	lm	lm	ll	--	lm	ll	lm	ll	ll	ll	ll	ll	ll	lm	ll	lm	lm	ll	ll	ll	ll	lm	ll	lm	lm	lm	ll	lm	lm	ll	lm	lm	ll	ll	ll	ll	ll	lm	--	lm	ll	ll	ll	ll	ll	--	ll
Pyb15_509	<lmxll>	lm	ll	ll	lm	--	ll	lm	ll	lm	lm	lm	lm	lm	lm	ll	lm	ll	ll	lm	lm	lm	lm	ll	lm	ll	ll	ll	lm	ll	ll	lm	ll	ll	lm	lm	lm	lm	lm	ll	--	ll	lm	lm	lm	lm	lm	--	lm
Pyb15_510	<lmxll>	ll	lm	lm	ll	--	lm	ll	lm	ll	ll	ll	ll	ll	ll	lm	ll	lm	lm	ll	ll	ll	ll	lm	ll	lm	lm	lm	ll	lm	lm	ll	lm	lm	ll	ll	ll	ll	ll	lm	lm	lm	ll	ll	ll	ll	ll	--	ll
Pyb15_514	<lmxll>	lm	ll	ll	lm	--	ll	lm	--	lm	lm	lm	lm	lm	lm	ll	lm	ll	ll	lm	lm	lm	lm	ll	lm	ll	ll	ll	lm	ll	ll	lm	ll	ll	lm	lm	ll	lm	lm	ll	--	ll	lm	lm	lm	lm	lm	--	lm
Pyb15_518	<lmxll>	--	ll	ll	lm	--	ll	lm	ll	lm	lm	lm	lm	lm	lm	ll	lm	ll	ll	lm	lm	lm	lm	ll	lm	ll	ll	ll	lm	ll	ll	lm	ll	ll	lm	lm	lm	lm	--	ll	--	ll	lm	lm	lm	lm	lm	--	lm
Pyb15_522	<lmxll>	lm	ll	ll	lm	--	ll	lm	ll	lm	lm	lm	lm	lm	lm	ll	lm	ll	ll	lm	lm	lm	lm	ll	lm	ll	ll	ll	lm	ll	ll	lm	ll	ll	lm	lm	lm	lm	lm	ll	--	ll	lm	lm	lm	lm	lm	--	lm
Pyb15_523	<lmxll>	--	ll	ll	lm	--	ll	lm	ll	lm	lm	lm	lm	lm	lm	ll	lm	ll	ll	lm	lm	lm	lm	ll	lm	ll	ll	ll	lm	ll	ll	lm	ll	ll	lm	lm	--	lm	--	ll	ll	ll	lm	lm	lm	lm	lm	--	lm
Pyb15_525	<lmxll>	lm	ll	ll	lm	--	ll	lm	ll	lm	lm	lm	lm	lm	lm	ll	lm	ll	ll	lm	lm	lm	lm	ll	lm	ll	ll	ll	lm	ll	ll	lm	ll	ll	lm	lm	ll	lm	lm	ll	--	ll	lm	lm	lm	lm	lm	--	lm
Pyb15_528	<lmxll>	--	ll	ll	lm	--	ll	lm	ll	lm	lm	lm	lm	lm	lm	ll	lm	ll	ll	lm	lm	lm	lm	ll	lm	ll	ll	ll	lm	ll	ll	lm	ll	ll	lm	lm	--	lm	lm	ll	--	ll	lm	lm	lm	lm	lm	--	lm
Pyb15_532	<lmxll>	--	ll	ll	lm	--	ll	lm	ll	lm	lm	lm	lm	lm	lm	ll	lm	ll	ll	lm	lm	lm	lm	ll	lm	ll	ll	ll	lm	ll	ll	lm	ll	ll	lm	lm	ll	lm	lm	ll	ll	ll	lm	lm	lm	lm	lm	--	lm
Pyb15_536	<lmxll>	lm	ll	ll	lm	--	ll	lm	ll	lm	lm	lm	lm	lm	lm	ll	lm	ll	ll	lm	lm	lm	lm	ll	lm	ll	ll	ll	lm	ll	ll	lm	ll	ll	lm	lm	lm	lm	lm	ll	--	ll	lm	lm	lm	lm	lm	--	lm
Pyb15_541	<lmxll>	lm	ll	ll	lm	--	ll	lm	ll	lm	lm	lm	lm	lm	lm	ll	lm	ll	ll	lm	lm	lm	lm	ll	lm	ll	ll	ll	lm	ll	ll	lm	ll	ll	lm	lm	--	lm	lm	ll	--	ll	lm	--	lm	lm	lm	--	lm
Pyb15_545	<lmxll>	lm	ll	ll	lm	--	ll	lm	ll	lm	lm	lm	lm	lm	lm	ll	lm	ll	ll	lm	lm	lm	lm	ll	lm	ll	ll	ll	lm	ll	ll	lm	ll	ll	lm	lm	lm	lm	lm	ll	--	ll	lm	lm	lm	lm	lm	--	lm
Pyb15_546	<lmxll>	lm	ll	ll	lm	--	ll	lm	ll	lm	lm	lm	lm	lm	lm	ll	lm	ll	ll	lm	lm	lm	lm	ll	lm	ll	ll	ll	lm	ll	ll	lm	ll	ll	lm	lm	lm	lm	lm	ll	--	ll	lm	lm	lm	lm	lm	--	lm
Pyb15_547	<lmxll>	lm	ll	ll	lm	--	ll	lm	ll	lm	lm	lm	lm	lm	lm	ll	lm	ll	ll	lm	lm	lm	lm	ll	lm	ll	ll	ll	lm	ll	ll	lm	ll	ll	lm	lm	--	lm	--	ll	ll	ll	lm	lm	lm	lm	lm	--	lm
Pyb15_548	<lmxll>	lm	ll	ll	lm	--	ll	lm	ll	lm	lm	lm	lm	lm	lm	ll	lm	ll	ll	lm	lm	lm	lm	ll	lm	ll	ll	ll	lm	ll	ll	lm	ll	ll	lm	lm	--	lm	--	ll	--	ll	lm	lm	lm	lm	lm	lm	lm
Pyb15_549	<lmxll>	lm	ll	ll	lm	--	ll	lm	ll	lm	lm	lm	lm	lm	lm	ll	lm	ll	ll	lm	lm	lm	lm	ll	lm	ll	ll	ll	lm	ll	ll	lm	ll	ll	lm	lm	lm	lm	lm	ll	--	--	lm	lm	lm	lm	lm	--	lm
Pyb15_551	<lmxll>	lm	ll	ll	lm	--	ll	lm	ll	lm	lm	lm	lm	lm	lm	ll	lm	ll	ll	lm	lm	lm	lm	ll	lm	ll	ll	ll	lm	ll	ll	lm	ll	ll	lm	lm	lm	lm	lm	ll	--	ll	lm	lm	lm	lm	lm	--	lm
Pyb15_557	<lmxll>	--	ll	ll	lm	--	ll	lm	ll	lm	lm	lm	lm	lm	lm	ll	lm	ll	ll	lm	lm	lm	lm	ll	lm	ll	ll	ll	lm	ll	ll	lm	ll	ll	lm	lm	lm	lm	lm	ll	ll	ll	lm	lm	lm	lm	lm	--	lm
Pybd15_042	<hkxhk>	--	kk	hk	hk	--	kk	hk	kk	hk	hk	hk	hk	hk	hk	kk	hh	hk	hk	hh	hh	hk	hk	kk	hk	kk	hk	kk	hk	--	kk	hk	kk	hk	hh	hk	hk	hk	--	hk	--	hk	hk	hk	hk	hk	hk	--	hk
Pyb15_565	<lmxll>	--	ll	ll	lm	--	ll	lm	ll	lm	lm	lm	lm	lm	lm	ll	lm	ll	ll	lm	lm	lm	lm	ll	lm	ll	ll	ll	lm	ll	ll	lm	ll	ll	lm	ll	lm	lm	lm	ll	--	lm	lm	lm	lm	lm	lm	--	lm
Pybd15_044	<hkxhk>	hk	hh	hh	kk	--	hh	hk	kk	hk	hk	hk	hk	hk	hk	hh	kk	hh	hk	kk	kk	hk	hk	hh	hk	hh	hk	hh	hk	hk	hh	hk	hh	hk	kk	hk	kk	hk	kk	hk	--	hh	hk	hk	hk	hk	hk	--	hk
Pybd15_046	<hkxhk>	hk	kk	kk	hh	--	kk	hk	kk	hk	hk	hk	hk	hk	hk	kk	hh	kk	hk	hh	hh	hk	hk	kk	hk	kk	hk	kk	hk	hk	kk	hk	kk	hk	hh	hk	hk	hk	--	hk	--	hh	hk	hk	hk	hk	hk	--	hk
Pyb15_567	<lmxll>	lm	ll	ll	lm	--	ll	lm	ll	lm	lm	lm	lm	lm	lm	ll	lm	ll	ll	lm	lm	lm	lm	ll	lm	ll	ll	ll	lm	ll	ll	lm	ll	ll	lm	lm	lm	lm	lm	ll	ll	ll	lm	lm	lm	lm	lm	--	lm
Pyb15_568	<lmxll>	--	ll	ll	lm	--	ll	lm	ll	lm	lm	lm	lm	lm	lm	ll	lm	ll	ll	lm	lm	lm	lm	ll	lm	ll	ll	ll	lm	ll	ll	lm	ll	ll	lm	lm	lm	lm	lm	ll	--	ll	lm	lm	lm	lm	lm	--	lm
Pyb15_569	<lmxll>	--	ll	ll	lm	--	ll	--	ll	lm	lm	lm	lm	lm	lm	ll	lm	ll	ll	lm	lm	lm	lm	ll	lm	ll	ll	ll	lm	ll	ll	lm	ll	ll	lm	lm	lm	lm	lm	ll	--	ll	lm	--	lm	lm	lm	lm	lm
Pyb15_570	<lmxll>	lm	ll	ll	lm	--	ll	lm	ll	lm	lm	lm	lm	lm	lm	ll	lm	ll	ll	lm	lm	lm	lm	ll	lm	ll	ll	ll	lm	ll	ll	lm	ll	ll	lm	lm	lm	lm	--	ll	ll	ll	lm	lm	lm	lm	lm	--	lm
Pyb15_571	<lmxll>	lm	ll	ll	lm	--	ll	lm	ll	lm	lm	lm	lm	lm	lm	ll	lm	ll	ll	lm	lm	lm	lm	ll	lm	ll	ll	ll	lm	ll	ll	lm	ll	ll	lm	lm	--	lm	lm	ll	--	ll	lm	lm	lm	lm	lm	--	lm
Pyb15_572	<lmxll>	--	ll	ll	lm	--	ll	lm	ll	lm	lm	lm	lm	lm	lm	ll	lm	ll	ll	lm	lm	--	lm	ll	lm	ll	ll	ll	lm	ll	ll	lm	ll	ll	lm	lm	lm	lm	lm	ll	--	ll	lm	lm	lm	--	lm	--	lm
Pyb15_581	<lmxll>	ll	lm	lm	ll	--	lm	ll	lm	ll	ll	ll	ll	ll	ll	lm	ll	lm	lm	ll	ll	ll	--	lm	ll	lm	lm	lm	ll	lm	lm	ll	lm	--	ll	ll	ll	ll	ll	lm	lm	lm	ll	ll	ll	ll	ll	--	ll
Pyb15_585	<lmxll>	--	ll	ll	lm	--	ll	lm	ll	lm	lm	lm	lm	lm	lm	ll	lm	ll	ll	lm	lm	lm	lm	ll	lm	ll	ll	ll	lm	ll	ll	lm	ll	ll	lm	lm	--	lm	lm	ll	--	ll	lm	lm	lm	lm	lm	--	lm
Pyb15_586	<lmxll>	lm	ll	ll	lm	--	ll	lm	ll	lm	lm	lm	lm	lm	lm	ll	lm	ll	ll	lm	lm	lm	lm	ll	lm	ll	ll	ll	lm	ll	ll	lm	ll	ll	lm	lm	--	lm	lm	ll	--	ll	lm	lm	lm	lm	lm	--	lm
Pyb15_587	<lmxll>	lm	ll	ll	lm	--	ll	lm	ll	lm	lm	lm	lm	lm	lm	ll	lm	ll	ll	lm	lm	lm	lm	ll	lm	ll	ll	ll	lm	ll	ll	lm	ll	ll	lm	lm	--	lm	lm	ll	--	ll	lm	lm	lm	lm	lm	--	lm
Pyb15_588	<lmxll>	lm	ll	ll	lm	--	ll	lm	ll	lm	lm	lm	lm	lm	lm	ll	lm	ll	ll	lm	lm	lm	lm	ll	lm	ll	ll	ll	lm	ll	ll	lm	ll	ll	lm	lm	lm	lm	lm	ll	--	ll	lm	lm	lm	lm	lm	--	lm
Pyb15_589	<lmxll>	lm	ll	ll	lm	--	ll	lm	ll	lm	lm	lm	lm	lm	lm	ll	lm	ll	ll	lm	lm	lm	lm	ll	lm	ll	ll	ll	lm	ll	ll	lm	ll	ll	lm	lm	--	lm	lm	ll	--	ll	lm	lm	lm	lm	lm	--	lm
Pyb15_590	<lmxll>	lm	ll	ll	lm	--	ll	lm	--	lm	lm	lm	lm	lm	lm	ll	lm	ll	ll	lm	lm	lm	lm	ll	lm	ll	ll	ll	lm	ll	ll	lm	ll	ll	lm	lm	lm	lm	--	ll	--	ll	lm	lm	lm	lm	lm	--	lm
Pyb15_591	<lmxll>	--	ll	ll	lm	--	ll	lm	ll	lm	lm	lm	lm	lm	lm	ll	lm	ll	ll	lm	lm	lm	lm	ll	lm	ll	ll	ll	lm	ll	ll	lm	ll	ll	lm	lm	lm	lm	lm	ll	--	ll	lm	lm	lm	--	lm	--	lm
Pyd15_109	<nnxnp>	--	np	nn	np	--	np	np	nn	np	nn	np	nn	np	nn	np	nn	nn	nn	nn	nn	nn	np	np	np	np	nn	np	np	nn	nn	np	np	nn	nn	nn	--	np	nn	nn	nn	nn	np	nn	np	np	nn	--	np
Pyb15_592	<lmxll>	ll	lm	lm	ll	--	lm	ll	lm	ll	ll	ll	ll	ll	ll	lm	ll	lm	lm	ll	ll	ll	ll	lm	ll	lm	lm	lm	ll	lm	lm	ll	lm	lm	ll	ll	--	ll	--	lm	--	--	ll	ll	ll	ll	ll	--	ll
Pyb15_598	<lmxll>	--	ll	ll	lm	--	ll	lm	ll	lm	lm	lm	lm	lm	lm	ll	lm	ll	ll	lm	lm	lm	lm	ll	lm	ll	ll	ll	lm	ll	ll	lm	ll	ll	lm	lm	lm	lm	lm	ll	--	ll	lm	lm	lm	lm	lm	--	lm
Pyb15_602	<lmxll>	--	ll	ll	lm	--	ll	lm	ll	lm	lm	lm	lm	lm	lm	ll	lm	ll	ll	lm	lm	lm	lm	ll	lm	ll	ll	ll	lm	ll	ll	lm	ll	ll	lm	lm	lm	lm	--	ll	--	ll	lm	lm	lm	lm	lm	--	lm
Pyb15_603	<lmxll>	--	ll	ll	lm	--	ll	lm	ll	lm	lm	lm	lm	lm	lm	ll	lm	ll	ll	lm	lm	lm	lm	ll	lm	ll	ll	ll	lm	ll	ll	lm	ll	ll	lm	lm	--	lm	lm	ll	--	ll	lm	lm	lm	lm	lm	--	lm
Pyb15_608	<lmxll>	lm	ll	ll	lm	--	ll	lm	ll	lm	lm	lm	lm	lm	lm	ll	lm	ll	ll	lm	lm	lm	lm	ll	lm	ll	ll	ll	lm	ll	ll	lm	ll	ll	lm	lm	lm	lm	--	ll	--	--	lm	lm	lm	--	lm	--	lm
Pyb15_615	<lmxll>	lm	ll	ll	lm	--	ll	lm	ll	lm	lm	lm	lm	lm	lm	ll	lm	ll	--	lm	lm	lm	lm	ll	lm	ll	ll	ll	lm	ll	ll	lm	ll	ll	lm	lm	lm	lm	lm	ll	--	lm	lm	lm	lm	lm	lm	--	lm
Pyb15_617	<lmxll>	lm	ll	ll	lm	--	ll	lm	ll	lm	lm	lm	lm	lm	lm	ll	lm	ll	ll	lm	lm	lm	lm	ll	lm	ll	ll	ll	lm	ll	ll	lm	ll	ll	lm	lm	lm	lm	lm	ll	ll	lm	lm	lm	lm	lm	lm	--	lm
Pyb15_618	<lmxll>	--	ll	ll	lm	--	ll	lm	ll	lm	lm	lm	lm	lm	lm	ll	lm	ll	ll	lm	lm	lm	lm	ll	lm	ll	ll	ll	lm	ll	ll	lm	ll	ll	lm	lm	lm	lm	--	ll	--	lm	lm	lm	lm	lm	lm	--	lm
Pyb15_622	<lmxll>	--	lm	lm	ll	--	lm	ll	lm	ll	ll	ll	ll	ll	ll	lm	ll	lm	lm	ll	ll	ll	ll	lm	ll	lm	lm	lm	ll	lm	lm	ll	lm	lm	ll	ll	ll	ll	ll	lm	--	ll	ll	ll	ll	ll	ll	--	ll
Pyb15_625	<lmxll>	--	lm	lm	ll	--	lm	ll	lm	ll	ll	ll	ll	ll	ll	lm	ll	lm	lm	ll	ll	--	ll	lm	ll	lm	lm	lm	ll	lm	lm	ll	lm	lm	ll	lm	--	ll	--	lm	--	ll	ll	ll	ll	ll	ll	--	ll
Pyb15_626	<lmxll>	ll	lm	lm	ll	--	lm	ll	lm	ll	ll	ll	ll	ll	ll	lm	ll	lm	lm	ll	ll	ll	ll	lm	ll	lm	lm	lm	ll	lm	lm	ll	lm	lm	ll	lm	ll	ll	--	lm	lm	ll	ll	ll	ll	ll	ll	--	ll
Pyb15_627	<lmxll>	--	ll	ll	lm	--	ll	lm	ll	lm	lm	lm	lm	lm	lm	ll	lm	ll	ll	lm	lm	lm	lm	ll	lm	ll	ll	ll	lm	ll	ll	lm	ll	ll	lm	ll	--	lm	--	ll	--	lm	lm	lm	lm	lm	lm	--	lm
Pyb15_629	<lmxll>	ll	lm	lm	ll	--	lm	ll	lm	ll	ll	ll	ll	ll	ll	--	ll	lm	lm	ll	ll	ll	ll	lm	ll	ll	lm	lm	ll	lm	lm	ll	lm	lm	--	lm	--	ll	ll	lm	--	ll	ll	ll	ll	ll	ll	--	ll
Pyb15_632	<lmxll>	--	lm	--	ll	--	lm	ll	lm	ll	ll	ll	--	ll	ll	lm	ll	lm	lm	ll	ll	ll	ll	lm	ll	ll	lm	lm	ll	lm	lm	ll	lm	ll	--	lm	ll	ll	ll	lm	--	ll	ll	ll	ll	ll	ll	--	ll
Pyb15_634	<lmxll>	ll	lm	--	ll	--	lm	ll	lm	ll	ll	ll	ll	ll	ll	lm	ll	lm	lm	ll	ll	ll	ll	lm	ll	ll	lm	lm	ll	lm	lm	ll	lm	ll	ll	lm	ll	ll	ll	lm	lm	ll	ll	ll	ll	ll	ll	--	ll
Pyb15_636	<lmxll>	ll	lm	lm	ll	--	lm	ll	lm	ll	ll	ll	ll	ll	ll	lm	ll	lm	lm	ll	ll	ll	ll	lm	ll	ll	lm	lm	ll	lm	lm	ll	lm	ll	ll	lm	--	ll	ll	lm	--	ll	ll	ll	ll	ll	ll	--	ll
Pyb15_642	<lmxll>	lm	ll	ll	lm	--	ll	lm	ll	lm	lm	lm	lm	lm	lm	ll	lm	ll	ll	lm	lm	lm	lm	ll	lm	lm	ll	ll	lm	ll	ll	lm	ll	lm	lm	ll	lm	lm	lm	ll	--	lm	lm	lm	lm	lm	lm	--	lm
Pyb15_645	<lmxll>	ll	lm	lm	ll	--	lm	ll	lm	ll	ll	ll	ll	ll	ll	lm	ll	lm	lm	ll	ll	ll	ll	lm	ll	ll	lm	lm	ll	lm	lm	ll	lm	ll	ll	lm	--	ll	--	lm	--	ll	ll	--	ll	--	ll	--	ll
Pyb15_646	<lmxll>	ll	lm	lm	ll	--	lm	ll	lm	ll	ll	ll	ll	ll	ll	lm	ll	lm	lm	ll	ll	ll	ll	lm	ll	ll	lm	lm	ll	lm	lm	ll	lm	ll	ll	lm	lm	ll	--	lm	lm	ll	ll	ll	ll	ll	ll	--	ll
Pyb15_647	<lmxll>	ll	lm	lm	ll	--	lm	ll	lm	ll	ll	ll	ll	ll	ll	lm	ll	lm	lm	ll	ll	ll	ll	lm	ll	ll	lm	lm	ll	lm	lm	ll	lm	ll	ll	lm	lm	ll	ll	lm	--	--	ll	ll	ll	ll	ll	--	ll
Pyb15_648	<lmxll>	--	lm	lm	ll	--	lm	ll	lm	ll	ll	ll	ll	ll	ll	lm	ll	lm	lm	ll	ll	ll	ll	lm	ll	ll	lm	lm	ll	lm	lm	ll	lm	ll	ll	lm	--	ll	--	lm	lm	ll	ll	ll	ll	--	ll	--	ll
Pyb15_654	<lmxll>	--	ll	ll	lm	--	ll	lm	ll	lm	lm	lm	lm	lm	lm	ll	lm	ll	ll	lm	lm	lm	lm	ll	lm	lm	ll	ll	lm	ll	ll	lm	ll	lm	lm	ll	ll	lm	lm	ll	--	lm	lm	ll	lm	lm	lm	--	lm
Pyb15_655	<lmxll>	lm	ll	ll	lm	--	ll	lm	ll	lm	lm	lm	lm	lm	lm	ll	lm	ll	ll	lm	lm	lm	lm	ll	lm	lm	ll	ll	lm	ll	ll	lm	ll	lm	lm	ll	--	lm	lm	ll	--	lm	lm	ll	lm	lm	lm	--	lm
Pyb15_657	<lmxll>	lm	ll	ll	lm	--	ll	lm	ll	lm	lm	lm	lm	lm	lm	ll	lm	ll	ll	lm	lm	lm	lm	ll	lm	lm	ll	ll	lm	ll	ll	lm	ll	lm	lm	ll	ll	lm	lm	ll	--	lm	lm	ll	lm	lm	lm	--	lm
Pyb15_659	<lmxll>	--	lm	lm	ll	--	lm	ll	lm	ll	ll	ll	ll	ll	--	lm	ll	lm	lm	ll	ll	ll	--	lm	ll	ll	lm	lm	ll	lm	lm	ll	lm	ll	ll	lm	lm	ll	ll	lm	--	ll	ll	lm	ll	ll	ll	--	ll
Pyb15_661	<lmxll>	lm	ll	--	lm	--	ll	lm	ll	lm	lm	lm	lm	lm	lm	ll	lm	ll	--	lm	lm	lm	lm	ll	lm	lm	ll	ll	lm	ll	ll	lm	ll	lm	lm	ll	ll	lm	--	ll	--	lm	lm	ll	lm	lm	lm	--	lm
Pyb02_002	<lmxll>	ll	lm	lm	ll	lm	lm	--	lm	lm	ll	lm	lm	lm	lm	lm	lm	ll	lm	ll	ll	ll	ll	ll	lm	lm	lm	lm	ll	lm	lm	lm	lm	lm	ll	ll	lm	lm	--	lm	--	ll	ll	lm	--	lm	lm	--	ll
Pyb02_005	<lmxll>	lm	ll	ll	lm	--	ll	ll	ll	ll	lm	ll	ll	ll	lm	ll	ll	lm	ll	lm	lm	lm	lm	lm	ll	ll	ll	ll	lm	ll	lm	--	ll	ll	lm	lm	ll	ll	ll	ll	--	lm	lm	--	ll	ll	ll	--	lm
Pyb02_006	<lmxll>	lm	ll	ll	lm	--	ll	ll	ll	ll	lm	ll	ll	ll	lm	ll	ll	lm	ll	lm	lm	lm	lm	lm	ll	ll	ll	ll	lm	ll	lm	--	ll	ll	lm	lm	--	ll	ll	ll	lm	lm	lm	ll	ll	ll	ll	--	lm
Pyb02_008	<lmxll>	ll	lm	lm	ll	--	lm	lm	lm	lm	ll	lm	lm	lm	ll	lm	lm	ll	lm	ll	ll	ll	ll	ll	lm	lm	lm	lm	ll	lm	ll	lm	lm	lm	ll	ll	--	lm	--	lm	--	ll	ll	lm	lm	lm	lm	--	--
Pyb02_009	<lmxll>	ll	lm	--	ll	--	lm	lm	lm	lm	ll	lm	lm	lm	ll	lm	lm	ll	lm	ll	ll	ll	ll	ll	lm	lm	lm	lm	ll	lm	ll	lm	lm	lm	ll	ll	lm	lm	lm	lm	ll	ll	ll	lm	lm	lm	lm	--	ll
Pyb02_010	<lmxll>	--	ll	ll	lm	--	ll	ll	ll	ll	lm	ll	ll	ll	lm	ll	ll	lm	ll	lm	lm	lm	lm	lm	ll	ll	ll	ll	lm	ll	lm	ll	ll	ll	lm	lm	--	ll	ll	ll	--	lm	lm	ll	ll	ll	ll	--	lm
Pyb02_012	<lmxll>	ll	lm	lm	ll	--	lm	lm	lm	lm	ll	lm	lm	lm	ll	lm	lm	ll	lm	ll	ll	ll	ll	ll	lm	lm	lm	--	ll	lm	ll	lm	lm	lm	ll	ll	lm	lm	lm	lm	--	ll	ll	lm	lm	lm	lm	--	ll
Pyb02_014	<lmxll>	ll	lm	lm	ll	--	lm	lm	lm	lm	ll	lm	lm	lm	ll	lm	lm	ll	lm	ll	ll	ll	ll	ll	lm	lm	lm	lm	ll	lm	ll	lm	lm	lm	ll	ll	lm	lm	lm	lm	--	ll	ll	lm	lm	lm	lm	--	ll
Pyb02_016	<lmxll>	--	lm	lm	ll	--	lm	lm	lm	lm	ll	lm	lm	lm	ll	lm	lm	ll	--	ll	ll	ll	ll	ll	lm	lm	lm	lm	ll	lm	ll	lm	lm	lm	ll	ll	lm	lm	lm	lm	--	ll	ll	lm	lm	lm	lm	--	ll
Pyb02_017	<lmxll>	ll	lm	lm	ll	--	lm	lm	lm	lm	ll	lm	lm	lm	ll	lm	lm	ll	lm	ll	ll	ll	ll	ll	lm	lm	lm	lm	ll	lm	ll	lm	lm	lm	ll	ll	lm	lm	lm	lm	--	ll	ll	lm	lm	lm	lm	--	ll
Pybd02_004	<hkxhk>	hk	kk	hk	hk	--	kk	kk	--	kk	hh	kk	kk	kk	hh	--	hk	hk	hk	hh	hk	hh	hh	hh	hk	kk	hk	hk	hh	kk	hh	hk	kk	hk	hk	hh	kk	kk	kk	kk	--	hk	hk	--	hk	kk	kk	--	hh
Pyb02_029	<lmxll>	ll	lm	lm	ll	--	lm	lm	lm	lm	ll	lm	lm	lm	ll	lm	lm	ll	ll	ll	ll	ll	ll	ll	lm	lm	lm	lm	ll	lm	ll	lm	lm	lm	--	ll	lm	lm	lm	lm	--	ll	ll	lm	lm	lm	lm	--	ll
Pyb02_031	<lmxll>	ll	lm	lm	ll	--	lm	lm	lm	lm	ll	lm	lm	lm	ll	lm	lm	ll	ll	ll	ll	ll	ll	ll	lm	lm	lm	lm	ll	lm	ll	lm	lm	lm	ll	ll	lm	lm	lm	lm	ll	ll	ll	lm	lm	lm	lm	--	ll
Pyb02_033	<lmxll>	lm	ll	ll	lm	--	ll	ll	ll	ll	lm	ll	ll	ll	lm	ll	ll	lm	lm	lm	lm	lm	lm	lm	ll	ll	ll	ll	lm	ll	lm	lm	ll	ll	lm	lm	ll	--	ll	ll	--	lm	lm	ll	ll	ll	ll	--	lm
Pyb02_044	<lmxll>	ll	lm	lm	ll	--	lm	lm	lm	lm	ll	lm	lm	lm	ll	lm	lm	ll	ll	ll	ll	ll	ll	ll	lm	lm	lm	lm	ll	lm	ll	lm	lm	lm	ll	ll	ll	lm	--	lm	--	ll	ll	lm	lm	lm	lm	--	ll
Pyb02_046	<lmxll>	--	lm	lm	ll	lm	lm	lm	lm	lm	ll	lm	lm	lm	ll	lm	lm	ll	ll	ll	ll	ll	ll	ll	lm	lm	lm	lm	ll	lm	ll	lm	lm	lm	--	ll	--	lm	lm	lm	--	ll	ll	lm	lm	lm	lm	--	ll
Pyb02_048	<lmxll>	ll	lm	lm	ll	--	lm	lm	lm	lm	ll	lm	lm	lm	ll	lm	lm	ll	ll	ll	ll	ll	ll	ll	lm	lm	lm	lm	ll	lm	ll	lm	lm	lm	ll	ll	--	lm	lm	lm	--	ll	ll	lm	lm	lm	lm	--	ll
Pyb02_050	<lmxll>	ll	lm	lm	ll	--	lm	lm	lm	lm	ll	lm	lm	lm	ll	lm	lm	ll	ll	ll	ll	ll	ll	ll	lm	lm	lm	lm	ll	lm	ll	--	lm	lm	ll	ll	lm	lm	lm	lm	--	ll	ll	lm	lm	lm	lm	--	ll
Pyb02_053	<lmxll>	ll	lm	--	ll	--	lm	lm	lm	lm	ll	lm	lm	lm	ll	lm	lm	ll	ll	ll	ll	ll	ll	ll	lm	lm	lm	lm	ll	lm	ll	--	lm	lm	ll	ll	lm	lm	lm	lm	--	ll	ll	lm	lm	lm	lm	--	ll
Pyb02_058	<lmxll>	ll	lm	--	ll	--	lm	lm	lm	lm	ll	lm	lm	lm	ll	lm	lm	ll	ll	ll	ll	ll	ll	ll	lm	lm	lm	lm	ll	lm	ll	lm	lm	lm	ll	ll	lm	lm	lm	lm	--	ll	ll	lm	lm	lm	lm	--	ll
Pyb02_061	<lmxll>	ll	lm	lm	ll	--	lm	lm	lm	lm	ll	lm	lm	lm	ll	lm	lm	ll	ll	ll	ll	ll	ll	ll	lm	lm	lm	lm	ll	lm	ll	lm	lm	lm	ll	--	lm	lm	--	lm	--	ll	ll	lm	lm	lm	lm	--	ll
Pyd02_002	<nnxnp>	nn	nn	np	nn	--	nn	np	np	nn	np	nn	np	nn	nn	nn	np	nn	nn	np	nn	np	np	np	np	nn	nn	np	np	np	nn	np	nn	np	nn	np	np	nn	--	nn	--	nn	nn	np	np	nn	np	--	np
Pyb02_066	<lmxll>	--	lm	ll	lm	--	ll	ll	ll	ll	lm	ll	ll	ll	lm	ll	ll	lm	lm	lm	lm	lm	lm	lm	ll	ll	ll	ll	lm	ll	lm	lm	ll	ll	lm	lm	ll	ll	ll	ll	--	lm	lm	ll	ll	ll	ll	--	lm
Pyb02_068	<lmxll>	lm	lm	ll	lm	--	ll	ll	ll	ll	lm	ll	ll	ll	lm	ll	ll	lm	lm	lm	lm	lm	lm	lm	ll	ll	ll	ll	lm	ll	lm	--	ll	ll	lm	lm	ll	ll	ll	ll	--	lm	lm	ll	ll	ll	ll	--	lm
Pyb02_069	<lmxll>	lm	lm	ll	lm	--	ll	ll	ll	ll	lm	ll	ll	ll	lm	ll	ll	lm	lm	lm	lm	lm	lm	lm	ll	ll	ll	ll	--	ll	lm	ll	ll	ll	lm	lm	ll	ll	ll	ll	--	--	lm	ll	ll	ll	ll	--	lm
Pyd02_006	<nnxnp>	--	np	nn	np	--	np	np	nn	np	nn	np	nn	np	nn	np	nn	np	np	nn	np	nn	nn	nn	nn	np	np	nn	nn	nn	nn	nn	np	nn	np	nn	nn	np	--	np	--	np	np	nn	nn	np	nn	--	nn
Pyb02_073	<lmxll>	--	ll	--	ll	--	lm	--	lm	lm	ll	lm	lm	lm	ll	lm	lm	ll	ll	ll	ll	ll	ll	ll	lm	lm	lm	lm	ll	lm	ll	lm	lm	lm	ll	ll	lm	lm	lm	lm	--	ll	ll	lm	lm	lm	lm	--	ll
Pyb02_075	<lmxll>	lm	lm	ll	lm	--	ll	ll	lm	ll	lm	ll	ll	ll	ll	ll	ll	lm	lm	lm	lm	lm	lm	lm	ll	ll	ll	ll	--	ll	lm	ll	ll	ll	lm	lm	ll	ll	ll	ll	lm	lm	lm	ll	ll	ll	ll	--	lm
Pyb02_077	<lmxll>	ll	ll	lm	ll	--	lm	lm	ll	lm	ll	lm	lm	lm	lm	lm	lm	ll	ll	ll	ll	ll	ll	ll	lm	lm	lm	lm	ll	lm	ll	lm	lm	lm	ll	ll	ll	lm	--	lm	ll	ll	ll	lm	lm	lm	lm	--	ll
Pyb02_081	<lmxll>	--	ll	--	ll	--	ll	lm	ll	lm	ll	lm	lm	lm	lm	lm	lm	ll	ll	ll	ll	ll	ll	ll	lm	lm	lm	lm	ll	lm	ll	lm	lm	lm	ll	ll	ll	lm	lm	lm	--	ll	ll	lm	lm	--	ll	--	ll
Pyb02_082	<lmxll>	--	ll	lm	ll	--	ll	lm	ll	lm	ll	lm	lm	lm	lm	lm	lm	ll	ll	ll	ll	ll	ll	ll	lm	lm	lm	lm	ll	lm	ll	lm	lm	lm	ll	ll	ll	lm	lm	lm	--	ll	ll	lm	lm	lm	ll	--	ll
Pyb02_086	<lmxll>	--	ll	lm	ll	--	ll	lm	ll	lm	ll	lm	lm	lm	lm	lm	lm	ll	ll	ll	ll	ll	ll	ll	lm	lm	lm	lm	ll	lm	ll	lm	lm	lm	ll	ll	lm	lm	lm	--	--	ll	ll	--	lm	lm	ll	--	ll
Pyb02_087	<lmxll>	--	ll	lm	ll	--	ll	lm	ll	lm	ll	lm	lm	lm	lm	lm	lm	ll	ll	ll	ll	ll	ll	ll	lm	lm	lm	--	ll	lm	ll	lm	lm	lm	ll	ll	lm	lm	--	lm	--	ll	ll	--	lm	lm	ll	--	ll
Pyb02_088	<lmxll>	ll	ll	lm	ll	--	ll	lm	ll	lm	ll	lm	lm	lm	lm	lm	lm	ll	ll	ll	ll	ll	ll	ll	lm	lm	lm	lm	ll	lm	ll	lm	lm	lm	ll	ll	--	lm	--	lm	--	ll	ll	lm	lm	lm	ll	--	ll
Pyb02_090	<lmxll>	--	ll	lm	ll	--	ll	lm	ll	lm	ll	lm	lm	lm	lm	--	lm	ll	ll	ll	ll	ll	ll	ll	lm	lm	lm	lm	ll	lm	ll	lm	lm	lm	ll	ll	lm	lm	lm	lm	--	ll	ll	lm	--	lm	ll	--	ll
Pyb02_092	<lmxll>	--	ll	lm	ll	--	ll	lm	ll	lm	ll	lm	lm	lm	lm	--	lm	ll	ll	ll	ll	ll	ll	ll	lm	lm	lm	lm	ll	lm	ll	lm	lm	lm	ll	ll	lm	lm	lm	lm	ll	ll	ll	lm	lm	lm	ll	--	ll
Pyb02_093	<lmxll>	ll	lm	ll	lm	--	lm	ll	lm	ll	lm	ll	ll	ll	ll	ll	ll	lm	lm	lm	lm	lm	lm	lm	ll	ll	ll	ll	lm	ll	lm	--	ll	ll	lm	lm	ll	ll	ll	ll	--	lm	lm	ll	ll	ll	lm	--	lm
Pyb02_095	<lmxll>	--	ll	lm	ll	--	ll	--	ll	lm	ll	lm	lm	lm	lm	lm	lm	ll	ll	ll	ll	ll	ll	ll	lm	lm	lm	lm	ll	lm	ll	lm	lm	lm	ll	--	--	lm	lm	lm	--	ll	ll	lm	lm	lm	ll	--	ll
Pyb02_096	<lmxll>	--	lm	ll	lm	--	lm	ll	lm	ll	lm	ll	ll	ll	ll	--	ll	lm	lm	lm	lm	lm	lm	lm	ll	ll	ll	ll	lm	ll	lm	lm	ll	ll	lm	lm	--	ll	ll	ll	--	lm	lm	ll	ll	ll	lm	--	lm
Pyb02_097	<lmxll>	ll	lm	ll	lm	--	lm	ll	lm	ll	lm	ll	ll	ll	ll	ll	ll	lm	lm	lm	lm	lm	lm	lm	ll	ll	ll	ll	lm	ll	lm	ll	ll	ll	lm	--	ll	ll	ll	ll	--	lm	lm	ll	ll	ll	lm	--	lm
Pyb02_098	<lmxll>	ll	lm	ll	lm	--	lm	ll	lm	ll	lm	ll	ll	ll	ll	ll	ll	lm	lm	lm	lm	lm	lm	lm	ll	ll	ll	ll	lm	ll	lm	ll	ll	ll	lm	lm	--	ll	ll	ll	--	lm	lm	ll	ll	ll	lm	--	lm
Pyb02_100	<lmxll>	ll	lm	ll	lm	--	lm	ll	lm	ll	lm	ll	ll	ll	ll	ll	ll	lm	lm	lm	lm	lm	lm	lm	ll	ll	ll	ll	lm	ll	lm	ll	ll	ll	lm	lm	--	ll	ll	ll	--	--	lm	ll	ll	ll	lm	--	lm
Pyb02_101	<lmxll>	--	ll	lm	ll	--	ll	lm	ll	lm	ll	lm	lm	lm	lm	lm	lm	ll	ll	ll	ll	ll	ll	ll	lm	lm	lm	lm	ll	lm	ll	lm	lm	lm	ll	ll	ll	lm	--	lm	--	ll	ll	lm	lm	lm	ll	--	ll
Pyb02_102	<lmxll>	--	ll	lm	ll	--	ll	lm	ll	lm	ll	lm	lm	lm	lm	lm	lm	ll	ll	ll	ll	ll	ll	ll	lm	lm	lm	lm	ll	lm	ll	lm	lm	lm	ll	ll	ll	lm	lm	lm	ll	ll	ll	lm	lm	lm	ll	--	ll
Pyb02_103	<lmxll>	lm	ll	--	ll	--	ll	lm	ll	lm	ll	lm	lm	lm	lm	lm	lm	ll	ll	ll	ll	ll	ll	ll	lm	lm	lm	lm	ll	lm	ll	lm	lm	lm	ll	ll	lm	lm	--	lm	--	ll	ll	lm	lm	lm	ll	--	ll
Pyb02_104	<lmxll>	--	ll	lm	ll	--	ll	lm	ll	lm	ll	lm	lm	lm	lm	--	lm	ll	ll	ll	ll	ll	ll	ll	lm	lm	lm	lm	ll	lm	ll	lm	lm	lm	ll	ll	ll	lm	--	lm	--	ll	ll	lm	lm	lm	ll	--	ll
Pyb02_105	<lmxll>	ll	lm	ll	lm	--	lm	ll	lm	ll	lm	ll	ll	ll	ll	ll	ll	lm	lm	lm	lm	lm	lm	lm	ll	ll	ll	ll	lm	ll	lm	ll	ll	ll	lm	lm	lm	ll	ll	ll	--	lm	lm	ll	ll	ll	lm	--	lm
Pyb02_107	<lmxll>	ll	lm	ll	lm	--	lm	ll	lm	ll	lm	ll	ll	ll	ll	ll	ll	lm	lm	lm	lm	lm	lm	lm	ll	ll	ll	ll	lm	ll	lm	ll	ll	ll	lm	lm	lm	ll	--	ll	--	lm	lm	ll	ll	ll	lm	--	lm
Pyb02_106	<lmxll>	ll	lm	ll	lm	--	lm	ll	lm	ll	lm	ll	ll	ll	ll	ll	ll	lm	lm	lm	lm	lm	lm	lm	ll	ll	ll	ll	lm	ll	lm	--	ll	ll	lm	lm	lm	ll	ll	ll	--	--	lm	ll	ll	ll	lm	lm	lm
Pyb02_108	<lmxll>	lm	ll	lm	ll	--	ll	lm	ll	lm	ll	lm	lm	lm	lm	lm	lm	ll	ll	ll	ll	ll	ll	ll	lm	lm	lm	lm	ll	lm	ll	lm	lm	lm	ll	ll	ll	lm	lm	lm	--	ll	ll	lm	lm	lm	ll	--	ll
Pyb02_109	<lmxll>	lm	ll	lm	ll	--	ll	lm	ll	lm	ll	lm	lm	lm	lm	lm	lm	ll	ll	--	ll	ll	ll	ll	lm	lm	lm	lm	ll	lm	ll	lm	lm	lm	ll	ll	ll	lm	--	lm	--	ll	ll	--	lm	lm	ll	--	ll
Pyb02_112	<lmxll>	--	ll	--	ll	lm	ll	lm	ll	lm	ll	lm	lm	lm	lm	lm	lm	ll	ll	ll	ll	ll	ll	ll	lm	lm	lm	lm	ll	lm	ll	lm	lm	lm	ll	ll	lm	lm	lm	lm	--	ll	ll	lm	lm	lm	ll	ll	ll
Pyb02_113	<lmxll>	--	ll	lm	ll	--	ll	lm	ll	lm	ll	lm	lm	lm	lm	lm	lm	ll	ll	ll	ll	ll	ll	ll	lm	lm	lm	lm	ll	lm	ll	lm	lm	lm	ll	ll	lm	lm	lm	lm	--	ll	ll	lm	lm	lm	ll	--	ll
Pyb02_115	<lmxll>	--	ll	lm	ll	--	ll	lm	ll	lm	ll	lm	lm	lm	lm	lm	lm	ll	ll	ll	ll	ll	ll	ll	lm	lm	lm	lm	ll	lm	ll	lm	lm	lm	ll	ll	lm	lm	--	lm	--	ll	ll	lm	lm	lm	ll	--	ll
Pyb02_116	<lmxll>	--	ll	--	ll	--	ll	lm	ll	lm	ll	lm	lm	lm	lm	lm	lm	ll	ll	ll	ll	ll	ll	ll	lm	lm	lm	lm	ll	lm	ll	lm	lm	lm	ll	ll	lm	lm	--	lm	--	ll	ll	lm	lm	lm	ll	--	ll
Pyb02_119	<lmxll>	--	ll	lm	--	--	ll	lm	ll	lm	ll	lm	lm	lm	lm	ll	lm	ll	ll	ll	ll	ll	ll	ll	lm	lm	lm	lm	ll	lm	ll	lm	lm	lm	ll	ll	ll	lm	--	lm	--	ll	ll	lm	lm	lm	ll	--	ll
Pyb02_120	<lmxll>	--	ll	lm	ll	--	ll	lm	ll	lm	ll	lm	lm	lm	lm	ll	lm	ll	ll	ll	ll	ll	ll	ll	lm	lm	lm	lm	ll	--	ll	lm	lm	lm	ll	ll	ll	lm	lm	lm	--	ll	ll	lm	lm	lm	ll	--	ll
Pyb02_122	<lmxll>	lm	ll	lm	ll	--	ll	lm	ll	lm	ll	lm	lm	lm	lm	ll	lm	ll	ll	ll	ll	ll	ll	ll	lm	lm	lm	lm	ll	--	ll	lm	lm	lm	ll	ll	ll	lm	--	lm	--	ll	ll	lm	lm	lm	ll	--	ll
Pybd02_007	<hkxhk>	--	hh	kk	hk	--	hh	hh	hh	--	hk	hh	hh	hh	hk	hh	kk	hk	hk	kk	hk	hk	kk	kk	hh	hh	kk	kk	kk	kk	hk	hk	hh	kk	hk	hk	--	hh	--	hh	--	hk	hk	hh	kk	hh	hh	--	hh
Pyb02_123	<lmxll>	ll	lm	ll	--	--	lm	ll	lm	ll	lm	ll	lm	ll	lm	ll	ll	lm	lm	lm	lm	lm	lm	lm	ll	ll	ll	ll	lm	ll	lm	lm	ll	ll	lm	lm	--	--	ll	ll	lm	lm	lm	lm	ll	ll	lm	--	lm
Pyb02_124	<lmxll>	--	lm	ll	lm	--	lm	ll	lm	ll	lm	ll	lm	ll	lm	ll	ll	lm	lm	lm	lm	lm	lm	lm	ll	ll	ll	ll	lm	ll	lm	lm	ll	ll	lm	lm	ll	ll	ll	ll	lm	lm	lm	lm	ll	ll	lm	--	lm
Pyb02_125	<lmxll>	--	lm	ll	lm	--	lm	ll	lm	ll	lm	ll	lm	ll	lm	ll	ll	lm	lm	lm	lm	lm	lm	lm	ll	ll	ll	ll	lm	ll	lm	lm	ll	ll	lm	lm	--	ll	ll	ll	lm	lm	lm	lm	ll	ll	lm	--	lm
Pyb02_126	<lmxll>	ll	lm	ll	lm	--	lm	ll	lm	ll	lm	ll	lm	ll	lm	ll	ll	lm	lm	lm	lm	lm	lm	lm	ll	ll	ll	ll	lm	ll	lm	lm	ll	ll	lm	lm	--	ll	ll	ll	--	lm	lm	lm	ll	ll	lm	--	lm
Pyb02_128	<lmxll>	--	lm	ll	--	--	lm	ll	lm	ll	lm	ll	lm	ll	lm	ll	ll	lm	lm	lm	lm	lm	lm	lm	ll	ll	ll	ll	lm	ll	lm	lm	ll	ll	lm	lm	--	--	--	ll	lm	lm	lm	lm	ll	ll	lm	--	lm
Pyb02_130	<lmxll>	ll	lm	ll	lm	--	lm	ll	lm	ll	lm	ll	lm	ll	ll	ll	ll	lm	lm	lm	lm	lm	lm	lm	ll	ll	ll	ll	lm	ll	lm	lm	ll	ll	lm	lm	lm	ll	--	ll	lm	lm	lm	lm	ll	ll	lm	--	lm
Pyb02_135	<lmxll>	lm	lm	ll	lm	--	lm	ll	lm	ll	lm	ll	lm	ll	ll	ll	ll	lm	lm	lm	lm	lm	lm	lm	ll	ll	ll	ll	lm	ll	lm	lm	ll	ll	lm	lm	--	ll	--	ll	--	--	lm	lm	ll	ll	lm	--	lm
Pyb02_137	<lmxll>	--	lm	ll	lm	--	ll	ll	lm	ll	lm	ll	lm	ll	ll	ll	ll	lm	lm	lm	lm	lm	lm	lm	ll	ll	ll	ll	lm	ll	lm	lm	ll	ll	lm	lm	--	ll	ll	ll	lm	--	lm	lm	--	ll	lm	--	lm
Pyb02_138	<lmxll>	--	lm	ll	lm	--	lm	ll	lm	ll	lm	ll	lm	ll	ll	ll	ll	lm	lm	lm	lm	lm	lm	lm	ll	ll	ll	ll	lm	ll	lm	lm	ll	ll	lm	lm	--	ll	ll	ll	lm	lm	lm	lm	ll	ll	lm	--	lm
Pyb02_139	<lmxll>	ll	lm	ll	lm	--	lm	ll	lm	ll	lm	ll	lm	ll	--	ll	ll	lm	lm	lm	lm	lm	lm	lm	ll	ll	ll	ll	lm	ll	lm	lm	ll	ll	lm	lm	--	ll	ll	ll	--	lm	lm	lm	ll	ll	lm	--	lm
Pyb02_142	<lmxll>	--	lm	ll	lm	--	lm	ll	lm	ll	lm	ll	lm	ll	ll	ll	ll	lm	lm	lm	lm	lm	lm	lm	ll	ll	ll	ll	lm	ll	lm	lm	ll	ll	lm	lm	lm	ll	ll	ll	--	--	lm	lm	ll	ll	lm	--	lm
Pyb02_145	<lmxll>	lm	ll	lm	lm	--	ll	lm	ll	lm	ll	lm	lm	lm	lm	lm	lm	ll	ll	ll	ll	ll	--	ll	lm	lm	lm	lm	ll	lm	lm	lm	lm	lm	ll	ll	lm	ll	lm	lm	--	ll	ll	lm	lm	lm	ll	--	ll
Pyb02_146	<lmxll>	--	lm	ll	ll	--	lm	ll	lm	ll	lm	ll	ll	ll	ll	ll	ll	lm	lm	lm	lm	lm	lm	lm	ll	ll	ll	ll	lm	ll	lm	lm	ll	ll	lm	lm	ll	lm	--	ll	--	--	lm	ll	ll	ll	lm	--	lm
Pyb02_147	<lmxll>	ll	lm	ll	ll	--	lm	ll	lm	ll	lm	ll	ll	ll	ll	ll	ll	lm	lm	lm	lm	lm	lm	lm	ll	ll	ll	ll	lm	ll	lm	lm	ll	ll	lm	lm	ll	lm	--	ll	--	lm	lm	ll	ll	ll	lm	--	lm
Pyb02_150	<lmxll>	lm	ll	lm	lm	--	ll	lm	ll	lm	ll	lm	lm	lm	lm	lm	lm	ll	ll	ll	ll	ll	ll	ll	lm	lm	lm	--	ll	lm	ll	lm	lm	lm	ll	ll	--	ll	lm	lm	--	ll	ll	--	lm	lm	ll	--	ll
Pyb02_151	<lmxll>	lm	ll	lm	lm	--	ll	lm	ll	lm	ll	lm	lm	lm	lm	lm	lm	ll	ll	ll	ll	ll	ll	ll	lm	lm	lm	lm	ll	lm	ll	lm	lm	lm	ll	ll	--	ll	--	lm	--	ll	ll	lm	lm	lm	ll	--	ll
Pyb02_154	<lmxll>	--	ll	lm	lm	--	ll	lm	ll	lm	ll	lm	lm	lm	lm	lm	lm	ll	ll	ll	ll	ll	ll	ll	lm	--	lm	lm	ll	lm	ll	lm	lm	lm	ll	ll	--	ll	lm	lm	--	ll	ll	lm	lm	lm	ll	--	ll
Pyb02_155	<lmxll>	--	ll	--	lm	--	ll	lm	ll	lm	ll	lm	lm	lm	lm	--	lm	ll	ll	ll	ll	ll	ll	ll	lm	lm	lm	lm	ll	lm	ll	lm	lm	lm	ll	ll	--	ll	lm	lm	ll	ll	ll	lm	lm	lm	ll	--	ll
Pyb02_156	<lmxll>	--	ll	lm	lm	--	ll	lm	ll	lm	ll	lm	lm	lm	lm	lm	lm	ll	ll	ll	ll	ll	ll	ll	lm	lm	lm	lm	ll	lm	ll	lm	lm	lm	ll	ll	--	ll	lm	lm	--	ll	ll	lm	--	lm	ll	--	ll
Pyb02_157	<lmxll>	--	ll	lm	lm	--	ll	lm	ll	lm	ll	lm	lm	lm	lm	lm	lm	ll	ll	ll	ll	ll	ll	ll	lm	lm	lm	lm	ll	lm	ll	lm	lm	lm	ll	ll	--	ll	--	lm	--	ll	ll	lm	lm	lm	ll	--	ll
Pyb02_160	<lmxll>	lm	ll	--	lm	--	ll	lm	ll	lm	ll	lm	lm	lm	lm	lm	lm	ll	ll	ll	ll	ll	ll	ll	lm	lm	lm	lm	ll	lm	ll	lm	lm	lm	ll	ll	lm	ll	--	lm	--	ll	ll	lm	lm	lm	ll	--	ll
Pyb02_162	<lmxll>	lm	ll	lm	lm	--	ll	lm	ll	lm	ll	lm	lm	lm	lm	lm	lm	ll	ll	ll	ll	ll	ll	ll	lm	lm	lm	lm	ll	lm	ll	lm	lm	lm	ll	ll	lm	ll	--	lm	--	ll	ll	lm	lm	lm	ll	--	ll
Pyb02_163	<lmxll>	--	ll	lm	lm	--	ll	lm	ll	lm	ll	lm	lm	lm	lm	lm	lm	ll	--	ll	ll	ll	ll	ll	lm	lm	lm	lm	ll	lm	ll	lm	lm	lm	ll	ll	--	ll	lm	lm	--	ll	ll	lm	lm	lm	ll	--	ll
Pyb02_164	<lmxll>	lm	ll	lm	lm	--	ll	lm	ll	lm	ll	lm	lm	lm	lm	lm	lm	ll	ll	ll	ll	ll	ll	ll	lm	lm	lm	lm	ll	lm	ll	lm	lm	lm	ll	ll	--	ll	lm	lm	--	ll	ll	lm	lm	lm	ll	--	ll
Pyb02_165	<lmxll>	--	lm	ll	ll	--	lm	ll	lm	ll	lm	ll	ll	ll	ll	ll	ll	lm	lm	lm	lm	lm	lm	lm	ll	ll	ll	ll	lm	ll	lm	ll	ll	ll	lm	lm	ll	lm	--	ll	--	lm	lm	ll	ll	ll	lm	--	lm
Pyb02_166	<lmxll>	--	ll	lm	lm	--	ll	lm	ll	lm	ll	lm	lm	lm	lm	lm	lm	ll	ll	ll	ll	ll	ll	ll	lm	lm	lm	lm	ll	lm	ll	lm	lm	lm	ll	ll	lm	ll	--	lm	--	ll	ll	lm	lm	lm	ll	--	ll
Pyd02_012	<nnxnp>	--	nn	np	nn	--	nn	nn	np	nn	np	nn	nn	nn	nn	np	np	nn	nn	np	nn	np	nn	np	np	nn	np	np	np	nn	nn	np	nn	np	np	np	--	np	nn	nn	--	nn	np	np	np	nn	np	--	np
Pyb02_167	<lmxll>	--	ll	lm	lm	--	ll	lm	ll	lm	ll	lm	lm	lm	lm	lm	lm	ll	ll	ll	ll	ll	ll	ll	lm	lm	lm	lm	ll	lm	ll	lm	lm	lm	ll	ll	--	ll	lm	lm	--	ll	ll	lm	lm	lm	ll	--	ll
Pyb02_168	<lmxll>	--	ll	lm	lm	--	ll	lm	ll	lm	ll	lm	lm	lm	lm	--	lm	ll	ll	ll	ll	ll	ll	ll	lm	lm	lm	lm	ll	lm	ll	lm	lm	lm	ll	ll	lm	ll	--	lm	--	ll	ll	lm	lm	lm	ll	ll	ll
Pyb02_170	<lmxll>	lm	ll	--	lm	--	ll	lm	ll	lm	ll	lm	lm	lm	lm	lm	lm	ll	ll	ll	ll	ll	ll	ll	lm	lm	lm	lm	ll	lm	ll	lm	lm	lm	ll	ll	lm	ll	--	lm	--	ll	ll	lm	lm	lm	ll	--	ll
Pyb02_171	<lmxll>	--	ll	lm	ll	lm	ll	lm	ll	lm	ll	lm	lm	lm	lm	lm	lm	ll	ll	ll	ll	ll	ll	ll	lm	lm	lm	lm	ll	lm	ll	lm	lm	lm	ll	ll	lm	lm	lm	lm	--	ll	ll	lm	lm	lm	ll	--	ll
Pyb02_174	<lmxll>	lm	ll	lm	ll	--	ll	lm	ll	lm	ll	--	lm	lm	lm	--	lm	ll	ll	ll	ll	ll	ll	ll	lm	lm	lm	lm	ll	lm	lm	lm	lm	lm	ll	ll	lm	lm	lm	lm	--	ll	ll	lm	lm	lm	ll	--	ll
Pyb02_175	<lmxll>	lm	ll	lm	ll	--	ll	lm	ll	lm	ll	lm	lm	lm	lm	lm	lm	ll	ll	ll	ll	ll	--	ll	lm	lm	lm	lm	ll	lm	lm	lm	lm	lm	ll	ll	lm	lm	lm	lm	--	ll	ll	lm	lm	lm	ll	--	ll
Pyb02_182	<lmxll>	--	ll	lm	--	--	ll	lm	lm	lm	lm	lm	lm	lm	lm	lm	lm	ll	ll	ll	ll	lm	ll	ll	lm	lm	lm	lm	ll	lm	ll	lm	lm	lm	ll	lm	lm	--	lm	lm	--	ll	ll	lm	lm	lm	lm	ll	ll
Pyb02_185	<lmxll>	--	ll	lm	ll	--	lm	lm	lm	lm	ll	lm	lm	lm	ll	lm	lm	ll	ll	ll	ll	ll	ll	--	lm	lm	lm	lm	ll	lm	ll	lm	lm	lm	ll	ll	lm	lm	lm	lm	--	ll	ll	lm	lm	lm	lm	--	ll
Pyb02_187	<lmxll>	--	ll	lm	ll	--	lm	lm	lm	lm	ll	lm	lm	lm	ll	lm	lm	ll	ll	ll	ll	ll	ll	ll	lm	lm	lm	lm	ll	lm	ll	lm	lm	lm	ll	ll	ll	lm	--	lm	--	ll	ll	lm	lm	lm	lm	--	ll
Pyb02_188	<lmxll>	ll	ll	lm	ll	--	lm	lm	lm	lm	ll	lm	lm	lm	ll	lm	lm	ll	ll	ll	ll	ll	ll	ll	lm	lm	lm	lm	ll	lm	ll	lm	lm	lm	ll	ll	lm	lm	lm	lm	--	ll	ll	lm	lm	lm	lm	--	ll
Pyb02_189	<lmxll>	ll	ll	--	ll	--	lm	lm	lm	lm	ll	lm	lm	lm	ll	--	lm	ll	ll	ll	ll	ll	ll	ll	lm	lm	lm	lm	ll	lm	ll	lm	lm	lm	ll	ll	lm	lm	lm	lm	--	ll	ll	lm	lm	lm	lm	--	ll
Pyb02_190	<lmxll>	ll	ll	lm	ll	--	lm	lm	lm	lm	ll	lm	lm	lm	ll	lm	lm	ll	ll	ll	ll	ll	ll	ll	lm	lm	lm	--	ll	lm	ll	lm	lm	lm	ll	ll	lm	lm	lm	lm	ll	ll	ll	lm	lm	lm	lm	--	ll
Pyb02_191	<lmxll>	--	ll	lm	ll	--	lm	lm	lm	lm	ll	lm	lm	lm	ll	--	lm	ll	ll	ll	ll	ll	ll	ll	lm	lm	lm	lm	ll	lm	ll	lm	lm	lm	ll	ll	lm	lm	--	lm	--	ll	ll	lm	lm	lm	lm	--	ll
Pyb02_193	<lmxll>	ll	ll	lm	ll	--	lm	lm	lm	lm	ll	lm	lm	lm	ll	--	lm	ll	ll	ll	ll	ll	ll	ll	lm	lm	lm	lm	ll	lm	ll	lm	lm	lm	ll	ll	ll	lm	--	lm	--	ll	ll	lm	lm	lm	lm	--	ll
Pyb02_194	<lmxll>	ll	ll	lm	ll	--	lm	lm	lm	lm	ll	lm	lm	lm	ll	lm	lm	ll	ll	ll	ll	ll	ll	ll	lm	lm	lm	lm	ll	lm	ll	lm	lm	lm	ll	ll	--	lm	lm	lm	--	ll	ll	lm	lm	lm	lm	--	ll
Pyb02_195	<lmxll>	ll	lm	lm	ll	--	lm	lm	lm	lm	ll	lm	lm	lm	ll	lm	lm	ll	ll	ll	ll	ll	ll	ll	lm	lm	lm	lm	ll	lm	ll	lm	lm	lm	ll	ll	ll	lm	lm	lm	--	ll	ll	lm	lm	lm	lm	--	ll
Pyb02_196	<lmxll>	ll	lm	lm	ll	--	lm	lm	lm	lm	ll	lm	lm	lm	ll	lm	lm	ll	ll	ll	ll	ll	ll	ll	lm	lm	lm	lm	ll	lm	ll	lm	lm	lm	ll	ll	ll	lm	lm	lm	--	ll	ll	lm	lm	lm	lm	--	ll
Pyd02_016	<nnxnp>	nn	nn	np	nn	--	nn	nn	nn	nn	nn	nn	nn	nn	nn	np	np	nn	nn	np	np	nn	nn	np	np	nn	np	np	np	nn	nn	np	nn	np	np	nn	--	np	nn	nn	--	nn	np	nn	np	nn	nn	--	np
Pyb02_197	<lmxll>	ll	lm	lm	ll	--	lm	lm	lm	lm	ll	lm	lm	lm	ll	lm	lm	ll	ll	ll	ll	ll	ll	ll	lm	lm	lm	lm	ll	lm	ll	lm	lm	lm	ll	ll	--	lm	lm	lm	--	ll	ll	lm	--	lm	lm	--	ll
Pybd02_008	<hkxhk>	hh	hk	kk	hh	--	hk	hk	hk	hk	hh	hk	kk	hk	hk	kk	kk	hh	hk	hk	hh	hh	hh	--	kk	hk	kk	kk	hk	hk	hk	hk	hk	kk	hk	hh	hh	hh	--	hk	--	hh	kk	hk	kk	hk	hk	--	hk
Pybd02_009	<hkxhk>	hk	hh	hk	hk	--	hh	hh	hk	hh	kk	hk	hh	hh	hk	kk	hk	hk	hk	kk	kk	kk	hk	kk	hk	hh	hk	hk	kk	hh	hk	hk	hh	hk	kk	kk	hk	hk	--	hh	--	--	hk	hk	hk	hh	hk	--	hk
Pyb02_203	<lmxll>	--	lm	lm	ll	--	lm	lm	lm	lm	ll	ll	lm	lm	lm	lm	lm	ll	lm	ll	ll	ll	ll	ll	lm	lm	lm	lm	ll	lm	lm	lm	lm	lm	ll	ll	lm	lm	--	lm	--	ll	lm	lm	lm	lm	lm	--	lm
Pybd02_010	<hkxhk>	hk	hh	hk	hk	--	hh	hh	hh	hh	hk	hh	hh	hh	kk	hk	hk	hk	hh	kk	hk	hk	hk	kk	hk	hh	hk	hh	kk	hh	kk	hk	hh	hk	kk	hh	hh	hk	hh	hh	--	hk	hk	hh	hk	hh	hh	--	kk
Pyb02_206	<lmxll>	ll	lm	lm	ll	--	lm	lm	lm	lm	ll	lm	lm	lm	ll	--	lm	ll	lm	ll	ll	ll	ll	ll	lm	lm	lm	lm	ll	lm	ll	lm	lm	lm	ll	ll	lm	lm	--	lm	--	ll	lm	lm	lm	lm	lm	--	ll
Pyb02_207	<lmxll>	ll	lm	lm	ll	--	lm	lm	lm	lm	ll	lm	lm	lm	ll	lm	lm	ll	lm	ll	ll	ll	ll	ll	lm	lm	lm	lm	ll	lm	ll	lm	lm	lm	ll	ll	lm	lm	lm	lm	--	ll	lm	lm	lm	lm	lm	--	ll
Pyb02_208	<lmxll>	--	lm	--	ll	--	lm	lm	lm	lm	ll	lm	lm	lm	ll	lm	lm	ll	lm	ll	ll	ll	ll	ll	lm	lm	lm	lm	--	lm	ll	lm	lm	lm	ll	ll	lm	lm	lm	lm	--	ll	lm	lm	lm	lm	lm	--	ll
Pyb02_210	<lmxll>	ll	lm	lm	ll	--	lm	lm	lm	lm	ll	lm	lm	lm	ll	lm	lm	ll	lm	ll	ll	ll	ll	ll	lm	lm	lm	lm	ll	lm	ll	lm	lm	lm	ll	ll	lm	lm	lm	lm	--	ll	lm	lm	lm	lm	lm	--	ll
Pyb02_211	<lmxll>	ll	lm	lm	ll	--	lm	--	lm	lm	ll	lm	lm	lm	ll	lm	lm	ll	lm	ll	ll	ll	ll	ll	lm	lm	lm	lm	ll	lm	ll	lm	lm	lm	ll	ll	lm	lm	lm	lm	--	ll	lm	lm	lm	lm	lm	--	ll
Pyb02_212	<lmxll>	--	ll	ll	lm	--	ll	ll	ll	ll	lm	ll	ll	ll	lm	ll	ll	lm	ll	lm	lm	lm	lm	lm	ll	ll	ll	ll	lm	ll	lm	lm	ll	ll	lm	lm	ll	ll	ll	ll	lm	lm	ll	ll	ll	ll	ll	--	lm
Pyb02_213	<lmxll>	ll	lm	lm	ll	--	lm	lm	lm	lm	ll	lm	lm	lm	ll	lm	lm	ll	lm	ll	ll	ll	ll	ll	lm	lm	lm	lm	ll	lm	ll	lm	lm	lm	ll	ll	lm	lm	lm	lm	--	ll	lm	lm	lm	lm	lm	--	ll
Pyb02_215	<lmxll>	--	lm	--	ll	lm	lm	--	lm	lm	ll	ll	lm	lm	ll	lm	lm	ll	lm	ll	ll	ll	ll	ll	lm	lm	lm	lm	ll	lm	ll	lm	lm	lm	ll	ll	lm	lm	lm	lm	--	ll	lm	lm	--	lm	lm	--	ll
Pyb02_216	<lmxll>	ll	lm	lm	ll	--	lm	lm	lm	lm	ll	ll	lm	lm	ll	lm	lm	ll	lm	ll	ll	ll	ll	ll	lm	lm	lm	lm	ll	lm	ll	lm	lm	lm	ll	ll	--	lm	lm	lm	--	ll	lm	lm	lm	lm	lm	--	ll
Pyb02_218	<lmxll>	ll	lm	lm	ll	--	lm	lm	lm	lm	ll	ll	lm	lm	ll	lm	lm	ll	lm	ll	ll	ll	ll	ll	lm	lm	lm	lm	ll	lm	ll	lm	lm	lm	ll	ll	--	lm	--	lm	--	ll	lm	lm	lm	lm	lm	--	ll
Pyb02_219	<lmxll>	ll	lm	lm	ll	--	lm	lm	lm	lm	ll	ll	lm	lm	ll	--	lm	ll	lm	ll	ll	ll	ll	ll	lm	lm	lm	lm	ll	lm	ll	lm	lm	lm	ll	ll	lm	lm	lm	lm	--	ll	lm	lm	lm	lm	lm	--	ll
Pyb02_221	<lmxll>	ll	lm	lm	ll	--	lm	lm	lm	lm	ll	ll	lm	lm	ll	lm	lm	ll	lm	ll	ll	ll	ll	ll	lm	lm	lm	lm	ll	lm	ll	lm	lm	lm	ll	ll	lm	lm	lm	lm	--	ll	lm	lm	lm	lm	lm	--	ll
Pyb02_220	<lmxll>	ll	lm	lm	ll	--	lm	lm	lm	lm	ll	ll	lm	lm	ll	lm	lm	ll	lm	ll	ll	ll	ll	ll	lm	lm	lm	lm	ll	lm	ll	lm	lm	lm	ll	ll	--	lm	--	lm	--	ll	lm	lm	lm	lm	lm	--	ll
Pyb02_222	<lmxll>	ll	lm	lm	ll	--	lm	lm	lm	lm	ll	ll	lm	lm	ll	lm	lm	ll	lm	ll	ll	ll	ll	ll	lm	lm	lm	lm	ll	lm	ll	lm	lm	lm	ll	ll	lm	lm	lm	lm	--	ll	lm	lm	lm	lm	lm	--	ll
Pyb02_224	<lmxll>	--	lm	lm	ll	--	lm	lm	lm	lm	ll	ll	lm	lm	ll	lm	lm	ll	lm	ll	ll	ll	ll	ll	lm	lm	lm	lm	ll	lm	ll	lm	lm	lm	ll	ll	lm	lm	--	lm	--	ll	lm	lm	lm	lm	lm	--	ll
Pyb02_225	<lmxll>	--	lm	lm	ll	--	lm	lm	lm	lm	ll	ll	lm	lm	ll	lm	lm	ll	lm	ll	ll	ll	ll	ll	lm	lm	lm	lm	--	lm	ll	lm	lm	lm	ll	ll	lm	lm	lm	lm	--	ll	lm	lm	lm	lm	lm	--	lm
Pyb02_228	<lmxll>	--	lm	lm	ll	--	lm	lm	lm	lm	ll	ll	lm	lm	ll	lm	lm	ll	lm	ll	ll	ll	ll	ll	lm	lm	lm	lm	ll	lm	ll	lm	lm	lm	ll	ll	lm	lm	lm	lm	--	ll	lm	lm	lm	lm	lm	--	--
Pybd02_011	<hkxhk>	--	hk	--	hh	--	hk	hk	hk	hk	hh	hh	hk	hk	hh	kk	kk	hh	kk	hk	hk	hh	hk	hk	kk	hk	kk	hk	hk	hk	hh	hk	hk	kk	hk	hh	kk	hk	hk	hk	--	hh	kk	hk	kk	hk	hk	kk	kk
Pyb02_231	<lmxll>	ll	lm	lm	ll	--	lm	lm	lm	lm	ll	ll	lm	lm	lm	lm	lm	ll	lm	ll	ll	ll	--	ll	lm	lm	lm	--	ll	lm	lm	lm	lm	lm	ll	ll	lm	lm	lm	lm	--	ll	lm	lm	lm	lm	lm	--	lm
Pyb02_237	<lmxll>	--	lm	lm	ll	--	lm	lm	lm	--	ll	ll	lm	lm	ll	lm	lm	ll	lm	ll	ll	ll	lm	ll	lm	lm	lm	lm	ll	lm	ll	lm	lm	lm	ll	ll	lm	lm	--	lm	--	ll	lm	lm	lm	lm	lm	--	lm
Pyb02_238	<lmxll>	ll	lm	lm	ll	--	lm	lm	lm	--	ll	ll	lm	lm	ll	--	lm	ll	lm	ll	ll	ll	lm	ll	lm	lm	lm	lm	ll	lm	ll	lm	lm	lm	ll	ll	lm	lm	--	lm	--	ll	lm	lm	lm	lm	lm	--	lm
Pyb02_240	<lmxll>	lm	ll	ll	lm	--	ll	ll	ll	ll	lm	lm	ll	ll	lm	ll	ll	lm	ll	lm	lm	lm	ll	lm	ll	ll	ll	ll	lm	ll	lm	ll	ll	ll	lm	lm	ll	ll	ll	ll	--	lm	ll	ll	ll	ll	ll	--	ll
Pyb02_244	<lmxll>	ll	lm	--	ll	--	lm	lm	lm	--	ll	ll	lm	lm	ll	lm	lm	ll	lm	ll	ll	ll	lm	ll	lm	lm	lm	lm	ll	lm	ll	lm	lm	lm	ll	--	lm	lm	--	lm	--	ll	lm	lm	lm	lm	lm	--	lm
Pybd02_013	<hkxhk>	hh	hk	--	hh	--	hk	hk	kk	hh	hk	hh	hk	hk	hh	kk	kk	hh	kk	hk	hk	hh	hk	hk	kk	hk	kk	kk	hk	hk	hh	kk	hk	kk	hk	hh	kk	kk	--	hk	--	hh	kk	kk	kk	hk	kk	--	kk
Pyb02_246	<lmxll>	ll	lm	lm	ll	--	lm	lm	lm	lm	ll	ll	lm	lm	lm	lm	lm	ll	lm	ll	ll	ll	--	ll	lm	lm	lm	lm	ll	lm	lm	lm	lm	lm	ll	ll	lm	lm	--	lm	--	ll	lm	lm	lm	lm	lm	--	lm
Pyb02_248	<lmxll>	lm	ll	--	lm	--	ll	ll	lm	ll	lm	lm	ll	ll	lm	ll	ll	lm	ll	lm	lm	lm	lm	lm	ll	ll	ll	ll	lm	ll	lm	lm	ll	ll	lm	lm	ll	ll	ll	ll	--	lm	--	lm	ll	ll	lm	--	lm
Pyb02_250	<lmxll>	lm	ll	ll	lm	--	ll	ll	lm	ll	lm	lm	ll	ll	lm	ll	ll	lm	ll	lm	lm	lm	lm	lm	ll	ll	ll	ll	lm	ll	lm	lm	ll	ll	lm	lm	ll	ll	ll	ll	--	lm	ll	lm	ll	ll	lm	--	lm
Pyb02_251	<lmxll>	lm	ll	ll	lm	--	ll	ll	lm	ll	lm	lm	ll	ll	lm	ll	ll	lm	ll	lm	lm	lm	lm	lm	ll	ll	ll	ll	lm	ll	lm	lm	ll	ll	lm	lm	ll	--	--	ll	lm	lm	ll	lm	ll	ll	lm	--	ll
Pybd02_014	<hkxhk>	kk	hk	hh	hh	--	hk	hk	hk	hk	kk	kk	hh	hk	kk	--	hh	kk	hh	hk	hk	kk	hk	hk	kk	hk	hh	hh	hk	hk	hk	hk	hk	hh	hk	kk	hh	hh	--	hk	--	kk	hh	hk	hh	hk	hk	--	hh
Pyb02_259	<lmxll>	--	ll	ll	lm	--	ll	ll	ll	lm	lm	lm	ll	ll	lm	ll	ll	lm	ll	lm	lm	lm	ll	lm	ll	ll	ll	ll	lm	ll	lm	--	ll	ll	ll	lm	ll	ll	--	ll	--	--	ll	ll	ll	lm	ll	--	ll
Pyb02_261	<lmxll>	ll	lm	lm	ll	--	lm	lm	lm	ll	ll	ll	lm	lm	ll	lm	lm	ll	lm	ll	ll	ll	lm	ll	lm	lm	lm	lm	ll	lm	ll	lm	lm	lm	lm	ll	ll	lm	lm	lm	--	ll	lm	lm	lm	--	lm	--	lm
Pyb02_263	<lmxll>	--	lm	--	ll	--	lm	lm	lm	ll	ll	ll	lm	lm	ll	lm	lm	ll	lm	ll	ll	ll	lm	ll	lm	lm	lm	lm	ll	lm	ll	lm	lm	lm	lm	ll	ll	lm	lm	lm	--	ll	lm	lm	lm	ll	lm	lm	lm
Pyb02_268	<lmxll>	ll	lm	lm	ll	--	lm	lm	lm	ll	ll	ll	lm	lm	ll	--	lm	ll	lm	ll	ll	ll	lm	ll	lm	lm	lm	lm	ll	lm	ll	lm	lm	lm	lm	ll	lm	lm	--	lm	--	ll	lm	lm	lm	ll	lm	--	lm
Pyb02_270	<lmxll>	ll	lm	lm	ll	--	lm	lm	lm	ll	ll	ll	lm	lm	ll	lm	lm	ll	lm	ll	ll	ll	lm	ll	lm	lm	lm	lm	ll	lm	ll	lm	lm	lm	lm	ll	lm	lm	lm	lm	--	ll	lm	lm	lm	--	lm	lm	lm
Pyb02_272	<lmxll>	ll	lm	lm	ll	--	lm	lm	lm	ll	ll	ll	lm	lm	ll	lm	lm	ll	lm	ll	ll	ll	lm	ll	lm	lm	lm	lm	ll	lm	ll	lm	lm	lm	lm	ll	lm	lm	--	lm	--	ll	lm	lm	lm	ll	lm	--	lm
Pyb02_275	<lmxll>	--	lm	lm	ll	--	lm	lm	lm	ll	ll	ll	lm	lm	ll	--	lm	ll	lm	ll	ll	ll	lm	ll	lm	lm	lm	lm	ll	lm	ll	lm	lm	lm	lm	ll	lm	lm	--	lm	--	ll	lm	lm	lm	lm	lm	--	lm
Pyb02_279	<lmxll>	--	lm	--	ll	--	lm	lm	lm	ll	ll	--	lm	lm	ll	lm	lm	ll	lm	ll	ll	ll	lm	ll	lm	lm	lm	lm	ll	lm	ll	lm	lm	lm	lm	ll	lm	lm	lm	lm	--	ll	lm	lm	lm	ll	lm	--	lm
Pyb02_284	<lmxll>	ll	lm	--	ll	--	lm	lm	lm	ll	ll	ll	lm	--	ll	lm	lm	ll	lm	ll	ll	ll	lm	ll	lm	lm	lm	lm	ll	lm	ll	lm	lm	lm	lm	ll	lm	lm	lm	lm	ll	ll	lm	lm	lm	ll	lm	--	lm
Pyb02_290	<lmxll>	ll	lm	--	ll	--	lm	lm	lm	ll	ll	ll	lm	--	ll	lm	lm	ll	lm	ll	ll	ll	lm	ll	lm	lm	lm	lm	ll	lm	ll	lm	lm	lm	lm	ll	lm	lm	lm	lm	ll	ll	lm	lm	lm	ll	lm	--	lm
Pyb02_293	<lmxll>	--	lm	lm	ll	--	lm	lm	lm	ll	ll	ll	lm	lm	ll	lm	lm	ll	lm	ll	ll	ll	lm	ll	lm	lm	lm	lm	ll	lm	ll	lm	lm	lm	lm	ll	--	lm	lm	lm	--	--	lm	lm	lm	ll	lm	--	lm
Pyb02_294	<lmxll>	--	lm	--	ll	--	lm	lm	lm	ll	ll	ll	lm	lm	ll	lm	lm	ll	lm	ll	ll	ll	lm	ll	lm	lm	lm	lm	ll	lm	ll	lm	lm	lm	lm	ll	--	lm	--	lm	--	ll	lm	lm	lm	ll	lm	--	lm
Pyb02_298	<lmxll>	--	lm	--	ll	--	lm	--	lm	ll	ll	ll	lm	--	ll	lm	lm	ll	lm	ll	ll	ll	lm	ll	lm	lm	lm	lm	ll	lm	ll	lm	lm	lm	lm	ll	--	lm	lm	lm	--	ll	lm	lm	lm	ll	lm	--	lm
Pyb02_301	<lmxll>	ll	lm	--	ll	--	lm	lm	lm	ll	ll	ll	lm	--	ll	lm	lm	ll	lm	ll	ll	ll	lm	ll	lm	lm	lm	lm	ll	lm	ll	lm	lm	lm	lm	ll	lm	lm	lm	lm	ll	ll	lm	lm	lm	ll	lm	--	lm
Pyb02_302	<lmxll>	ll	lm	lm	ll	--	lm	lm	lm	ll	ll	ll	lm	ll	ll	lm	lm	ll	lm	ll	ll	ll	lm	ll	lm	lm	lm	lm	ll	lm	ll	lm	lm	lm	lm	ll	ll	lm	lm	lm	--	ll	lm	lm	lm	ll	lm	--	lm
Pybd02_016	<hkxhk>	hk	kk	hk	hk	--	kk	kk	kk	hh	hk	hk	hk	hk	hh	hk	hk	--	hk	hh	hk	hk	kk	hk	hk	kk	hk	kk	hh	kk	hh	hk	kk	hh	hk	hh	kk	kk	kk	kk	--	hk	hk	kk	--	hk	kk	--	hk
Pyb02_303	<lmxll>	ll	lm	lm	ll	--	lm	lm	lm	ll	ll	ll	lm	ll	ll	lm	lm	ll	lm	ll	ll	ll	lm	ll	lm	lm	lm	lm	ll	lm	ll	lm	lm	ll	lm	ll	--	lm	lm	lm	--	lm	lm	lm	lm	ll	lm	--	lm
Pyb02_304	<lmxll>	ll	lm	lm	ll	--	lm	lm	lm	ll	ll	ll	lm	ll	ll	lm	lm	ll	lm	ll	ll	ll	lm	ll	lm	lm	lm	lm	ll	lm	ll	lm	lm	ll	lm	ll	--	lm	lm	lm	ll	lm	lm	lm	lm	ll	lm	--	lm
Pyb02_307	<lmxll>	ll	lm	lm	ll	--	lm	lm	lm	ll	ll	ll	lm	ll	ll	lm	lm	ll	lm	ll	ll	ll	lm	ll	lm	lm	lm	lm	ll	lm	ll	lm	lm	ll	lm	ll	--	lm	lm	lm	--	lm	lm	lm	lm	ll	lm	--	lm
Pyb02_308	<lmxll>	ll	lm	lm	ll	--	lm	lm	lm	ll	ll	ll	lm	ll	ll	lm	lm	ll	lm	ll	ll	ll	lm	ll	lm	lm	lm	lm	ll	lm	ll	lm	lm	ll	lm	ll	--	lm	lm	lm	--	ll	lm	lm	lm	ll	lm	--	lm
Pyb02_313	<lmxll>	ll	lm	lm	ll	--	lm	lm	lm	ll	ll	ll	lm	ll	ll	lm	lm	ll	lm	ll	ll	ll	lm	ll	lm	lm	lm	lm	ll	lm	ll	lm	lm	ll	lm	ll	--	lm	lm	lm	--	ll	lm	lm	lm	ll	lm	--	lm
Pyb02_316	<lmxll>	ll	lm	lm	ll	--	lm	lm	lm	ll	ll	ll	lm	ll	ll	lm	lm	ll	lm	ll	ll	ll	lm	ll	lm	lm	lm	lm	ll	lm	ll	lm	lm	ll	lm	ll	lm	lm	lm	lm	ll	ll	lm	lm	lm	ll	lm	--	lm
Pyb02_315	<lmxll>	ll	lm	lm	ll	--	lm	lm	lm	ll	ll	ll	lm	ll	ll	lm	lm	ll	lm	ll	ll	ll	lm	ll	lm	lm	lm	lm	ll	lm	ll	lm	lm	ll	lm	ll	lm	lm	lm	lm	--	ll	lm	lm	lm	ll	lm	--	lm
Pyb02_320	<lmxll>	ll	lm	lm	ll	--	lm	lm	lm	ll	ll	ll	lm	ll	ll	lm	lm	ll	lm	ll	ll	ll	lm	ll	lm	lm	lm	lm	ll	lm	ll	lm	lm	ll	lm	ll	lm	lm	lm	lm	ll	ll	lm	lm	lm	ll	lm	--	lm
Pyb02_322	<lmxll>	--	lm	lm	ll	--	lm	lm	lm	ll	ll	ll	lm	ll	ll	lm	lm	ll	lm	ll	ll	ll	lm	ll	lm	lm	lm	lm	ll	lm	ll	lm	lm	ll	lm	ll	lm	lm	--	lm	--	ll	lm	lm	lm	--	lm	--	lm
Pyb02_324	<lmxll>	--	lm	lm	ll	--	lm	lm	lm	ll	ll	ll	lm	ll	ll	lm	lm	ll	lm	ll	ll	ll	lm	ll	lm	lm	lm	lm	ll	lm	ll	lm	lm	ll	lm	ll	lm	lm	lm	lm	--	ll	lm	lm	lm	ll	lm	--	lm
Pyb02_325	<lmxll>	--	lm	lm	ll	--	lm	lm	lm	ll	ll	ll	lm	ll	ll	lm	lm	ll	lm	ll	ll	--	lm	ll	lm	lm	lm	lm	ll	lm	ll	lm	lm	ll	lm	ll	lm	lm	lm	lm	--	--	lm	lm	lm	ll	lm	--	lm
Pyb02_326	<lmxll>	ll	lm	lm	ll	--	lm	lm	lm	ll	ll	ll	lm	ll	ll	lm	lm	ll	lm	ll	ll	ll	lm	ll	lm	lm	lm	lm	ll	lm	ll	lm	lm	ll	lm	ll	lm	lm	lm	lm	--	ll	lm	lm	lm	ll	lm	--	lm
Pyb02_328	<lmxll>	--	lm	lm	ll	--	lm	lm	lm	ll	ll	ll	lm	ll	ll	lm	lm	ll	lm	ll	ll	ll	lm	ll	lm	lm	lm	lm	ll	lm	ll	lm	lm	ll	lm	ll	lm	lm	--	lm	ll	ll	lm	lm	lm	ll	lm	lm	lm
Pyb02_339	<lmxll>	--	lm	--	ll	--	lm	lm	lm	ll	ll	ll	lm	ll	ll	lm	lm	ll	lm	ll	ll	ll	lm	ll	lm	lm	lm	lm	ll	lm	ll	lm	lm	ll	lm	ll	lm	lm	--	lm	--	lm	lm	--	lm	ll	lm	--	lm
Pyb02_340	<lmxll>	lm	ll	ll	--	--	ll	ll	ll	lm	lm	lm	ll	lm	lm	--	ll	lm	ll	lm	lm	lm	ll	lm	ll	ll	ll	ll	lm	ll	lm	ll	ll	lm	ll	lm	ll	ll	--	ll	lm	lm	ll	ll	ll	lm	ll	--	ll
Pyb02_344	<lmxll>	ll	lm	lm	ll	--	lm	lm	lm	ll	ll	ll	lm	ll	ll	lm	lm	ll	lm	ll	ll	ll	lm	ll	lm	lm	lm	lm	ll	--	ll	lm	lm	ll	lm	ll	lm	lm	lm	lm	--	--	lm	lm	lm	ll	lm	--	lm
Pyb02_345	<lmxll>	ll	lm	lm	ll	--	lm	lm	lm	ll	ll	ll	lm	ll	ll	lm	lm	ll	lm	ll	ll	ll	lm	ll	lm	lm	lm	lm	ll	lm	ll	lm	lm	ll	lm	ll	lm	lm	lm	lm	--	--	lm	lm	lm	ll	lm	--	lm
Pyd02_024	<nnxnp>	--	nn	np	nn	--	nn	nn	nn	nn	nn	nn	np	nn	np	np	np	nn	np	np	np	nn	nn	nn	np	nn	np	nn	np	nn	np	nn	nn	np	np	--	--	np	nn	nn	--	np	np	nn	np	nn	nn	--	np
Pyb02_346	<lmxll>	ll	lm	lm	ll	--	lm	lm	lm	ll	ll	ll	lm	ll	ll	lm	lm	ll	lm	ll	ll	ll	lm	ll	lm	lm	lm	lm	ll	lm	ll	lm	lm	ll	lm	ll	lm	lm	--	lm	--	lm	lm	lm	lm	ll	lm	--	lm
Pyb02_348	<lmxll>	ll	lm	lm	ll	--	lm	lm	lm	ll	ll	ll	lm	ll	ll	lm	lm	ll	lm	ll	ll	ll	lm	ll	lm	lm	lm	lm	ll	lm	ll	lm	lm	ll	lm	ll	lm	lm	--	lm	--	lm	lm	lm	lm	ll	lm	--	lm
Pyb02_349	<lmxll>	ll	lm	lm	ll	--	lm	lm	lm	ll	ll	ll	lm	ll	ll	lm	lm	ll	lm	ll	ll	ll	lm	ll	lm	lm	lm	lm	ll	lm	ll	lm	lm	ll	lm	ll	lm	lm	--	lm	--	lm	lm	lm	lm	ll	lm	--	lm
Pyb02_350	<lmxll>	--	lm	lm	ll	--	lm	lm	lm	ll	ll	ll	lm	ll	ll	lm	lm	ll	lm	ll	ll	ll	lm	ll	lm	lm	lm	--	ll	--	ll	lm	lm	ll	lm	ll	lm	lm	--	lm	--	lm	lm	lm	lm	ll	lm	--	lm
Pyd02_027	<nnxnp>	nn	nn	np	nn	--	nn	nn	nn	nn	nn	nn	np	nn	np	np	np	nn	np	np	np	nn	nn	nn	np	nn	np	np	np	nn	np	nn	nn	np	np	np	--	np	nn	nn	--	np	np	nn	np	nn	nn	--	np
Pyb02_353	<lmxll>	--	ll	ll	lm	--	ll	ll	ll	lm	lm	lm	ll	lm	lm	ll	ll	lm	ll	lm	lm	lm	ll	lm	ll	ll	ll	ll	lm	ll	lm	lm	ll	lm	ll	lm	ll	ll	--	ll	--	lm	ll	ll	ll	lm	ll	--	ll
Pyb02_354	<lmxll>	lm	ll	ll	lm	--	ll	ll	ll	lm	lm	lm	ll	lm	lm	ll	ll	lm	ll	lm	lm	lm	--	lm	ll	ll	ll	ll	lm	ll	lm	lm	ll	lm	ll	lm	ll	ll	ll	ll	--	lm	ll	ll	ll	lm	ll	--	ll
Pyb02_355	<lmxll>	--	ll	ll	lm	--	ll	ll	ll	lm	lm	lm	ll	lm	lm	ll	ll	lm	ll	lm	lm	lm	ll	lm	ll	ll	ll	ll	lm	ll	lm	lm	ll	lm	ll	lm	ll	ll	ll	ll	lm	ll	ll	ll	ll	lm	ll	--	ll
Pyb02_359	<lmxll>	lm	ll	ll	lm	--	ll	--	ll	lm	lm	lm	ll	lm	lm	ll	ll	lm	ll	lm	lm	lm	ll	lm	ll	ll	ll	ll	lm	ll	lm	lm	ll	lm	ll	lm	ll	ll	--	ll	--	--	ll	ll	ll	lm	ll	--	ll
Pyb02_360	<lmxll>	lm	ll	ll	lm	--	ll	ll	ll	lm	lm	lm	ll	lm	lm	ll	ll	lm	ll	lm	lm	lm	ll	lm	ll	ll	ll	ll	--	ll	lm	lm	ll	lm	ll	lm	ll	ll	ll	ll	--	ll	ll	ll	ll	lm	ll	--	ll
Pybd02_022	<hkxhk>	--	hh	hk	hk	--	hh	hh	hh	kk	hk	hk	hk	hk	kk	--	hk	hk	hk	kk	hh	hk	hk	hk	hk	hh	hk	hh	kk	hh	hh	hk	hh	kk	hk	kk	hk	hk	hh	hh	--	hk	hk	hh	hk	hk	hh	--	hk
Pybd02_023	<hkxhk>	kk	hk	hh	kk	--	hk	hk	hk	hk	hh	kk	hh	kk	hk	hh	hh	kk	hh	hk	hk	kk	hk	kk	hh	hk	hh	hk	hk	hk	hk	hk	hk	hk	hh	hk	hh	hh	hk	hk	kk	hk	hh	hk	hh	kk	hk	--	hh
Pyd02_032	<nnxnp>	np	np	nn	np	--	np	np	np	np	np	np	nn	np	nn	--	nn	np	nn	nn	nn	np	np	nn	nn	np	nn	nn	nn	np	nn	np	np	nn	nn	nn	nn	nn	np	np	--	nn	nn	np	nn	np	np	--	nn
Pyd02_033	<nnxnp>	np	np	nn	np	--	np	np	np	np	np	np	nn	np	nn	nn	nn	np	nn	nn	nn	np	np	nn	nn	np	nn	nn	nn	np	nn	np	np	nn	nn	nn	nn	nn	np	np	--	np	nn	np	nn	np	np	--	nn
Pyd02_034	<nnxnp>	np	np	nn	np	--	np	np	np	np	np	np	nn	np	nn	nn	nn	np	nn	nn	nn	np	np	nn	nn	np	nn	nn	nn	np	nn	np	np	nn	nn	nn	nn	nn	--	np	--	--	nn	np	nn	np	np	--	nn
Pybd02_025	<hkxhk>	--	kk	hk	hk	--	kk	kk	kk	hh	hk	hk	hk	hk	hh	hk	hk	hk	hk	hh	hk	hk	kk	hk	hk	kk	hk	kk	hh	kk	hh	hk	kk	hh	hk	hh	kk	kk	kk	kk	--	hk	hk	hk	hk	hk	kk	--	kk
Pyb02_374	<lmxll>	ll	lm	lm	ll	lm	lm	lm	lm	ll	ll	ll	lm	ll	ll	lm	lm	ll	lm	ll	lm	ll	lm	ll	lm	lm	lm	lm	ll	--	ll	ll	lm	ll	lm	ll	lm	lm	lm	lm	--	lm	lm	lm	lm	ll	lm	--	lm
Pybd02_026	<hkxhk>	hh	hk	kk	hh	--	hk	hk	hk	hk	hh	hh	hk	hh	hh	kk	kk	hh	kk	hk	hh	hh	hk	hh	kk	hk	kk	hk	hk	hk	hh	hk	hk	hk	kk	hh	kk	hk	hk	hk	--	kk	kk	hk	hk	hh	hk	--	hk
Pyb02_379	<lmxll>	lm	ll	ll	lm	--	ll	ll	ll	lm	lm	lm	ll	lm	lm	ll	ll	lm	ll	lm	ll	lm	ll	lm	ll	ll	ll	ll	lm	ll	lm	ll	ll	lm	ll	lm	--	ll	ll	ll	--	--	ll	ll	--	lm	ll	--	ll
Pyb02_381	<lmxll>	ll	lm	lm	ll	--	lm	lm	lm	ll	ll	ll	lm	ll	ll	lm	lm	ll	lm	ll	ll	ll	lm	ll	lm	lm	lm	lm	ll	lm	ll	lm	lm	ll	lm	ll	lm	lm	--	lm	--	--	lm	lm	lm	ll	lm	--	lm
Pyb02_382	<lmxll>	lm	ll	ll	lm	--	ll	ll	ll	lm	lm	lm	ll	lm	lm	ll	ll	lm	ll	lm	lm	lm	ll	lm	ll	ll	ll	ll	lm	ll	lm	ll	ll	lm	ll	lm	ll	ll	ll	ll	--	ll	ll	ll	ll	lm	ll	--	ll
Pyb02_384	<lmxll>	ll	lm	lm	ll	--	lm	ll	lm	ll	ll	ll	lm	ll	ll	lm	lm	ll	lm	ll	lm	ll	lm	ll	lm	lm	lm	lm	ll	lm	ll	lm	lm	ll	lm	ll	--	lm	--	lm	--	lm	lm	lm	lm	ll	lm	--	lm
Pyb02_387	<lmxll>	--	lm	lm	ll	lm	lm	lm	lm	ll	ll	--	lm	ll	ll	lm	lm	ll	lm	ll	lm	ll	lm	ll	lm	lm	lm	lm	ll	lm	ll	lm	lm	ll	lm	ll	lm	lm	lm	lm	--	--	lm	lm	lm	ll	lm	--	lm
Pyb02_388	<lmxll>	ll	lm	lm	ll	--	lm	lm	lm	ll	ll	ll	lm	ll	ll	lm	lm	ll	lm	ll	lm	ll	lm	ll	lm	lm	lm	lm	ll	lm	ll	lm	lm	ll	lm	ll	lm	lm	lm	lm	--	lm	lm	lm	--	ll	lm	--	lm
Pyb02_390	<lmxll>	--	ll	ll	lm	--	ll	ll	ll	lm	lm	lm	ll	lm	lm	ll	ll	lm	ll	lm	ll	lm	ll	lm	ll	ll	ll	ll	lm	ll	lm	ll	ll	lm	ll	lm	ll	ll	--	ll	--	--	ll	ll	ll	lm	ll	--	ll
Pyb02_391	<lmxll>	ll	lm	lm	ll	--	lm	ll	lm	ll	ll	ll	lm	ll	ll	lm	lm	ll	lm	ll	lm	ll	lm	ll	lm	lm	lm	--	ll	lm	ll	lm	lm	ll	lm	ll	--	lm	lm	lm	--	lm	lm	lm	lm	ll	lm	--	lm
Pyb02_392	<lmxll>	ll	lm	lm	ll	--	lm	ll	lm	ll	ll	ll	lm	ll	ll	lm	lm	ll	lm	ll	lm	ll	lm	ll	lm	lm	lm	lm	ll	lm	ll	lm	lm	ll	lm	ll	--	lm	--	lm	--	lm	lm	lm	lm	ll	lm	--	lm
Pyb02_393	<lmxll>	ll	lm	lm	ll	--	lm	lm	lm	ll	ll	ll	lm	ll	ll	--	lm	ll	lm	ll	lm	ll	lm	ll	lm	lm	lm	lm	ll	lm	ll	lm	lm	ll	lm	ll	lm	lm	lm	lm	--	lm	lm	lm	lm	ll	lm	--	lm
Pyb02_395	<lmxll>	ll	lm	lm	ll	--	lm	lm	lm	ll	ll	ll	lm	ll	ll	lm	lm	ll	lm	ll	lm	ll	lm	ll	lm	lm	lm	lm	ll	lm	ll	lm	lm	ll	lm	ll	lm	lm	lm	lm	--	lm	lm	lm	lm	ll	lm	--	lm
Pyb02_397	<lmxll>	--	lm	lm	ll	--	lm	lm	lm	ll	ll	ll	lm	ll	ll	lm	lm	ll	lm	ll	lm	ll	lm	ll	lm	lm	lm	lm	ll	lm	ll	lm	lm	ll	lm	ll	lm	lm	lm	lm	--	lm	lm	lm	lm	ll	lm	--	lm
Pyb02_402	<lmxll>	--	lm	--	ll	--	lm	lm	lm	ll	ll	ll	lm	ll	ll	--	lm	ll	lm	ll	lm	ll	lm	ll	lm	lm	lm	lm	ll	lm	ll	lm	lm	ll	lm	ll	ll	lm	lm	lm	--	lm	lm	lm	lm	ll	lm	--	lm
Pyb02_403	<lmxll>	ll	lm	lm	ll	--	lm	lm	lm	ll	ll	ll	lm	ll	ll	lm	lm	ll	lm	ll	lm	ll	lm	ll	lm	lm	lm	lm	ll	lm	ll	lm	lm	ll	lm	ll	ll	lm	--	lm	ll	lm	lm	lm	lm	ll	lm	--	lm
Pyb02_404	<lmxll>	ll	lm	lm	ll	--	lm	lm	lm	ll	ll	ll	lm	ll	ll	lm	lm	ll	lm	ll	lm	ll	lm	ll	lm	lm	lm	lm	ll	lm	ll	lm	lm	ll	lm	ll	--	lm	--	lm	--	lm	lm	lm	lm	ll	lm	--	lm
Pyb02_407	<lmxll>	--	lm	lm	ll	--	lm	--	lm	ll	ll	ll	lm	ll	ll	lm	lm	ll	lm	ll	lm	ll	lm	ll	lm	lm	lm	lm	ll	lm	ll	lm	lm	ll	lm	ll	lm	lm	--	lm	--	lm	lm	lm	lm	ll	lm	--	lm
Pyb02_413	<lmxll>	ll	lm	lm	ll	--	lm	lm	lm	ll	ll	ll	lm	ll	ll	lm	lm	ll	lm	ll	lm	ll	lm	ll	lm	lm	lm	lm	ll	lm	ll	lm	lm	ll	lm	ll	ll	lm	--	lm	ll	lm	lm	lm	lm	ll	lm	--	lm
Pyb02_414	<lmxll>	ll	lm	lm	ll	--	lm	ll	lm	ll	ll	ll	lm	ll	ll	lm	lm	ll	lm	ll	lm	ll	lm	ll	lm	lm	lm	lm	ll	lm	ll	lm	lm	ll	lm	ll	lm	lm	--	lm	--	lm	lm	lm	lm	ll	lm	--	lm
Pyb02_417	<lmxll>	ll	lm	lm	ll	--	lm	lm	lm	ll	ll	ll	lm	ll	ll	lm	lm	ll	lm	ll	lm	ll	lm	ll	lm	--	lm	--	ll	lm	ll	lm	lm	ll	lm	ll	lm	lm	lm	lm	--	--	lm	lm	lm	ll	lm	--	lm
Pyb02_419	<lmxll>	ll	lm	lm	ll	--	lm	--	lm	ll	ll	ll	lm	ll	ll	lm	lm	ll	lm	ll	lm	ll	lm	ll	lm	lm	lm	lm	ll	lm	ll	lm	lm	ll	lm	ll	lm	lm	--	lm	ll	--	lm	lm	lm	ll	lm	--	lm
Pyb02_420	<lmxll>	ll	lm	--	ll	--	lm	--	lm	ll	ll	ll	lm	ll	ll	lm	lm	ll	lm	ll	lm	ll	lm	ll	lm	lm	lm	lm	ll	lm	ll	lm	lm	ll	lm	ll	lm	lm	--	lm	--	lm	lm	lm	lm	ll	lm	--	lm
Pyb02_423	<lmxll>	ll	lm	lm	ll	--	lm	lm	lm	ll	ll	ll	lm	ll	ll	lm	lm	ll	lm	ll	lm	ll	lm	ll	lm	lm	lm	lm	ll	lm	ll	lm	lm	ll	lm	ll	lm	lm	lm	lm	--	--	lm	lm	lm	ll	lm	--	lm
Pyb02_426	<lmxll>	--	lm	lm	ll	--	lm	lm	lm	ll	ll	ll	lm	ll	ll	lm	lm	ll	lm	ll	lm	ll	lm	ll	lm	lm	lm	lm	ll	lm	ll	lm	lm	ll	--	ll	lm	lm	--	lm	--	lm	lm	lm	lm	ll	lm	--	lm
Pyb02_428	<lmxll>	ll	lm	lm	ll	--	lm	lm	lm	ll	ll	ll	lm	ll	ll	lm	lm	ll	lm	ll	lm	ll	lm	ll	lm	lm	lm	lm	ll	lm	ll	lm	lm	ll	lm	ll	lm	lm	lm	lm	--	lm	lm	lm	lm	ll	lm	--	lm
Pyb02_427	<lmxll>	ll	lm	lm	ll	--	lm	lm	lm	ll	ll	ll	lm	ll	ll	lm	lm	ll	lm	ll	lm	ll	lm	ll	lm	lm	lm	lm	ll	lm	ll	lm	lm	ll	lm	ll	lm	lm	--	lm	--	lm	lm	lm	lm	ll	lm	--	lm
Pyb02_429	<lmxll>	ll	lm	lm	ll	--	lm	lm	lm	ll	ll	ll	lm	ll	ll	lm	lm	ll	lm	ll	lm	ll	lm	ll	lm	lm	lm	lm	ll	lm	ll	lm	lm	ll	lm	ll	lm	lm	--	lm	--	lm	lm	lm	lm	ll	lm	--	lm
Pyb02_431	<lmxll>	ll	lm	lm	ll	--	lm	ll	lm	ll	ll	ll	lm	ll	ll	lm	lm	ll	lm	ll	lm	ll	lm	ll	lm	lm	lm	lm	ll	lm	ll	lm	lm	ll	lm	ll	lm	lm	--	lm	ll	lm	lm	lm	lm	ll	lm	--	lm
Pyb02_433	<lmxll>	ll	lm	lm	ll	--	lm	lm	lm	ll	ll	ll	lm	ll	ll	--	lm	ll	lm	ll	lm	ll	lm	ll	lm	lm	lm	lm	ll	lm	ll	lm	lm	ll	lm	ll	--	--	lm	lm	--	lm	lm	lm	lm	ll	lm	--	lm
Pyb02_434	<lmxll>	ll	lm	lm	ll	--	lm	lm	lm	ll	ll	ll	lm	ll	ll	--	lm	ll	lm	ll	lm	ll	lm	ll	lm	lm	lm	lm	ll	lm	ll	lm	lm	ll	lm	ll	--	lm	lm	lm	--	lm	lm	--	lm	ll	lm	--	lm
Pyb02_439	<lmxll>	ll	lm	lm	ll	--	lm	lm	lm	ll	ll	ll	lm	ll	ll	lm	lm	ll	lm	ll	lm	ll	lm	ll	lm	lm	lm	lm	ll	lm	ll	lm	lm	ll	lm	ll	--	lm	--	lm	--	--	lm	lm	lm	ll	lm	--	lm
Pyb02_440	<lmxll>	ll	lm	lm	ll	--	lm	lm	lm	ll	ll	ll	lm	ll	ll	lm	lm	ll	lm	ll	ll	ll	lm	ll	lm	lm	lm	lm	ll	lm	ll	lm	lm	ll	lm	ll	lm	lm	lm	lm	--	lm	lm	lm	lm	ll	lm	--	lm
Pyb02_444	<lmxll>	ll	lm	--	ll	--	lm	lm	lm	ll	ll	ll	lm	ll	ll	lm	lm	ll	lm	ll	lm	ll	lm	ll	lm	lm	lm	lm	ll	lm	ll	lm	lm	ll	lm	ll	ll	lm	lm	lm	ll	lm	lm	lm	lm	ll	lm	--	lm
Pyb02_445	<lmxll>	ll	lm	lm	ll	--	lm	--	lm	ll	ll	ll	lm	ll	ll	lm	lm	ll	lm	ll	lm	ll	lm	ll	lm	lm	lm	lm	ll	lm	ll	lm	lm	ll	lm	ll	--	lm	lm	lm	--	lm	lm	lm	lm	ll	lm	--	lm
Pyb02_446	<lmxll>	ll	lm	--	ll	--	lm	lm	lm	ll	ll	ll	lm	ll	ll	lm	lm	ll	lm	ll	lm	ll	lm	ll	lm	lm	lm	lm	ll	lm	ll	lm	lm	ll	lm	ll	ll	lm	--	lm	--	lm	lm	lm	lm	ll	lm	--	lm
Pyb02_447	<lmxll>	ll	lm	lm	ll	--	lm	lm	lm	ll	ll	ll	lm	ll	ll	lm	lm	ll	lm	ll	lm	ll	lm	ll	lm	lm	lm	lm	ll	lm	ll	lm	lm	ll	lm	ll	ll	lm	lm	lm	ll	lm	lm	lm	lm	ll	lm	--	lm
Pyb02_449	<lmxll>	ll	lm	lm	ll	--	lm	--	lm	ll	ll	ll	lm	ll	ll	--	lm	ll	lm	ll	ll	ll	lm	ll	lm	lm	lm	lm	ll	lm	ll	lm	lm	ll	lm	ll	--	lm	lm	lm	--	lm	lm	lm	lm	ll	lm	--	lm
Pyb02_451	<lmxll>	ll	lm	lm	ll	--	lm	ll	lm	ll	ll	ll	lm	ll	ll	--	lm	ll	lm	ll	lm	ll	lm	ll	lm	lm	lm	lm	ll	lm	ll	lm	lm	ll	lm	ll	lm	lm	--	lm	--	lm	lm	lm	lm	ll	lm	--	lm
Pyb02_452	<lmxll>	ll	lm	lm	ll	--	lm	ll	lm	ll	ll	ll	lm	ll	ll	lm	lm	ll	lm	ll	lm	ll	lm	ll	lm	lm	lm	lm	ll	lm	ll	lm	lm	ll	lm	ll	lm	lm	--	lm	ll	lm	lm	lm	lm	ll	lm	--	lm
Pyb02_454	<lmxll>	ll	lm	lm	ll	--	lm	lm	lm	ll	ll	ll	lm	ll	ll	lm	lm	ll	lm	ll	ll	ll	lm	ll	lm	lm	lm	lm	ll	lm	ll	lm	lm	ll	lm	ll	lm	lm	--	lm	--	lm	lm	lm	lm	ll	lm	--	lm
Pyb02_456	<lmxll>	ll	lm	lm	ll	--	lm	lm	lm	ll	ll	ll	lm	ll	ll	lm	lm	ll	lm	ll	ll	ll	lm	ll	lm	lm	lm	lm	ll	lm	ll	lm	lm	ll	lm	ll	--	lm	lm	lm	--	lm	lm	lm	lm	ll	lm	--	lm
Pyb02_462	<lmxll>	ll	lm	--	ll	--	lm	--	lm	ll	ll	ll	lm	ll	ll	lm	lm	ll	lm	ll	lm	ll	lm	ll	lm	lm	lm	lm	ll	lm	ll	lm	lm	ll	lm	ll	lm	lm	lm	lm	--	lm	lm	lm	lm	ll	lm	--	lm
Pyb02_464	<lmxll>	--	lm	lm	ll	--	lm	lm	lm	ll	ll	ll	lm	ll	ll	lm	lm	ll	lm	ll	ll	ll	lm	ll	lm	lm	lm	lm	ll	lm	ll	lm	lm	ll	lm	ll	lm	lm	lm	lm	--	lm	lm	lm	lm	ll	lm	--	lm
Pyb02_472	<lmxll>	ll	lm	lm	ll	--	lm	lm	lm	ll	ll	ll	lm	ll	ll	lm	lm	ll	lm	ll	ll	ll	lm	ll	lm	lm	lm	lm	ll	lm	ll	lm	lm	ll	lm	--	lm	lm	lm	lm	--	lm	lm	lm	lm	ll	lm	--	lm
Pyb02_473	<lmxll>	--	lm	--	ll	--	lm	lm	lm	ll	ll	ll	lm	ll	ll	lm	lm	ll	lm	ll	ll	ll	lm	ll	lm	lm	lm	lm	ll	lm	ll	lm	lm	ll	lm	ll	lm	--	--	lm	--	lm	lm	lm	lm	ll	lm	--	lm
Pyb02_476	<lmxll>	ll	lm	--	ll	--	lm	lm	lm	ll	ll	ll	lm	ll	ll	lm	lm	ll	lm	ll	ll	ll	lm	ll	lm	lm	lm	lm	ll	lm	ll	lm	lm	ll	lm	ll	lm	lm	--	lm	--	--	lm	--	lm	ll	lm	--	lm
Pyd02_047	<nnxnp>	nn	nn	--	--	--	nn	nn	nn	np	nn	nn	np	nn	np	np	np	nn	np	np	nn	nn	nn	nn	np	nn	np	nn	np	nn	np	--	nn	np	np	np	np	nn	nn	nn	--	np	np	np	--	nn	nn	--	nn
Pyd02_049	<nnxnp>	--	nn	--	nn	--	nn	nn	nn	np	nn	nn	np	nn	np	np	np	nn	np	np	nn	nn	nn	nn	np	nn	np	nn	np	nn	np	nn	nn	np	--	np	nn	nn	nn	nn	--	np	np	np	np	nn	nn	--	nn
Pybd10_001	<hkxhk>	hk	kk	hh	hk	--	kk	hh	hh	hh	hh	hh	hh	hh	hh	kk	hh	hk	kk	hk	hk	hh	hk	hh	hh	kk	hk	hk	hh	kk	hh	hk	hk	hh	hk	kk	kk	hk	hh	kk	--	hk	hk	kk	hh	hk	hh	--	hk
Pyb10_001	<lmxll>	ll	ll	--	ll	--	ll	ll	lm	lm	lm	lm	lm	lm	ll	ll	lm	ll	ll	lm	ll	lm	lm	lm	lm	ll	ll	lm	lm	ll	lm	lm	ll	lm	lm	ll	--	lm	lm	ll	lm	lm	ll	ll	lm	lm	lm	--	ll
Pyb10_003	<lmxll>	lm	lm	ll	lm	--	lm	lm	ll	ll	ll	ll	ll	ll	lm	lm	ll	lm	lm	ll	lm	ll	ll	ll	ll	lm	lm	ll	ll	lm	ll	ll	lm	ll	ll	lm	lm	ll	ll	lm	--	ll	lm	lm	ll	ll	ll	--	lm
Pyb10_005	<lmxll>	lm	lm	ll	lm	--	lm	lm	ll	ll	ll	ll	ll	ll	lm	lm	ll	lm	lm	ll	lm	ll	ll	ll	ll	lm	lm	ll	ll	lm	ll	ll	lm	ll	ll	lm	ll	ll	--	lm	--	ll	lm	lm	ll	ll	ll	--	lm
Pyb10_012	<lmxll>	lm	lm	ll	lm	--	lm	lm	ll	ll	ll	ll	ll	ll	lm	lm	ll	lm	lm	ll	lm	ll	ll	ll	ll	lm	lm	ll	ll	lm	ll	ll	lm	ll	ll	lm	lm	ll	--	lm	--	--	lm	lm	ll	ll	ll	--	lm
Pyb10_013	<lmxll>	lm	lm	ll	lm	--	lm	lm	ll	ll	ll	ll	ll	ll	lm	lm	ll	lm	lm	ll	lm	ll	ll	ll	ll	lm	lm	ll	ll	lm	ll	ll	lm	ll	ll	lm	--	ll	ll	lm	--	ll	lm	lm	ll	ll	ll	--	lm
Pyb10_014	<lmxll>	--	lm	ll	lm	--	lm	lm	ll	ll	ll	ll	ll	ll	lm	lm	ll	lm	lm	ll	lm	ll	ll	ll	ll	lm	lm	ll	ll	--	ll	ll	lm	ll	ll	lm	ll	ll	ll	lm	--	ll	lm	lm	ll	ll	ll	--	lm
Pyb10_015	<lmxll>	--	lm	ll	lm	--	lm	lm	ll	ll	ll	ll	ll	ll	lm	lm	ll	lm	lm	ll	lm	ll	ll	ll	ll	lm	lm	ll	ll	lm	ll	ll	lm	ll	ll	lm	lm	ll	ll	lm	--	ll	lm	lm	ll	ll	ll	--	lm
Pyb10_016	<lmxll>	--	lm	ll	lm	--	lm	lm	ll	ll	ll	ll	ll	ll	lm	lm	ll	lm	lm	ll	lm	ll	ll	ll	ll	lm	lm	ll	ll	lm	ll	--	lm	ll	ll	lm	ll	ll	ll	lm	ll	ll	lm	lm	ll	ll	ll	--	lm
Pyb10_017	<lmxll>	--	lm	ll	lm	--	lm	lm	ll	ll	ll	ll	ll	ll	lm	lm	ll	lm	lm	ll	lm	ll	ll	ll	ll	lm	lm	ll	ll	lm	ll	ll	lm	ll	ll	lm	lm	ll	--	lm	--	ll	lm	lm	ll	ll	ll	--	lm
Pyb10_020	<lmxll>	ll	ll	lm	ll	--	ll	ll	lm	lm	lm	lm	lm	lm	ll	ll	lm	--	ll	lm	ll	lm	lm	lm	lm	ll	ll	lm	lm	ll	lm	lm	ll	lm	lm	ll	--	lm	lm	ll	lm	lm	ll	ll	lm	lm	lm	--	ll
Pyb10_022	<lmxll>	ll	ll	lm	ll	--	ll	ll	lm	lm	lm	lm	lm	lm	lm	ll	lm	ll	ll	lm	ll	lm	lm	lm	lm	ll	ll	--	lm	ll	lm	lm	ll	lm	lm	--	--	lm	--	ll	lm	lm	ll	lm	lm	lm	lm	--	ll
Pyb10_023	<lmxll>	--	lm	ll	lm	--	lm	lm	ll	ll	ll	ll	ll	ll	lm	lm	ll	lm	lm	ll	lm	ll	ll	ll	ll	lm	lm	ll	ll	lm	ll	ll	lm	ll	ll	ll	lm	ll	ll	lm	--	ll	lm	lm	ll	ll	--	--	lm
Pyb10_024	<lmxll>	--	lm	ll	lm	--	lm	lm	ll	ll	ll	ll	ll	ll	lm	lm	ll	lm	lm	ll	lm	ll	ll	ll	ll	lm	lm	ll	ll	lm	ll	ll	lm	ll	ll	ll	lm	ll	--	lm	--	ll	lm	lm	ll	ll	ll	--	lm
Pyb10_026	<lmxll>	lm	lm	ll	lm	--	lm	lm	ll	ll	ll	ll	ll	ll	lm	lm	ll	lm	lm	ll	lm	ll	ll	ll	ll	lm	lm	ll	ll	lm	ll	ll	lm	ll	ll	ll	lm	ll	--	lm	ll	ll	lm	lm	ll	ll	ll	--	lm
Pyb10_027	<lmxll>	--	lm	ll	lm	--	lm	lm	ll	ll	ll	ll	ll	ll	lm	lm	ll	lm	lm	ll	lm	ll	ll	ll	ll	lm	lm	ll	ll	lm	ll	ll	lm	ll	ll	ll	--	ll	ll	lm	--	ll	lm	lm	ll	ll	ll	--	lm
Pyb10_032	<lmxll>	--	lm	ll	lm	--	lm	--	ll	ll	ll	--	ll	ll	lm	lm	ll	ll	lm	ll	lm	ll	ll	ll	ll	lm	lm	ll	ll	lm	ll	ll	lm	ll	ll	ll	lm	ll	--	lm	--	ll	lm	lm	ll	ll	ll	--	lm
Pyb10_033	<lmxll>	lm	lm	ll	lm	--	lm	lm	ll	ll	ll	ll	ll	ll	lm	lm	ll	ll	lm	ll	lm	ll	ll	ll	ll	lm	lm	ll	ll	lm	ll	ll	lm	ll	ll	ll	lm	ll	ll	lm	--	ll	lm	lm	ll	ll	ll	--	lm
Pyb10_034	<lmxll>	--	lm	ll	lm	--	lm	lm	ll	ll	ll	ll	ll	ll	lm	lm	ll	ll	lm	ll	lm	ll	ll	ll	ll	lm	lm	ll	ll	lm	ll	ll	lm	ll	ll	ll	ll	ll	--	lm	ll	ll	lm	lm	ll	ll	ll	--	lm
Pyb10_037	<lmxll>	lm	lm	ll	lm	--	lm	lm	ll	ll	ll	ll	ll	ll	lm	lm	ll	ll	lm	ll	lm	ll	ll	ll	ll	lm	lm	ll	ll	lm	ll	ll	lm	ll	ll	ll	lm	ll	ll	lm	--	ll	lm	lm	ll	ll	ll	--	lm
Pyb10_038	<lmxll>	--	ll	lm	ll	--	ll	ll	lm	lm	lm	lm	lm	lm	ll	ll	lm	lm	ll	lm	ll	lm	lm	lm	lm	ll	ll	lm	lm	ll	lm	lm	ll	lm	lm	lm	--	lm	lm	ll	--	lm	ll	ll	lm	lm	lm	--	ll
Pyb10_039	<lmxll>	lm	lm	ll	lm	--	lm	lm	ll	ll	ll	ll	ll	ll	lm	lm	ll	ll	lm	ll	lm	ll	ll	ll	ll	lm	lm	ll	ll	lm	ll	ll	lm	ll	ll	ll	lm	ll	ll	lm	--	ll	lm	lm	ll	ll	ll	--	lm
Pyb10_042	<lmxll>	lm	lm	ll	lm	--	lm	lm	ll	ll	ll	ll	ll	ll	lm	lm	ll	ll	lm	ll	lm	ll	ll	ll	ll	lm	lm	ll	ll	lm	ll	ll	lm	ll	ll	ll	lm	ll	ll	lm	--	ll	lm	lm	ll	ll	ll	lm	lm
Pyb10_044	<lmxll>	lm	lm	ll	lm	--	lm	lm	ll	ll	--	ll	ll	ll	lm	lm	ll	ll	lm	ll	lm	ll	ll	ll	ll	lm	lm	ll	ll	lm	ll	ll	lm	ll	ll	ll	ll	ll	ll	lm	--	ll	lm	lm	ll	ll	ll	--	lm
Pyb10_045	<lmxll>	--	lm	--	lm	--	lm	lm	ll	ll	ll	ll	ll	ll	lm	--	ll	ll	lm	ll	lm	ll	ll	ll	ll	--	lm	ll	ll	lm	ll	ll	lm	ll	ll	ll	lm	ll	--	lm	--	ll	lm	lm	ll	ll	ll	--	lm
Pyb10_046	<lmxll>	lm	lm	ll	lm	--	lm	lm	ll	ll	--	ll	ll	ll	lm	lm	ll	ll	lm	ll	lm	ll	ll	ll	ll	lm	lm	ll	ll	lm	ll	ll	lm	ll	ll	ll	--	ll	--	lm	ll	ll	lm	lm	ll	ll	ll	--	lm
Pyb10_049	<lmxll>	lm	lm	ll	lm	--	lm	lm	ll	ll	lm	ll	ll	ll	ll	lm	ll	ll	lm	ll	lm	ll	ll	ll	ll	lm	lm	ll	ll	lm	ll	ll	lm	ll	ll	ll	ll	ll	ll	lm	--	ll	lm	lm	ll	ll	ll	--	lm
Pyb10_051	<lmxll>	lm	lm	ll	lm	--	lm	lm	ll	ll	lm	ll	ll	ll	ll	lm	ll	ll	lm	ll	lm	ll	ll	ll	ll	lm	lm	ll	ll	lm	ll	ll	lm	ll	ll	ll	lm	ll	ll	lm	ll	ll	lm	lm	ll	ll	ll	--	lm
Pyb10_054	<lmxll>	--	lm	ll	lm	--	lm	lm	ll	ll	lm	ll	ll	ll	ll	--	ll	ll	lm	ll	lm	ll	ll	lm	ll	lm	lm	ll	ll	--	ll	ll	lm	ll	ll	ll	lm	ll	--	lm	--	ll	lm	lm	ll	ll	ll	--	lm
Pyb10_057	<lmxll>	lm	lm	--	lm	--	lm	lm	ll	ll	lm	ll	ll	ll	ll	ll	ll	ll	lm	ll	lm	ll	ll	lm	ll	lm	lm	ll	ll	lm	ll	ll	lm	ll	ll	ll	lm	ll	ll	lm	--	ll	lm	lm	ll	ll	ll	lm	lm
Pyb10_060	<lmxll>	lm	lm	ll	lm	--	lm	--	ll	ll	lm	ll	ll	ll	ll	ll	ll	ll	lm	ll	lm	ll	ll	lm	ll	lm	lm	ll	ll	lm	ll	ll	lm	ll	ll	ll	lm	ll	ll	lm	--	ll	lm	lm	ll	ll	ll	--	lm
Pyb10_061	<lmxll>	--	lm	--	lm	--	lm	lm	ll	ll	lm	ll	ll	ll	ll	ll	ll	ll	lm	ll	lm	ll	ll	lm	ll	lm	lm	ll	ll	lm	ll	ll	lm	ll	ll	ll	lm	ll	--	lm	--	ll	lm	lm	ll	ll	ll	--	lm
Pyb10_063	<lmxll>	lm	lm	ll	lm	--	lm	lm	ll	ll	lm	ll	ll	ll	ll	ll	ll	ll	lm	ll	lm	ll	ll	lm	ll	lm	lm	ll	ll	lm	ll	ll	lm	ll	ll	ll	lm	ll	ll	lm	--	ll	lm	lm	ll	ll	ll	--	lm
Pyb10_064	<lmxll>	--	lm	ll	lm	--	lm	lm	ll	ll	lm	ll	ll	ll	ll	ll	ll	ll	lm	ll	lm	ll	ll	lm	ll	lm	lm	ll	ll	lm	ll	ll	lm	ll	ll	ll	lm	ll	ll	lm	--	ll	lm	lm	ll	ll	ll	--	lm
Pyb10_065	<lmxll>	--	lm	ll	lm	--	lm	lm	ll	ll	lm	ll	ll	ll	ll	ll	ll	ll	lm	ll	lm	ll	ll	lm	ll	lm	lm	ll	ll	lm	ll	ll	lm	ll	ll	ll	lm	ll	ll	lm	--	ll	lm	lm	ll	ll	ll	--	lm
Pyb10_069	<lmxll>	lm	lm	ll	lm	--	lm	lm	ll	ll	lm	ll	ll	ll	ll	ll	ll	ll	lm	ll	lm	ll	ll	lm	ll	lm	lm	ll	ll	lm	ll	ll	lm	ll	ll	ll	lm	ll	--	lm	--	ll	lm	lm	ll	ll	ll	--	lm
Pyb10_070	<lmxll>	lm	lm	ll	lm	--	lm	lm	ll	ll	lm	--	ll	ll	ll	ll	ll	ll	lm	ll	lm	ll	ll	lm	ll	lm	lm	ll	ll	lm	ll	ll	lm	ll	ll	ll	lm	ll	ll	lm	ll	ll	lm	lm	ll	ll	ll	--	lm
Pybd10_002	<hkxhk>	hk	hk	hk	kk	--	hk	kk	hk	hk	hk	hk	hh	hk	hk	hh	hh	hh	hk	hh	kk	hh	hh	kk	hk	hk	kk	hh	hh	hk	hk	hk	hk	hk	hk	hk	kk	hk	--	hk	--	hk	kk	kk	hk	hh	hh	--	kk
Pybd10_003	<hkxhk>	hk	hk	hk	hh	--	hk	hh	hk	hk	hk	hk	kk	hk	hk	kk	kk	kk	hk	kk	hh	kk	kk	hh	hk	hk	hh	kk	kk	hk	hk	hk	hk	hk	hk	hk	hh	hk	hk	hk	--	hk	hh	hh	hk	kk	kk	--	hh
Pyb10_072	<lmxll>	lm	lm	ll	lm	--	lm	lm	ll	ll	lm	ll	ll	ll	ll	--	ll	ll	lm	ll	lm	ll	ll	lm	ll	lm	lm	ll	ll	lm	ll	ll	lm	ll	ll	ll	lm	ll	--	lm	ll	ll	lm	lm	ll	ll	ll	--	lm
Pyb10_073	<lmxll>	--	lm	ll	lm	--	lm	lm	ll	ll	lm	ll	ll	ll	ll	ll	ll	ll	lm	ll	lm	ll	ll	--	ll	lm	lm	ll	ll	lm	ll	--	lm	ll	ll	ll	lm	ll	ll	lm	ll	ll	lm	lm	ll	ll	ll	--	lm
Pyb10_074	<lmxll>	--	lm	ll	lm	--	lm	lm	ll	ll	lm	ll	ll	ll	ll	--	ll	ll	lm	ll	lm	ll	ll	lm	ll	lm	lm	ll	ll	lm	ll	ll	lm	ll	ll	ll	lm	ll	ll	lm	--	ll	lm	lm	ll	ll	ll	--	lm
Pyb10_075	<lmxll>	--	lm	ll	lm	--	lm	lm	ll	ll	lm	ll	ll	ll	ll	--	ll	ll	lm	ll	lm	ll	ll	lm	ll	lm	lm	ll	ll	lm	ll	ll	lm	ll	ll	ll	lm	ll	ll	lm	--	ll	lm	lm	ll	ll	ll	--	lm
Pyb10_076	<lmxll>	--	lm	ll	lm	--	lm	lm	ll	ll	lm	ll	ll	ll	--	ll	ll	ll	lm	ll	lm	ll	ll	lm	ll	lm	lm	ll	ll	lm	ll	ll	lm	ll	ll	ll	lm	ll	ll	lm	--	--	lm	lm	ll	ll	ll	--	lm
Pyb10_078	<lmxll>	lm	lm	ll	lm	--	lm	lm	ll	ll	lm	ll	ll	ll	ll	ll	ll	ll	lm	ll	lm	ll	ll	lm	ll	lm	lm	ll	ll	lm	ll	ll	lm	ll	ll	ll	lm	ll	ll	lm	--	ll	lm	lm	ll	ll	ll	--	lm
Pyb10_079	<lmxll>	lm	lm	ll	lm	--	lm	lm	ll	ll	lm	ll	ll	ll	ll	ll	ll	ll	lm	ll	lm	ll	ll	lm	ll	lm	lm	ll	ll	lm	ll	ll	lm	ll	ll	ll	lm	ll	--	lm	--	ll	lm	lm	ll	ll	ll	--	lm
Pyb10_081	<lmxll>	--	lm	ll	lm	--	lm	lm	ll	ll	lm	ll	ll	ll	ll	ll	ll	ll	lm	ll	lm	ll	ll	lm	ll	lm	lm	ll	ll	lm	ll	ll	lm	ll	ll	ll	--	ll	ll	lm	--	ll	lm	--	ll	ll	ll	--	lm
Pyb10_082	<lmxll>	lm	lm	ll	lm	--	lm	lm	ll	ll	lm	ll	ll	ll	ll	ll	ll	ll	lm	ll	lm	ll	ll	lm	ll	lm	lm	ll	ll	lm	ll	ll	lm	ll	ll	ll	lm	ll	ll	lm	--	ll	lm	lm	ll	ll	ll	--	lm
Pyb10_083	<lmxll>	--	lm	ll	lm	--	lm	lm	ll	ll	lm	ll	ll	ll	ll	ll	ll	ll	lm	ll	lm	ll	ll	lm	ll	lm	lm	ll	ll	lm	ll	ll	lm	ll	ll	ll	lm	ll	ll	lm	--	--	lm	lm	ll	ll	ll	--	lm
Pyb10_087	<lmxll>	--	lm	ll	lm	--	lm	--	ll	ll	lm	ll	ll	ll	ll	ll	ll	ll	lm	ll	lm	ll	ll	lm	ll	lm	lm	ll	ll	lm	ll	ll	lm	ll	ll	ll	lm	ll	--	lm	ll	ll	lm	lm	ll	ll	ll	--	lm
Pyb10_090	<lmxll>	lm	lm	ll	lm	--	lm	lm	ll	ll	lm	ll	ll	ll	ll	ll	ll	ll	lm	ll	lm	ll	ll	lm	ll	lm	lm	ll	ll	lm	ll	ll	lm	ll	ll	ll	lm	ll	ll	lm	--	ll	lm	lm	ll	ll	ll	--	lm
Pyb10_100	<lmxll>	lm	lm	ll	lm	--	lm	lm	ll	ll	lm	ll	ll	ll	ll	ll	ll	ll	lm	ll	lm	ll	ll	lm	ll	lm	lm	ll	ll	lm	ll	ll	lm	ll	ll	ll	lm	ll	ll	lm	--	ll	lm	lm	ll	ll	ll	--	lm
Pyb10_105	<lmxll>	--	lm	ll	lm	--	lm	lm	ll	ll	lm	ll	ll	ll	ll	ll	ll	ll	lm	ll	lm	ll	ll	lm	ll	lm	lm	ll	ll	lm	ll	ll	lm	ll	ll	ll	lm	ll	--	lm	--	ll	lm	lm	ll	ll	ll	lm	lm
Pyb10_112	<lmxll>	lm	lm	ll	lm	--	lm	lm	ll	ll	lm	ll	ll	ll	ll	ll	ll	ll	lm	ll	lm	ll	ll	lm	ll	lm	lm	ll	ll	lm	ll	ll	lm	ll	ll	ll	lm	ll	--	lm	--	ll	lm	lm	ll	ll	--	--	lm
Pyb10_114	<lmxll>	lm	lm	ll	lm	--	lm	lm	ll	ll	lm	ll	ll	ll	ll	ll	ll	ll	lm	ll	lm	ll	ll	lm	ll	lm	lm	ll	ll	lm	ll	ll	lm	ll	ll	ll	lm	ll	ll	lm	--	ll	lm	lm	ll	ll	ll	--	lm
Pyb10_117	<lmxll>	lm	lm	ll	lm	--	lm	lm	ll	ll	lm	ll	ll	ll	ll	ll	ll	ll	lm	ll	lm	ll	ll	lm	ll	lm	lm	ll	ll	lm	ll	ll	lm	ll	ll	ll	lm	ll	ll	lm	--	ll	lm	lm	ll	ll	ll	--	lm
Pyb10_125	<lmxll>	--	lm	ll	lm	--	lm	lm	ll	ll	lm	ll	ll	ll	ll	ll	ll	ll	lm	ll	lm	ll	ll	lm	ll	lm	lm	lm	ll	lm	ll	ll	lm	ll	ll	ll	--	ll	ll	lm	--	ll	lm	lm	ll	ll	ll	--	lm
Pyb10_127	<lmxll>	lm	lm	ll	lm	--	lm	lm	ll	ll	lm	ll	ll	ll	ll	ll	ll	ll	lm	ll	lm	ll	ll	lm	ll	lm	lm	lm	ll	lm	ll	ll	lm	ll	ll	ll	lm	--	ll	lm	--	ll	lm	lm	--	ll	ll	--	lm
Pyb10_128	<lmxll>	--	lm	ll	lm	--	lm	lm	ll	ll	lm	ll	ll	ll	ll	ll	ll	ll	lm	ll	lm	ll	ll	lm	ll	lm	lm	lm	ll	lm	ll	ll	lm	ll	ll	ll	lm	ll	ll	lm	--	ll	lm	lm	ll	ll	ll	--	lm
Pyb10_129	<lmxll>	lm	lm	ll	lm	--	lm	lm	ll	ll	lm	ll	ll	ll	ll	ll	ll	ll	lm	ll	lm	ll	ll	lm	ll	lm	lm	lm	ll	lm	ll	ll	lm	ll	ll	ll	ll	ll	ll	lm	--	ll	lm	lm	ll	ll	ll	--	lm
Pyd10_004	<nnxnp>	--	nn	np	np	--	nn	nn	nn	np	nn	np	nn	np	nn	nn	np	--	nn	nn	np	nn	nn	np	np	nn	np	nn	np	nn	nn	np	nn	np	np	nn	--	nn	np	nn	--	nn	np	nn	np	nn	nn	--	np
Pyd10_011	<nnxnp>	np	nn	np	np	--	nn	nn	nn	np	nn	np	nn	np	nn	nn	np	np	nn	nn	np	nn	nn	np	np	nn	np	nn	np	nn	nn	--	np	np	np	nn	nn	nn	--	nn	--	nn	np	nn	np	nn	nn	--	np
Pyb10_133	<lmxll>	--	lm	ll	lm	--	lm	lm	lm	ll	lm	ll	ll	ll	lm	ll	ll	ll	lm	ll	lm	--	ll	lm	ll	lm	lm	ll	ll	lm	lm	lm	lm	ll	ll	lm	lm	ll	ll	lm	ll	ll	lm	lm	ll	ll	ll	--	lm
Pyb10_134	<lmxll>	lm	lm	ll	lm	--	lm	lm	lm	ll	lm	ll	ll	ll	lm	ll	ll	ll	lm	ll	lm	--	ll	lm	ll	lm	lm	lm	ll	lm	lm	lm	lm	ll	ll	lm	lm	ll	--	lm	--	ll	lm	lm	ll	ll	ll	--	lm
Pybd10_004	<hkxhk>	--	hh	kk	hh	--	hh	--	hk	hh	hk	kk	kk	kk	hk	hk	hk	hk	hk	kk	hk	kk	hk	hk	kk	hh	hk	hh	hk	hh	hk	hk	hh	kk	kk	hk	hk	kk	hh	hh	hk	--	hk	kk	kk	hk	hk	--	hk
Pyb10_139	<lmxll>	lm	lm	ll	lm	--	lm	lm	ll	ll	lm	ll	ll	ll	ll	ll	ll	ll	lm	ll	lm	ll	ll	lm	ll	lm	lm	lm	ll	lm	ll	ll	lm	ll	ll	ll	ll	ll	ll	lm	--	ll	lm	lm	ll	ll	ll	--	lm
Pyb10_140	<lmxll>	--	lm	ll	lm	--	lm	--	ll	ll	lm	ll	ll	ll	ll	ll	ll	ll	lm	ll	lm	ll	ll	lm	ll	lm	lm	lm	ll	lm	ll	ll	lm	ll	ll	ll	ll	ll	ll	lm	--	ll	lm	lm	ll	ll	ll	--	lm
Pyb10_141	<lmxll>	lm	lm	ll	lm	--	lm	lm	ll	ll	lm	ll	ll	ll	ll	ll	ll	ll	lm	ll	lm	ll	ll	lm	ll	lm	lm	lm	ll	lm	ll	ll	lm	ll	ll	ll	ll	ll	--	lm	--	ll	lm	lm	ll	ll	ll	--	lm
Pyb10_142	<lmxll>	lm	lm	ll	lm	--	lm	lm	ll	ll	lm	ll	ll	ll	ll	ll	ll	ll	lm	ll	lm	ll	ll	lm	ll	lm	lm	ll	ll	lm	ll	ll	lm	ll	ll	ll	lm	ll	ll	lm	--	ll	lm	lm	ll	ll	ll	--	lm
Pyb10_143	<lmxll>	--	lm	ll	lm	--	lm	lm	ll	ll	lm	ll	ll	ll	ll	ll	ll	ll	lm	ll	lm	ll	ll	lm	ll	--	lm	ll	ll	lm	ll	ll	lm	ll	ll	ll	lm	--	--	lm	--	ll	lm	lm	ll	ll	ll	--	lm
Pyb10_144	<lmxll>	--	lm	ll	lm	--	lm	lm	ll	ll	lm	ll	ll	ll	ll	ll	ll	ll	lm	ll	lm	ll	ll	lm	ll	lm	lm	lm	ll	lm	ll	ll	lm	ll	ll	ll	lm	ll	ll	lm	--	ll	lm	lm	ll	ll	ll	--	lm
Pyb10_145	<lmxll>	lm	lm	ll	lm	--	lm	lm	ll	ll	lm	ll	ll	ll	ll	ll	ll	ll	lm	ll	lm	ll	ll	lm	ll	lm	lm	lm	ll	lm	ll	ll	lm	ll	ll	ll	--	ll	ll	lm	--	ll	lm	lm	ll	ll	ll	--	lm
Pyb10_146	<lmxll>	lm	lm	ll	lm	--	lm	lm	ll	ll	lm	ll	ll	ll	ll	ll	ll	ll	lm	ll	lm	ll	ll	lm	ll	lm	lm	lm	ll	lm	ll	ll	lm	ll	ll	ll	--	ll	ll	lm	--	--	lm	lm	ll	ll	ll	--	lm
Pyd10_017	<nnxnp>	--	nn	np	np	--	nn	np	nn	np	nn	np	nn	np	nn	nn	nn	nn	nn	nn	np	nn	nn	np	np	nn	np	nn	nn	nn	nn	np	nn	np	np	nn	nn	np	np	nn	--	np	np	nn	np	nn	nn	--	np
Pyb10_152	<lmxll>	--	lm	ll	lm	--	lm	lm	ll	ll	lm	ll	ll	ll	ll	ll	ll	ll	lm	ll	lm	ll	ll	lm	ll	lm	lm	ll	ll	lm	ll	ll	lm	ll	ll	ll	lm	ll	ll	lm	--	ll	lm	--	ll	ll	ll	--	lm
Pyb10_154	<lmxll>	lm	lm	ll	lm	--	lm	lm	ll	ll	lm	ll	ll	ll	ll	ll	ll	ll	lm	ll	lm	ll	ll	lm	ll	lm	lm	ll	ll	lm	ll	ll	lm	ll	ll	ll	lm	ll	ll	lm	--	ll	lm	lm	ll	ll	ll	--	lm
Pyb10_156	<lmxll>	lm	lm	ll	lm	--	lm	lm	ll	ll	lm	ll	ll	ll	ll	ll	ll	ll	lm	ll	lm	ll	ll	lm	ll	lm	lm	ll	ll	lm	ll	--	lm	ll	ll	ll	lm	ll	ll	lm	ll	ll	lm	lm	ll	ll	ll	--	lm
Pyb10_157	<lmxll>	lm	lm	ll	lm	--	lm	lm	ll	ll	lm	ll	ll	ll	ll	ll	ll	ll	lm	ll	lm	ll	ll	lm	ll	lm	lm	ll	ll	lm	ll	ll	lm	ll	ll	ll	lm	ll	ll	lm	--	ll	lm	lm	ll	ll	ll	--	lm
Pyb10_160	<lmxll>	lm	lm	ll	lm	--	lm	lm	ll	ll	lm	ll	ll	ll	ll	ll	ll	ll	lm	ll	lm	ll	ll	lm	ll	lm	lm	ll	ll	lm	ll	ll	lm	ll	ll	ll	lm	ll	ll	lm	--	ll	lm	lm	ll	ll	ll	lm	lm
Pyb10_163	<lmxll>	lm	lm	ll	lm	--	lm	lm	ll	ll	lm	ll	ll	ll	ll	ll	ll	ll	lm	ll	lm	ll	ll	lm	ll	lm	lm	ll	ll	lm	ll	ll	lm	ll	ll	ll	lm	ll	ll	lm	--	ll	lm	lm	ll	ll	ll	--	lm
Pyb10_164	<lmxll>	--	lm	ll	lm	--	lm	lm	ll	ll	lm	--	ll	ll	ll	ll	ll	ll	lm	ll	lm	ll	ll	lm	ll	lm	lm	ll	ll	lm	ll	ll	lm	ll	ll	ll	lm	ll	ll	lm	--	ll	lm	--	ll	ll	ll	--	lm
Pyb10_165	<lmxll>	--	lm	ll	lm	--	lm	lm	ll	ll	lm	ll	ll	ll	ll	ll	ll	ll	lm	ll	lm	ll	ll	lm	ll	lm	lm	ll	ll	lm	ll	ll	lm	ll	ll	ll	lm	ll	ll	lm	--	ll	lm	lm	ll	ll	ll	--	lm
Pyb10_166	<lmxll>	--	lm	ll	lm	--	lm	lm	ll	ll	lm	ll	ll	ll	ll	ll	ll	ll	lm	ll	lm	ll	ll	lm	ll	lm	lm	ll	ll	lm	ll	ll	lm	ll	ll	ll	lm	ll	--	lm	--	ll	lm	lm	ll	ll	ll	--	lm
Pyb10_167	<lmxll>	lm	lm	ll	lm	--	lm	lm	ll	ll	lm	ll	ll	ll	ll	ll	ll	ll	lm	ll	lm	ll	ll	lm	ll	lm	lm	ll	ll	lm	ll	ll	lm	ll	ll	ll	lm	ll	ll	lm	ll	ll	lm	lm	ll	ll	ll	--	lm
Pyb10_169	<lmxll>	--	lm	ll	lm	--	lm	lm	ll	ll	lm	ll	ll	ll	ll	ll	ll	ll	lm	ll	lm	ll	ll	lm	ll	lm	lm	ll	ll	lm	ll	ll	lm	ll	ll	ll	ll	ll	--	lm	ll	ll	lm	lm	ll	ll	ll	--	lm
Pyb10_170	<lmxll>	lm	lm	ll	lm	--	lm	lm	ll	ll	lm	ll	ll	ll	ll	ll	ll	ll	lm	ll	lm	ll	ll	lm	ll	lm	lm	ll	ll	lm	ll	ll	lm	ll	ll	ll	lm	ll	ll	lm	--	ll	lm	lm	ll	ll	ll	--	lm
Pyb10_172	<lmxll>	lm	lm	ll	lm	--	lm	lm	ll	ll	lm	ll	ll	ll	ll	ll	ll	ll	lm	ll	lm	ll	ll	lm	ll	lm	lm	ll	ll	lm	ll	ll	lm	ll	ll	ll	lm	--	ll	lm	ll	--	lm	lm	ll	ll	ll	--	lm
Pyb10_173	<lmxll>	--	lm	ll	lm	--	lm	lm	ll	ll	lm	ll	ll	ll	ll	--	ll	ll	lm	ll	lm	ll	ll	lm	ll	lm	lm	ll	ll	--	ll	ll	lm	ll	ll	ll	lm	--	ll	lm	--	ll	lm	lm	ll	ll	ll	--	lm
Pyb10_174	<lmxll>	lm	lm	ll	lm	--	lm	lm	ll	ll	lm	ll	ll	ll	ll	ll	ll	ll	lm	ll	lm	ll	ll	lm	ll	lm	lm	ll	ll	lm	ll	ll	lm	ll	ll	ll	lm	ll	ll	lm	--	ll	lm	lm	ll	ll	ll	--	lm
Pyb10_175	<lmxll>	lm	lm	ll	lm	--	lm	lm	ll	ll	lm	ll	ll	ll	ll	ll	ll	ll	lm	ll	lm	ll	ll	lm	ll	lm	lm	ll	ll	--	ll	ll	lm	ll	ll	ll	lm	ll	ll	lm	--	ll	lm	--	ll	ll	ll	--	lm
Pyb10_177	<lmxll>	lm	lm	ll	lm	--	lm	lm	ll	ll	--	ll	ll	ll	ll	ll	ll	ll	lm	ll	lm	ll	ll	lm	ll	lm	lm	ll	ll	lm	ll	ll	lm	ll	ll	ll	lm	ll	ll	lm	--	ll	lm	lm	ll	ll	ll	--	lm
Pyb10_183	<lmxll>	--	lm	ll	lm	--	lm	lm	ll	ll	lm	ll	ll	ll	ll	ll	ll	ll	lm	ll	lm	ll	ll	lm	ll	lm	lm	lm	ll	lm	ll	ll	lm	ll	ll	ll	--	ll	ll	lm	--	ll	lm	lm	ll	ll	ll	--	lm
Pyb10_185	<lmxll>	lm	lm	ll	lm	--	lm	lm	ll	ll	lm	ll	ll	ll	ll	--	ll	ll	lm	ll	lm	ll	ll	lm	ll	lm	lm	lm	ll	lm	ll	ll	lm	ll	ll	ll	lm	ll	ll	lm	ll	ll	lm	lm	ll	ll	ll	--	lm
Pyb10_186	<lmxll>	lm	lm	ll	lm	--	lm	lm	ll	ll	lm	ll	ll	ll	ll	--	ll	ll	lm	ll	lm	ll	ll	lm	ll	lm	lm	lm	--	lm	ll	ll	lm	ll	ll	ll	lm	ll	--	lm	--	ll	lm	lm	ll	ll	ll	--	lm
Pyb10_187	<lmxll>	--	lm	ll	lm	--	lm	lm	ll	ll	lm	ll	ll	ll	ll	ll	ll	ll	lm	ll	lm	ll	ll	lm	ll	lm	lm	lm	ll	--	ll	ll	lm	ll	ll	ll	lm	ll	ll	lm	--	ll	lm	lm	ll	ll	ll	--	lm
Pyb10_188	<lmxll>	lm	lm	--	lm	--	lm	lm	ll	ll	lm	ll	ll	ll	ll	ll	ll	ll	lm	ll	lm	ll	ll	lm	ll	lm	lm	lm	ll	lm	ll	ll	lm	ll	ll	ll	lm	ll	ll	lm	--	ll	lm	lm	ll	ll	ll	--	lm
Pyb10_189	<lmxll>	lm	lm	ll	lm	--	lm	lm	ll	ll	lm	ll	ll	ll	ll	ll	ll	ll	lm	ll	lm	ll	ll	lm	ll	lm	lm	lm	ll	lm	ll	ll	lm	ll	ll	ll	--	ll	ll	lm	--	ll	lm	lm	ll	ll	ll	--	lm
Pyb10_190	<lmxll>	--	lm	ll	lm	--	lm	lm	ll	ll	lm	ll	ll	ll	ll	--	ll	ll	lm	ll	lm	ll	ll	lm	ll	lm	lm	lm	ll	lm	ll	ll	lm	ll	ll	ll	lm	ll	ll	lm	--	ll	lm	lm	ll	ll	ll	--	lm
Pyb10_193	<lmxll>	lm	lm	ll	lm	--	lm	lm	ll	ll	lm	ll	ll	ll	ll	ll	ll	ll	lm	ll	lm	ll	ll	lm	ll	lm	lm	lm	ll	lm	ll	ll	lm	ll	ll	ll	lm	ll	ll	lm	--	ll	lm	lm	ll	ll	ll	--	lm
Pyb10_199	<lmxll>	ll	ll	lm	ll	--	ll	ll	lm	lm	ll	lm	lm	lm	lm	lm	lm	lm	ll	lm	ll	lm	lm	ll	lm	ll	ll	ll	lm	ll	lm	lm	ll	lm	lm	lm	lm	lm	lm	ll	--	--	ll	ll	lm	lm	lm	--	ll
Pyb10_200	<lmxll>	--	ll	--	ll	--	ll	ll	lm	lm	ll	lm	lm	lm	lm	--	lm	lm	ll	lm	ll	lm	lm	ll	lm	ll	ll	ll	lm	ll	lm	lm	ll	lm	lm	lm	--	lm	lm	ll	--	lm	ll	ll	lm	lm	lm	--	ll
Pyb10_202	<lmxll>	lm	lm	ll	lm	--	lm	lm	ll	ll	lm	ll	ll	ll	ll	ll	ll	ll	lm	ll	lm	ll	ll	lm	ll	lm	lm	lm	ll	lm	ll	ll	lm	ll	ll	ll	lm	ll	ll	lm	--	ll	lm	lm	ll	ll	ll	--	lm
Pyb10_203	<lmxll>	lm	lm	ll	lm	--	lm	lm	ll	ll	lm	ll	ll	ll	ll	ll	ll	ll	lm	ll	lm	--	ll	lm	ll	lm	lm	lm	ll	lm	ll	--	lm	ll	ll	ll	lm	--	ll	lm	ll	ll	lm	lm	ll	ll	ll	--	lm
Pyd10_020	<nnxnp>	np	nn	np	np	--	nn	nn	nn	np	nn	np	nn	np	nn	nn	np	np	nn	nn	np	nn	nn	np	np	nn	np	nn	np	nn	nn	np	np	np	np	nn	--	nn	np	nn	--	nn	np	nn	np	nn	nn	--	np
Pyd10_021	<nnxnp>	np	nn	np	np	--	nn	nn	nn	np	nn	np	nn	np	nn	nn	np	np	nn	nn	np	nn	nn	np	np	nn	np	nn	np	nn	nn	np	np	np	np	nn	nn	nn	np	nn	--	nn	np	nn	np	nn	nn	--	np
Pybd10_007	<hkxhk>	hk	kk	hh	hk	--	kk	kk	hk	hh	hk	hh	hk	hh	kk	kk	hh	hk	kk	hk	hk	hk	hk	hh	hh	kk	hk	hk	hh	kk	hk	hk	hk	hh	hh	kk	hk	hk	hh	kk	--	--	hk	kk	hh	hk	hk	--	hk
Pyb10_210	<lmxll>	ll	ll	lm	ll	--	ll	ll	lm	lm	lm	lm	lm	lm	ll	ll	lm	ll	ll	lm	ll	lm	lm	lm	lm	ll	ll	lm	lm	ll	lm	lm	ll	lm	lm	ll	ll	lm	lm	ll	--	lm	ll	ll	lm	lm	lm	--	ll
Pyb10_213	<lmxll>	lm	lm	ll	lm	--	lm	lm	ll	ll	ll	ll	ll	ll	lm	lm	ll	lm	lm	ll	lm	ll	ll	ll	ll	lm	lm	ll	ll	lm	ll	ll	lm	ll	ll	lm	lm	ll	ll	lm	--	ll	lm	lm	ll	ll	ll	--	lm
Pyd10_022	<nnxnp>	np	nn	--	np	--	nn	nn	nn	np	nn	nn	nn	np	nn	nn	np	np	nn	nn	nn	nn	nn	np	np	nn	np	nn	np	nn	nn	np	np	np	np	nn	--	nn	np	nn	--	nn	np	nn	np	nn	nn	--	np
Pyb10_214	<lmxll>	--	lm	ll	lm	--	lm	lm	ll	ll	ll	ll	ll	ll	lm	lm	ll	lm	lm	ll	lm	ll	ll	ll	ll	lm	lm	ll	ll	lm	ll	ll	lm	ll	ll	lm	lm	ll	ll	lm	--	ll	lm	lm	ll	ll	ll	--	lm
Pyb10_216	<lmxll>	--	lm	ll	lm	--	lm	lm	ll	ll	ll	ll	ll	ll	lm	lm	ll	lm	lm	ll	lm	ll	ll	ll	ll	lm	lm	ll	ll	lm	ll	ll	lm	ll	ll	lm	lm	ll	ll	lm	--	ll	lm	--	ll	ll	ll	--	lm
Pyd10_025	<nnxnp>	--	np	np	np	--	nn	nn	nn	np	nn	nn	nn	np	nn	nn	np	np	nn	nn	nn	nn	nn	np	np	nn	np	nn	np	nn	nn	--	np	np	np	nn	nn	nn	--	nn	--	nn	np	nn	np	nn	nn	--	np
Pyd10_026	<nnxnp>	np	np	np	np	--	nn	nn	nn	np	nn	nn	nn	np	nn	nn	np	np	nn	nn	nn	nn	nn	np	np	nn	np	nn	np	nn	nn	np	np	np	np	nn	nn	nn	--	nn	--	nn	np	nn	np	nn	nn	--	np
Pyd10_027	<nnxnp>	--	np	np	np	--	nn	nn	nn	np	nn	nn	nn	np	nn	nn	np	np	nn	nn	nn	nn	nn	np	np	nn	np	nn	np	nn	nn	--	np	np	np	nn	--	nn	np	nn	nn	nn	np	nn	np	nn	nn	--	np
Pyb10_224	<lmxll>	lm	lm	ll	lm	--	ll	lm	ll	ll	ll	ll	ll	ll	lm	lm	ll	lm	lm	ll	lm	ll	ll	ll	ll	lm	lm	ll	ll	lm	ll	ll	lm	ll	ll	lm	ll	ll	ll	lm	ll	ll	lm	lm	ll	ll	ll	--	lm
Pyb10_227	<lmxll>	lm	lm	ll	lm	--	--	lm	ll	ll	ll	ll	ll	ll	lm	lm	ll	lm	lm	ll	lm	ll	ll	ll	ll	lm	lm	ll	ll	lm	ll	ll	lm	ll	ll	lm	ll	ll	--	lm	--	ll	lm	lm	ll	ll	ll	--	lm
Pyb10_228	<lmxll>	lm	lm	ll	lm	--	ll	lm	ll	ll	ll	ll	--	ll	lm	lm	ll	lm	lm	ll	lm	ll	ll	ll	ll	lm	lm	ll	--	lm	ll	ll	lm	ll	ll	lm	ll	ll	ll	lm	--	ll	lm	lm	ll	ll	ll	--	lm
Pyb10_229	<lmxll>	--	lm	--	lm	--	ll	lm	ll	ll	ll	ll	ll	ll	lm	lm	ll	lm	lm	ll	lm	ll	ll	ll	ll	lm	lm	ll	ll	lm	ll	ll	lm	ll	ll	lm	ll	ll	ll	lm	--	ll	lm	lm	ll	ll	ll	--	lm
Pyb10_230	<lmxll>	--	lm	ll	lm	--	ll	lm	ll	ll	ll	ll	ll	ll	lm	lm	ll	lm	lm	ll	lm	ll	ll	ll	ll	lm	lm	ll	ll	lm	ll	ll	lm	ll	ll	lm	--	ll	ll	lm	--	ll	lm	lm	ll	ll	ll	--	lm
Pyb10_231	<lmxll>	lm	lm	ll	lm	--	ll	lm	ll	ll	ll	ll	ll	ll	lm	lm	ll	lm	lm	ll	lm	ll	ll	ll	--	lm	lm	ll	ll	lm	ll	ll	lm	ll	ll	lm	--	ll	ll	lm	ll	ll	lm	lm	ll	ll	ll	--	lm
Pyb10_233	<lmxll>	lm	lm	ll	lm	--	ll	lm	ll	ll	ll	ll	ll	ll	lm	lm	ll	lm	lm	ll	lm	ll	ll	ll	ll	lm	lm	ll	ll	lm	ll	ll	lm	ll	ll	lm	ll	ll	ll	lm	ll	ll	lm	lm	ll	ll	ll	--	lm
Pyb10_234	<lmxll>	lm	lm	ll	lm	--	ll	lm	ll	ll	ll	ll	ll	ll	lm	lm	ll	lm	lm	ll	lm	ll	ll	ll	ll	lm	lm	ll	ll	lm	ll	ll	lm	ll	ll	lm	ll	ll	ll	lm	--	ll	lm	lm	ll	ll	ll	--	lm
Pyb10_236	<lmxll>	lm	lm	ll	lm	--	ll	lm	ll	ll	ll	ll	ll	ll	lm	lm	ll	lm	lm	ll	lm	ll	ll	ll	ll	lm	lm	ll	ll	--	ll	ll	lm	ll	ll	lm	ll	ll	ll	lm	ll	ll	lm	lm	ll	ll	ll	--	lm
Pyb10_239	<lmxll>	--	lm	ll	lm	--	ll	lm	--	ll	ll	ll	ll	ll	lm	lm	ll	lm	lm	ll	lm	ll	ll	ll	ll	lm	lm	ll	ll	lm	ll	ll	lm	ll	ll	lm	lm	ll	ll	lm	--	ll	lm	lm	ll	ll	ll	--	lm
Pyb10_241	<lmxll>	--	ll	lm	ll	--	lm	ll	lm	lm	lm	lm	lm	lm	ll	ll	lm	ll	ll	lm	ll	lm	lm	lm	lm	ll	ll	lm	lm	ll	lm	lm	ll	lm	lm	ll	ll	lm	lm	ll	--	--	ll	--	lm	lm	lm	--	ll
Pyb10_248	<lmxll>	--	lm	ll	lm	--	ll	lm	ll	ll	ll	ll	ll	ll	lm	lm	ll	lm	lm	ll	lm	ll	ll	ll	ll	lm	lm	ll	ll	lm	ll	ll	lm	ll	ll	lm	--	ll	ll	lm	--	ll	lm	lm	ll	ll	ll	--	lm
Pyb10_253	<lmxll>	--	ll	lm	ll	--	lm	ll	lm	lm	lm	lm	lm	lm	ll	ll	lm	ll	ll	lm	ll	lm	lm	lm	lm	ll	ll	lm	lm	ll	lm	lm	ll	lm	lm	--	--	lm	lm	ll	lm	lm	ll	ll	lm	lm	lm	--	ll
Pyb10_256	<lmxll>	--	lm	ll	lm	--	ll	lm	lm	ll	ll	ll	ll	ll	lm	--	ll	lm	lm	ll	lm	ll	ll	ll	ll	ll	lm	ll	ll	ll	ll	ll	lm	ll	ll	lm	lm	ll	ll	--	--	ll	lm	lm	ll	ll	ll	--	lm
Pyb10_260	<lmxll>	lm	lm	ll	lm	--	ll	lm	lm	ll	ll	ll	ll	ll	lm	lm	ll	lm	lm	ll	lm	ll	ll	ll	ll	ll	lm	ll	ll	ll	ll	ll	lm	ll	ll	lm	lm	ll	ll	lm	--	ll	lm	lm	ll	ll	ll	--	lm
Pyb10_261	<lmxll>	lm	lm	ll	lm	--	ll	--	lm	ll	ll	ll	ll	ll	lm	lm	ll	lm	lm	ll	lm	ll	ll	ll	ll	ll	lm	ll	ll	ll	ll	ll	lm	ll	ll	lm	lm	ll	--	lm	--	ll	lm	lm	ll	ll	ll	--	lm
Pyb10_262	<lmxll>	--	lm	ll	lm	--	ll	lm	lm	ll	ll	ll	ll	ll	lm	--	ll	lm	lm	ll	lm	ll	ll	ll	ll	ll	lm	ll	ll	ll	ll	ll	lm	ll	ll	lm	lm	ll	ll	lm	--	ll	lm	lm	ll	ll	ll	--	lm
Pyb10_265	<lmxll>	lm	lm	ll	lm	--	ll	lm	lm	ll	ll	ll	ll	ll	--	lm	ll	lm	lm	ll	--	ll	ll	ll	ll	ll	lm	ll	ll	ll	lm	ll	lm	ll	ll	lm	lm	ll	ll	lm	--	ll	lm	lm	ll	ll	ll	--	lm
Pyb10_266	<lmxll>	--	lm	ll	lm	--	ll	lm	lm	ll	ll	ll	ll	ll	lm	lm	ll	lm	lm	ll	lm	ll	ll	ll	ll	ll	lm	ll	ll	ll	ll	ll	lm	ll	ll	lm	ll	ll	ll	lm	--	ll	lm	lm	ll	--	ll	--	lm
Pybd10_008	<hkxhk>	hk	hk	hk	kk	--	hk	kk	kk	hk	kk	hk	kk	hk	hk	hk	hk	hh	hk	kk	hh	kk	kk	hk	hk	hk	hh	kk	hk	hk	hh	hk	hk	hk	hk	hk	hh	kk	--	hk	--	kk	hh	hk	hk	kk	kk	--	hk
Pyb10_271	<lmxll>	--	lm	ll	lm	--	ll	lm	lm	ll	ll	ll	ll	ll	lm	lm	ll	lm	--	ll	ll	ll	ll	ll	ll	ll	lm	ll	ll	ll	lm	ll	lm	ll	ll	lm	ll	ll	ll	lm	--	ll	lm	lm	ll	ll	ll	--	lm
Pybd10_010	<hkxhk>	--	hk	kk	hk	--	hk	--	hh	kk	kk	hk	kk	kk	hh	hh	kk	hk	hh	hk	hk	kk	hk	kk	kk	hk	hk	hk	kk	hk	hh	kk	hk	kk	kk	hh	hh	hk	kk	hh	--	hk	hk	--	kk	hk	kk	--	hk
Pyb10_272	<lmxll>	lm	lm	ll	lm	--	ll	lm	lm	ll	ll	ll	ll	ll	lm	lm	ll	lm	--	ll	ll	ll	ll	ll	ll	ll	lm	ll	ll	ll	lm	ll	lm	ll	ll	lm	ll	ll	--	lm	--	ll	lm	lm	ll	ll	ll	--	lm
Pyb10_274	<lmxll>	lm	lm	ll	lm	--	ll	lm	lm	ll	ll	ll	ll	ll	lm	lm	ll	lm	ll	ll	ll	ll	ll	ll	ll	ll	lm	ll	ll	ll	lm	ll	lm	ll	ll	lm	ll	ll	ll	lm	--	ll	lm	lm	ll	ll	ll	--	lm
Pybd10_011	<hkxhk>	hh	hh	hk	hh	--	kk	hk	hk	hk	kk	kk	hh	hk	hh	hk	hk	hh	hk	kk	kk	kk	hh	hk	hk	hh	hh	kk	--	kk	hk	hk	hh	hk	hk	hh	hk	kk	hk	hk	--	kk	hh	hk	hk	kk	kk	--	hh
Pyb10_277	<lmxll>	lm	lm	ll	lm	--	ll	lm	lm	ll	lm	ll	lm	ll	lm	lm	ll	lm	ll	ll	ll	lm	ll	ll	ll	ll	lm	ll	lm	ll	lm	lm	lm	ll	ll	lm	lm	ll	ll	lm	--	ll	ll	lm	ll	ll	lm	--	lm
Pyb10_281	<lmxll>	--	lm	ll	lm	--	ll	lm	lm	ll	lm	ll	lm	ll	lm	lm	ll	lm	ll	ll	ll	lm	ll	ll	ll	ll	lm	ll	lm	--	lm	lm	lm	ll	ll	lm	lm	ll	--	lm	--	ll	ll	lm	ll	ll	lm	--	lm
Pyb10_284	<lmxll>	lm	lm	--	lm	--	ll	lm	lm	ll	lm	--	lm	ll	lm	lm	ll	lm	ll	ll	ll	lm	ll	--	ll	ll	lm	ll	lm	ll	lm	lm	lm	ll	ll	lm	lm	ll	ll	lm	--	ll	ll	lm	ll	ll	lm	--	lm
Pybd10_012	<hkxhk>	--	hk	hh	hk	--	hk	kk	kk	hh	hk	hk	hk	kk	hh	kk	hh	hk	hk	hk	hk	hk	hk	hh	hh	hk	kk	hk	hk	hk	kk	hk	hk	hh	hh	hk	hk	hk	hh	hk	--	hk	hk	kk	kk	hk	hk	--	hk
Pybd10_013	<hkxhk>	kk	kk	hk	hh	--	hh	hk	hh	kk	hk	hh	hk	hk	kk	hk	hk	kk	hh	hh	hh	hk	hk	hk	hk	hk	hk	hh	kk	hh	kk	hk	kk	hh	hk	kk	kk	hh	--	kk	--	hk	hk	kk	hk	kk	hk	--	kk
Pyd10_042	<nnxnp>	np	np	np	np	--	nn	nn	nn	np	nn	nn	nn	np	np	nn	np	np	nn	nn	nn	nn	np	np	np	np	nn	nn	np	nn	nn	--	np	--	np	np	nn	nn	np	np	nn	nn	np	nn	np	nn	nn	--	np
Pybd10_014	<hkxhk>	kk	kk	hk	kk	--	hh	hk	kk	kk	hk	hk	hk	hk	kk	hk	hk	kk	kk	hh	hh	hk	hk	hk	hk	hk	hk	--	kk	hh	hh	hk	kk	hh	hk	kk	kk	hh	kk	kk	--	hk	hk	kk	hk	hh	hk	--	kk
Pybd10_017	<hkxhk>	hh	hh	hk	hh	--	kk	hk	hh	hh	hk	kk	hk	hk	hh	hk	hk	hh	kk	kk	kk	hk	hk	hk	hk	hk	hk	kk	hh	kk	kk	hk	hh	kk	hk	hh	hk	hk	hh	hh	--	kk	hk	hh	hk	kk	hk	--	kk
Pyb10_289	<lmxll>	lm	lm	ll	lm	--	ll	--	lm	lm	ll	ll	ll	ll	lm	lm	ll	lm	ll	ll	ll	ll	ll	ll	ll	ll	lm	ll	lm	ll	lm	ll	lm	ll	ll	lm	--	ll	lm	lm	--	ll	ll	lm	ll	ll	ll	--	lm
Pyb10_291	<lmxll>	--	lm	ll	lm	--	ll	lm	lm	lm	ll	ll	ll	ll	lm	lm	ll	lm	ll	ll	ll	ll	ll	ll	ll	ll	lm	ll	lm	ll	lm	ll	lm	ll	ll	lm	--	ll	lm	lm	--	ll	ll	lm	ll	ll	ll	--	lm
Pyb10_292	<lmxll>	lm	lm	ll	lm	--	ll	lm	lm	lm	ll	ll	ll	ll	lm	lm	ll	lm	ll	ll	ll	ll	ll	ll	ll	ll	lm	ll	lm	ll	lm	ll	lm	ll	ll	lm	lm	ll	lm	lm	--	ll	ll	lm	ll	ll	ll	--	lm
Pyb10_293	<lmxll>	lm	lm	ll	lm	--	ll	lm	lm	lm	ll	ll	ll	ll	lm	lm	ll	lm	ll	ll	ll	ll	ll	ll	ll	ll	lm	ll	lm	ll	lm	ll	lm	ll	ll	lm	lm	ll	lm	lm	--	ll	ll	lm	ll	ll	ll	--	lm
Pyb10_294	<lmxll>	lm	lm	ll	lm	--	ll	lm	lm	lm	ll	ll	ll	ll	lm	--	ll	lm	ll	ll	ll	ll	ll	ll	ll	ll	lm	ll	lm	ll	lm	ll	lm	ll	ll	lm	lm	ll	lm	lm	--	ll	ll	lm	ll	ll	ll	--	lm
Pyb10_298	<lmxll>	lm	lm	ll	lm	--	ll	lm	lm	lm	ll	ll	ll	ll	lm	lm	ll	lm	ll	ll	ll	ll	ll	ll	ll	ll	lm	ll	lm	ll	lm	ll	lm	ll	ll	lm	lm	ll	lm	lm	--	ll	ll	lm	ll	ll	ll	--	lm
Pyb10_299	<lmxll>	lm	lm	ll	lm	--	ll	lm	lm	lm	ll	--	ll	ll	lm	lm	ll	lm	ll	ll	ll	ll	ll	ll	ll	ll	lm	ll	lm	ll	lm	ll	lm	ll	ll	lm	lm	ll	lm	lm	--	ll	ll	lm	ll	ll	ll	--	lm
Pyb10_303	<lmxll>	lm	lm	ll	lm	--	ll	lm	lm	lm	ll	--	ll	ll	lm	lm	ll	lm	ll	ll	ll	ll	ll	ll	ll	ll	lm	ll	lm	ll	lm	ll	lm	ll	ll	--	lm	ll	--	lm	--	ll	ll	lm	ll	ll	ll	--	lm
Pyb10_305	<lmxll>	--	lm	ll	lm	--	ll	lm	lm	lm	ll	ll	ll	ll	lm	lm	ll	lm	ll	ll	ll	ll	ll	ll	ll	ll	lm	ll	lm	ll	lm	ll	lm	ll	ll	lm	lm	ll	ll	lm	--	ll	ll	lm	ll	ll	ll	--	lm
Pyb10_307	<lmxll>	--	lm	ll	lm	--	ll	lm	lm	lm	ll	ll	ll	ll	lm	lm	ll	lm	ll	ll	ll	ll	ll	ll	ll	ll	lm	ll	lm	ll	lm	ll	lm	ll	ll	lm	lm	ll	--	lm	--	--	ll	lm	ll	ll	ll	--	lm
Pyb10_308	<lmxll>	--	lm	ll	lm	--	ll	lm	lm	lm	ll	ll	ll	ll	lm	lm	ll	lm	ll	ll	ll	ll	ll	ll	ll	ll	lm	ll	lm	ll	lm	ll	lm	ll	ll	lm	lm	ll	--	lm	--	ll	ll	lm	ll	ll	ll	--	lm
Pyb10_315	<lmxll>	lm	lm	ll	lm	--	ll	lm	lm	ll	ll	ll	ll	ll	lm	lm	ll	lm	ll	ll	ll	ll	ll	ll	ll	ll	lm	ll	lm	ll	lm	ll	lm	ll	ll	lm	lm	ll	--	lm	--	ll	ll	lm	ll	ll	ll	--	lm
Pyb10_327	<lmxll>	lm	lm	ll	lm	--	ll	lm	lm	ll	ll	ll	ll	ll	lm	lm	ll	lm	ll	ll	ll	ll	ll	ll	ll	ll	lm	ll	lm	ll	lm	ll	lm	ll	ll	lm	lm	ll	ll	lm	--	ll	ll	lm	ll	ll	ll	--	lm
Pyb10_329	<lmxll>	lm	lm	ll	lm	--	ll	lm	lm	ll	ll	ll	ll	ll	lm	lm	ll	lm	ll	ll	ll	ll	ll	ll	ll	ll	lm	ll	lm	ll	lm	ll	lm	ll	ll	lm	lm	ll	ll	lm	--	ll	ll	lm	ll	ll	ll	--	lm
Pyb10_331	<lmxll>	lm	lm	ll	lm	--	ll	lm	lm	ll	ll	ll	ll	ll	lm	lm	ll	lm	ll	ll	ll	ll	ll	ll	ll	ll	lm	ll	lm	ll	lm	ll	lm	ll	ll	lm	lm	ll	ll	lm	--	ll	ll	--	ll	ll	ll	--	lm
Pyb10_332	<lmxll>	--	lm	--	lm	--	ll	lm	lm	ll	ll	ll	ll	ll	lm	lm	ll	lm	ll	ll	ll	ll	ll	ll	ll	ll	lm	ll	lm	ll	lm	ll	lm	ll	ll	lm	lm	ll	ll	lm	--	ll	ll	lm	ll	ll	ll	--	lm
Pyb10_333	<lmxll>	lm	lm	ll	lm	--	ll	--	lm	ll	ll	ll	ll	ll	lm	lm	ll	lm	ll	ll	ll	ll	ll	ll	ll	ll	lm	ll	lm	ll	lm	ll	lm	ll	ll	lm	--	ll	ll	lm	--	ll	ll	lm	ll	ll	ll	--	lm
Pyb10_334	<lmxll>	lm	lm	ll	lm	--	ll	--	lm	ll	ll	ll	ll	ll	lm	--	ll	lm	ll	ll	ll	ll	ll	ll	ll	ll	lm	ll	lm	ll	lm	ll	lm	ll	ll	lm	--	ll	ll	lm	--	ll	ll	lm	ll	ll	ll	--	lm
Pyb10_341	<lmxll>	--	lm	ll	lm	--	ll	--	lm	ll	ll	ll	ll	ll	lm	--	ll	lm	ll	ll	ll	ll	ll	ll	ll	ll	lm	ll	lm	ll	lm	ll	lm	ll	ll	lm	ll	ll	lm	lm	--	ll	ll	lm	ll	ll	--	--	lm
Pyb10_342	<lmxll>	--	lm	ll	lm	--	ll	lm	lm	ll	ll	ll	ll	ll	lm	lm	ll	lm	ll	ll	ll	ll	ll	ll	ll	ll	lm	ll	lm	ll	lm	ll	lm	ll	ll	lm	ll	ll	--	lm	--	ll	ll	lm	ll	ll	ll	--	lm
Pyb10_347	<lmxll>	lm	lm	ll	lm	--	ll	lm	lm	ll	ll	ll	ll	ll	lm	lm	ll	lm	ll	ll	ll	ll	ll	ll	ll	ll	lm	ll	lm	ll	lm	ll	lm	ll	ll	lm	--	ll	ll	lm	--	ll	lm	lm	ll	ll	ll	--	lm
Pyb10_352	<lmxll>	lm	lm	ll	lm	--	ll	lm	lm	ll	ll	ll	ll	ll	lm	--	ll	lm	ll	ll	ll	ll	ll	ll	ll	ll	lm	ll	--	--	lm	ll	lm	ll	ll	lm	lm	ll	ll	lm	--	ll	lm	lm	ll	ll	ll	--	lm
Pyb10_361	<lmxll>	--	lm	ll	lm	--	ll	lm	lm	lm	ll	ll	ll	ll	lm	lm	ll	lm	ll	ll	ll	lm	ll	ll	ll	ll	lm	ll	lm	ll	lm	ll	lm	ll	ll	lm	lm	ll	lm	lm	--	lm	ll	--	ll	ll	ll	--	lm
Pyb10_367	<lmxll>	--	lm	ll	lm	--	ll	lm	lm	lm	ll	ll	ll	ll	lm	lm	ll	lm	ll	ll	ll	lm	ll	ll	ll	ll	lm	ll	lm	ll	lm	ll	lm	ll	ll	lm	ll	ll	lm	lm	ll	lm	ll	lm	ll	ll	ll	--	lm
Pyb10_371	<lmxll>	ll	lm	ll	lm	--	ll	lm	lm	lm	ll	ll	ll	ll	lm	lm	ll	lm	ll	ll	ll	lm	ll	ll	ll	ll	lm	ll	lm	ll	lm	ll	lm	ll	ll	lm	ll	ll	lm	lm	--	lm	ll	lm	ll	ll	ll	--	lm
Pyb10_374	<lmxll>	ll	lm	ll	lm	--	ll	lm	lm	lm	ll	ll	ll	ll	lm	lm	ll	lm	ll	ll	ll	lm	ll	ll	ll	ll	lm	ll	lm	ll	lm	ll	lm	ll	ll	lm	ll	ll	--	lm	--	lm	ll	lm	ll	ll	ll	--	lm
Pyb10_375	<lmxll>	ll	lm	ll	lm	--	ll	lm	lm	lm	ll	ll	ll	ll	lm	lm	ll	lm	ll	ll	ll	lm	ll	ll	ll	ll	lm	ll	lm	ll	lm	ll	lm	ll	ll	lm	ll	ll	lm	lm	--	lm	ll	lm	ll	ll	ll	--	lm
Pyb10_381	<lmxll>	lm	ll	lm	ll	--	lm	ll	ll	ll	lm	lm	lm	lm	ll	ll	lm	ll	lm	lm	lm	ll	lm	lm	lm	lm	ll	lm	ll	lm	ll	lm	ll	lm	lm	ll	--	lm	ll	lm	lm	ll	lm	ll	lm	lm	lm	--	ll
Pyb10_384	<lmxll>	ll	lm	ll	lm	--	ll	lm	lm	lm	ll	ll	ll	ll	lm	lm	ll	lm	ll	ll	ll	lm	ll	ll	ll	ll	lm	ll	lm	ll	lm	ll	lm	ll	ll	lm	lm	ll	lm	ll	ll	lm	ll	lm	ll	ll	ll	--	lm
Pyb10_385	<lmxll>	ll	lm	ll	lm	--	ll	lm	lm	lm	ll	ll	ll	ll	lm	lm	ll	lm	ll	ll	ll	lm	ll	ll	ll	ll	lm	ll	lm	ll	lm	ll	lm	ll	ll	lm	lm	ll	lm	ll	--	lm	ll	lm	ll	ll	ll	--	lm
Pyb10_389	<lmxll>	--	lm	ll	lm	--	ll	lm	lm	lm	ll	ll	ll	ll	lm	lm	ll	lm	ll	ll	ll	lm	ll	ll	ll	ll	lm	ll	lm	ll	lm	ll	lm	ll	ll	lm	--	ll	--	ll	--	lm	ll	lm	ll	ll	ll	--	lm
Pyb10_393	<lmxll>	--	lm	ll	lm	--	ll	lm	lm	lm	ll	ll	ll	ll	lm	lm	ll	lm	ll	ll	ll	lm	ll	ll	ll	ll	lm	ll	lm	ll	lm	ll	lm	ll	ll	lm	lm	ll	--	ll	--	lm	ll	lm	ll	ll	ll	--	lm
Pyb10_394	<lmxll>	--	lm	ll	lm	--	ll	lm	lm	lm	ll	ll	ll	ll	lm	lm	ll	lm	ll	ll	ll	lm	ll	ll	ll	ll	lm	ll	lm	ll	lm	ll	lm	ll	ll	lm	lm	ll	lm	ll	ll	lm	ll	--	ll	ll	ll	--	lm
Pyb10_395	<lmxll>	--	lm	ll	lm	--	ll	lm	lm	lm	ll	ll	ll	ll	lm	lm	ll	lm	ll	ll	ll	lm	ll	ll	ll	ll	lm	ll	lm	ll	lm	ll	lm	ll	ll	lm	lm	ll	--	ll	--	lm	ll	lm	ll	ll	ll	--	lm
Pyb10_402	<lmxll>	ll	lm	ll	lm	--	ll	lm	lm	lm	ll	--	ll	ll	lm	--	ll	lm	ll	ll	ll	lm	ll	ll	ll	ll	lm	ll	lm	ll	lm	ll	lm	ll	ll	lm	lm	ll	lm	ll	--	lm	ll	lm	ll	ll	ll	--	lm
Pyb10_403	<lmxll>	lm	ll	lm	ll	--	lm	ll	ll	ll	lm	lm	lm	lm	--	ll	lm	ll	lm	lm	lm	ll	lm	lm	lm	lm	ll	lm	ll	lm	ll	lm	ll	lm	lm	ll	ll	lm	ll	lm	--	ll	lm	ll	lm	lm	lm	--	ll
Pybd10_027	<hkxhk>	--	hk	kk	hk	--	hk	hh	hk	hk	kk	hk	hk	hk	hh	hh	kk	hh	hk	hk	hk	hh	kk	kk	kk	kk	hh	hk	hh	hk	hk	kk	hk	hk	kk	hh	hk	hk	hk	hk	kk	hh	kk	hk	kk	hk	kk	--	hk
Pyb10_406	<lmxll>	ll	lm	ll	lm	--	ll	lm	lm	lm	lm	ll	lm	ll	lm	lm	ll	lm	ll	ll	ll	lm	ll	ll	ll	ll	lm	ll	lm	ll	lm	lm	lm	ll	ll	lm	lm	ll	--	ll	--	lm	ll	lm	ll	ll	lm	--	lm
Pyb10_410	<lmxll>	--	lm	ll	lm	--	ll	lm	lm	lm	lm	ll	ll	ll	lm	lm	ll	lm	ll	ll	ll	--	ll	ll	ll	ll	lm	ll	lm	ll	lm	lm	lm	ll	ll	lm	lm	ll	lm	lm	--	--	ll	lm	ll	ll	lm	--	lm
Pyb10_413	<lmxll>	ll	lm	ll	lm	--	ll	lm	lm	lm	lm	ll	ll	ll	lm	lm	ll	lm	ll	ll	ll	lm	ll	ll	ll	ll	lm	ll	lm	ll	lm	lm	lm	ll	ll	lm	lm	ll	lm	ll	--	lm	ll	lm	ll	ll	ll	--	lm
Pybd10_029	<hkxhk>	hk	hk	hh	kk	--	hk	kk	kk	hk	hk	hk	hh	hh	kk	hk	hk	kk	hk	hh	hh	kk	hh	hh	hh	hh	kk	hk	kk	hk	kk	hk	hk	hk	hh	kk	--	hh	hh	hh	--	hk	hh	kk	hh	hk	hh	--	hh
Pyb10_423	<lmxll>	--	lm	ll	lm	--	ll	lm	lm	lm	ll	ll	ll	ll	lm	lm	ll	lm	ll	ll	ll	lm	ll	ll	ll	ll	lm	ll	lm	ll	lm	ll	lm	ll	ll	lm	ll	ll	--	lm	--	lm	ll	lm	ll	ll	ll	--	lm
Pyb10_429	<lmxll>	--	lm	ll	lm	--	ll	lm	lm	lm	ll	ll	ll	ll	lm	lm	ll	lm	ll	ll	ll	lm	ll	ll	ll	ll	lm	ll	lm	ll	lm	ll	lm	ll	ll	lm	lm	ll	lm	lm	ll	lm	ll	--	ll	ll	ll	--	lm
Pyb10_430	<lmxll>	ll	lm	ll	lm	--	ll	lm	lm	lm	ll	ll	ll	ll	lm	--	ll	lm	ll	ll	ll	lm	ll	ll	ll	ll	lm	ll	lm	ll	lm	ll	lm	ll	ll	lm	lm	ll	lm	lm	--	lm	ll	lm	ll	ll	ll	--	lm
Pyb10_431	<lmxll>	ll	lm	ll	lm	--	ll	lm	lm	lm	ll	ll	ll	ll	lm	lm	ll	lm	ll	ll	ll	lm	ll	ll	ll	ll	lm	ll	lm	ll	lm	ll	lm	ll	ll	lm	--	ll	--	lm	--	lm	ll	lm	ll	ll	ll	--	lm
Pyb10_433	<lmxll>	--	ll	--	ll	--	lm	ll	ll	ll	lm	lm	lm	lm	ll	ll	lm	ll	lm	lm	lm	ll	lm	lm	lm	lm	ll	lm	ll	lm	ll	lm	ll	lm	lm	ll	ll	lm	ll	lm	--	ll	lm	ll	lm	lm	lm	--	ll
Pyb10_435	<lmxll>	ll	lm	ll	lm	--	ll	lm	lm	lm	ll	ll	ll	ll	lm	lm	ll	lm	ll	ll	ll	lm	ll	ll	ll	ll	lm	ll	lm	ll	lm	ll	lm	ll	ll	lm	lm	ll	--	ll	ll	--	ll	lm	ll	ll	ll	--	lm
Pyb10_439	<lmxll>	ll	lm	ll	lm	--	ll	lm	lm	lm	ll	ll	ll	ll	lm	lm	ll	lm	ll	ll	ll	lm	ll	ll	ll	ll	lm	ll	lm	ll	lm	ll	lm	ll	ll	lm	lm	ll	lm	ll	--	lm	ll	lm	ll	ll	ll	--	lm
Pyb10_438	<lmxll>	ll	lm	ll	lm	--	ll	lm	lm	lm	ll	ll	ll	ll	lm	lm	ll	lm	ll	ll	ll	lm	ll	ll	ll	ll	lm	ll	lm	ll	lm	ll	lm	ll	ll	lm	lm	ll	lm	ll	--	lm	ll	--	--	ll	ll	--	lm
Pyb10_440	<lmxll>	ll	lm	ll	lm	--	ll	--	lm	lm	ll	ll	ll	ll	lm	--	ll	lm	ll	ll	ll	lm	ll	ll	ll	ll	lm	ll	lm	ll	lm	ll	lm	ll	ll	lm	lm	ll	lm	ll	ll	lm	ll	lm	ll	ll	ll	--	lm
Pyb10_452	<lmxll>	--	lm	ll	lm	--	ll	lm	lm	lm	ll	ll	ll	ll	lm	lm	ll	lm	ll	ll	ll	lm	ll	ll	ll	ll	lm	ll	lm	ll	lm	ll	lm	ll	ll	lm	lm	ll	lm	ll	--	lm	ll	lm	ll	ll	ll	--	lm
Pyb10_456	<lmxll>	ll	lm	ll	lm	--	ll	lm	lm	lm	ll	ll	ll	ll	lm	lm	ll	lm	ll	ll	ll	lm	ll	ll	ll	ll	lm	ll	lm	ll	lm	ll	lm	ll	ll	lm	lm	ll	lm	ll	--	lm	ll	lm	ll	ll	ll	--	lm
Pyb10_460	<lmxll>	ll	lm	ll	lm	--	ll	lm	lm	lm	ll	ll	ll	ll	lm	lm	ll	lm	ll	ll	ll	lm	ll	ll	ll	ll	lm	ll	lm	ll	lm	ll	lm	ll	ll	lm	ll	ll	--	ll	--	--	ll	--	ll	ll	ll	--	lm
Pyb10_469	<lmxll>	ll	lm	ll	lm	--	ll	lm	lm	lm	ll	ll	ll	ll	lm	lm	ll	lm	ll	ll	ll	lm	ll	ll	ll	ll	lm	ll	lm	ll	lm	ll	lm	ll	ll	lm	ll	ll	lm	ll	--	lm	ll	lm	ll	ll	ll	--	lm
Pyb10_470	<lmxll>	--	lm	--	lm	--	ll	lm	lm	lm	ll	ll	ll	ll	lm	lm	ll	lm	ll	ll	ll	lm	ll	ll	ll	ll	lm	ll	lm	ll	lm	ll	lm	ll	ll	lm	ll	ll	--	ll	--	lm	ll	lm	ll	ll	ll	--	lm
Pyb10_474	<lmxll>	ll	lm	ll	lm	--	ll	lm	lm	lm	ll	ll	ll	ll	lm	lm	ll	lm	ll	ll	ll	lm	ll	ll	ll	ll	lm	ll	lm	ll	lm	ll	lm	ll	ll	lm	lm	ll	lm	ll	--	lm	ll	lm	ll	ll	ll	--	lm
Pyb10_480	<lmxll>	ll	lm	ll	lm	--	ll	lm	lm	lm	ll	ll	ll	ll	lm	lm	ll	lm	ll	ll	ll	lm	ll	ll	ll	ll	lm	ll	lm	ll	lm	ll	lm	ll	ll	lm	--	ll	lm	lm	--	lm	ll	lm	ll	ll	ll	--	lm
Pyb10_481	<lmxll>	--	lm	ll	lm	--	ll	lm	lm	lm	ll	ll	ll	ll	lm	lm	ll	lm	ll	ll	ll	lm	ll	ll	ll	ll	lm	ll	lm	ll	lm	ll	lm	ll	ll	lm	lm	ll	lm	lm	--	lm	ll	lm	ll	ll	ll	--	lm
Pyb10_482	<lmxll>	ll	lm	ll	lm	--	ll	lm	lm	lm	ll	ll	ll	ll	lm	lm	ll	lm	ll	ll	ll	lm	ll	ll	ll	ll	lm	ll	lm	ll	lm	ll	lm	ll	ll	lm	lm	ll	lm	lm	--	lm	ll	lm	ll	ll	ll	--	lm
Pyb10_486	<lmxll>	ll	lm	ll	lm	--	ll	lm	lm	lm	ll	ll	ll	ll	lm	lm	ll	lm	ll	ll	ll	lm	ll	ll	ll	ll	lm	ll	lm	ll	lm	ll	lm	ll	ll	lm	lm	ll	lm	lm	--	lm	ll	lm	ll	ll	ll	--	lm
Pyb10_488	<lmxll>	ll	lm	ll	lm	--	ll	lm	lm	lm	ll	ll	ll	ll	lm	lm	ll	lm	ll	ll	ll	lm	ll	ll	ll	ll	lm	ll	--	ll	lm	ll	lm	ll	ll	lm	lm	ll	lm	lm	--	lm	ll	lm	ll	ll	ll	--	lm
Pyb10_489	<lmxll>	--	lm	ll	lm	--	ll	lm	lm	lm	ll	ll	ll	ll	lm	lm	ll	lm	ll	ll	ll	lm	ll	ll	ll	ll	lm	ll	lm	ll	lm	ll	lm	ll	ll	lm	lm	ll	--	lm	ll	lm	ll	lm	ll	ll	ll	--	lm
Pyb10_493	<lmxll>	ll	lm	ll	lm	--	ll	lm	lm	lm	ll	ll	ll	ll	lm	lm	ll	lm	ll	ll	ll	lm	ll	ll	ll	ll	lm	ll	lm	ll	lm	ll	lm	ll	ll	lm	lm	ll	lm	lm	--	--	--	lm	ll	ll	ll	--	lm
Pyb10_492	<lmxll>	--	lm	ll	lm	--	ll	lm	lm	lm	ll	ll	ll	ll	lm	lm	ll	lm	ll	ll	ll	lm	ll	ll	ll	ll	lm	ll	lm	ll	lm	ll	lm	ll	ll	lm	lm	ll	--	lm	--	lm	ll	lm	ll	ll	ll	--	lm
Pyb10_496	<lmxll>	ll	lm	ll	lm	--	ll	lm	lm	lm	ll	ll	ll	ll	lm	lm	ll	lm	ll	ll	ll	--	ll	--	ll	ll	lm	ll	lm	ll	lm	ll	lm	ll	ll	lm	lm	ll	--	lm	ll	lm	ll	lm	ll	ll	ll	--	lm
Pyb10_500	<lmxll>	ll	lm	ll	lm	--	ll	lm	lm	lm	ll	ll	ll	ll	lm	lm	ll	lm	ll	ll	ll	lm	ll	ll	ll	ll	lm	--	lm	ll	lm	--	lm	ll	ll	lm	lm	ll	lm	lm	--	lm	ll	lm	ll	ll	ll	--	lm
Pyb10_506	<lmxll>	--	lm	--	lm	--	ll	lm	lm	lm	ll	ll	ll	ll	lm	lm	ll	lm	ll	ll	ll	--	ll	ll	ll	ll	lm	ll	lm	ll	lm	lm	lm	ll	ll	lm	lm	ll	lm	lm	--	--	ll	lm	ll	ll	ll	--	lm
Pyd10_054	<nnxnp>	--	np	np	nn	--	nn	nn	nn	np	nn	nn	nn	np	nn	--	nn	nn	nn	np	nn	--	np	np	np	np	nn	nn	nn	nn	nn	np	np	nn	np	nn	nn	nn	np	np	--	np	np	nn	np	nn	nn	--	nn
Pybd10_033	<hkxhk>	kk	hk	kk	hk	--	hk	hh	kk	hk	hk	hk	hh	hh	hk	hh	kk	hh	hk	hk	hk	hh	kk	hh	kk	hk	hh	hk	hk	hk	hh	hk	hk	hk	kk	hk	hh	hk	hk	hk	--	--	kk	kk	kk	hk	hk	--	hk
Pyd11_001	<nnxnp>	np	np	np	np	--	np	nn	--	nn	nn	np	np	np	nn	nn	nn	np	nn	np	np	np	np	np	np	nn	nn	np	np	np	nn	--	nn	np	np	np	nn	nn	np	nn	np	--	nn	np	nn	np	np	--	nn
Pyb11_003	<lmxll>	ll	lm	--	lm	--	--	lm	lm	lm	lm	lm	ll	lm	lm	ll	ll	lm	ll	lm	lm	lm	lm	lm	lm	ll	ll	lm	ll	ll	lm	lm	lm	ll	lm	lm	ll	lm	ll	lm	ll	ll	ll	ll	ll	ll	lm	--	ll
Pyb11_004	<lmxll>	ll	lm	ll	lm	--	ll	lm	lm	lm	lm	lm	ll	lm	lm	ll	ll	lm	ll	lm	lm	lm	lm	lm	lm	ll	ll	lm	ll	ll	lm	lm	lm	ll	lm	lm	--	lm	ll	lm	ll	ll	ll	ll	ll	ll	lm	--	ll
Pybd11_004	<hkxhk>	hk	hh	hk	hh	--	hk	hk	hh	hk	hh	hh	hk	hh	hh	kk	kk	hh	kk	hh	hh	hh	hh	hh	hh	kk	hk	hh	hk	hk	hh	hk	hk	hk	hh	hh	--	hk	hk	hk	--	hk	kk	hk	kk	hk	hh	--	kk
Pyb11_006	<lmxll>	--	lm	ll	lm	--	ll	lm	lm	lm	lm	lm	ll	lm	lm	ll	ll	lm	ll	lm	lm	lm	lm	lm	lm	ll	lm	lm	ll	ll	lm	ll	lm	ll	lm	lm	lm	lm	--	lm	--	ll	ll	ll	--	ll	lm	--	ll
Pyd11_005	<nnxnp>	--	np	np	np	--	np	nn	np	nn	nn	np	np	np	nn	nn	nn	np	nn	np	np	np	np	nn	np	nn	np	np	np	np	nn	--	nn	np	np	np	nn	nn	--	nn	--	--	nn	np	nn	np	np	--	nn
Pyb11_012	<lmxll>	ll	lm	ll	lm	--	ll	--	lm	lm	lm	lm	ll	lm	lm	ll	ll	lm	ll	lm	lm	lm	lm	lm	lm	ll	lm	lm	ll	ll	lm	ll	lm	ll	lm	lm	ll	lm	ll	lm	--	ll	ll	ll	ll	ll	lm	--	ll
Pyb11_013	<lmxll>	ll	lm	ll	lm	--	ll	--	lm	lm	lm	lm	ll	lm	lm	ll	ll	lm	ll	lm	lm	lm	lm	lm	lm	ll	lm	lm	ll	ll	lm	ll	lm	ll	lm	lm	ll	lm	ll	lm	--	--	ll	ll	ll	ll	lm	--	ll
Pyb11_014	<lmxll>	--	lm	ll	lm	--	ll	--	lm	lm	lm	lm	ll	lm	--	ll	ll	lm	ll	lm	lm	lm	lm	lm	lm	ll	lm	lm	ll	ll	lm	ll	lm	ll	lm	lm	ll	lm	ll	lm	--	ll	ll	ll	ll	ll	lm	--	ll
Pybd11_005	<hkxhk>	kk	hk	kk	hk	--	kk	--	hh	hh	hh	hk	kk	hk	hh	hk	hk	hk	hk	hk	hk	hk	hk	hk	hk	hk	hh	hk	kk	kk	hh	hk	hh	kk	hk	hk	hk	hh	--	hh	kk	kk	hk	kk	hk	kk	hk	--	hk
Pyb11_024	<lmxll>	lm	--	lm	ll	--	lm	ll	ll	ll	ll	ll	lm	ll	ll	lm	lm	ll	lm	ll	ll	ll	ll	ll	ll	lm	ll	ll	lm	lm	ll	lm	ll	--	ll	ll	lm	ll	lm	ll	--	lm	lm	lm	lm	lm	ll	--	lm
Pyb11_025	<lmxll>	--	ll	lm	ll	--	lm	ll	ll	ll	ll	ll	lm	ll	ll	lm	lm	ll	lm	ll	ll	ll	ll	ll	ll	lm	ll	ll	lm	lm	ll	lm	ll	lm	ll	ll	lm	ll	--	ll	--	lm	lm	lm	lm	lm	ll	--	lm
Pyb11_027	<lmxll>	--	ll	lm	ll	--	lm	ll	ll	ll	ll	ll	lm	ll	ll	--	lm	ll	lm	ll	ll	ll	ll	ll	ll	lm	ll	ll	lm	lm	ll	lm	ll	lm	ll	ll	--	ll	lm	ll	--	lm	lm	lm	lm	lm	ll	--	lm
Pyb11_028	<lmxll>	lm	ll	lm	ll	--	lm	ll	ll	ll	ll	ll	lm	ll	ll	lm	lm	ll	lm	ll	ll	ll	ll	ll	ll	lm	ll	ll	lm	lm	ll	lm	ll	lm	ll	ll	lm	ll	lm	ll	--	--	lm	lm	lm	lm	--	--	lm
Pyb11_029	<lmxll>	--	ll	lm	--	--	lm	ll	ll	ll	ll	ll	lm	ll	ll	lm	lm	ll	lm	ll	ll	ll	ll	ll	ll	lm	ll	ll	lm	lm	ll	lm	ll	lm	ll	ll	lm	ll	--	ll	--	lm	lm	lm	lm	lm	ll	--	lm
Pyb11_031	<lmxll>	lm	ll	--	ll	--	lm	ll	ll	ll	ll	ll	lm	ll	ll	lm	lm	ll	lm	ll	ll	ll	ll	ll	ll	lm	ll	ll	lm	lm	ll	lm	ll	lm	ll	ll	lm	ll	lm	ll	--	lm	lm	lm	lm	lm	ll	--	lm
Pyb11_032	<lmxll>	lm	ll	lm	ll	--	lm	ll	ll	ll	ll	ll	lm	ll	ll	lm	lm	ll	lm	ll	ll	ll	ll	ll	ll	lm	ll	ll	lm	lm	ll	lm	ll	lm	ll	ll	lm	ll	lm	ll	--	lm	lm	lm	lm	lm	ll	--	lm
Pyb11_034	<lmxll>	lm	ll	lm	ll	--	lm	ll	ll	ll	ll	ll	lm	ll	ll	lm	lm	ll	lm	ll	ll	ll	ll	ll	ll	lm	ll	ll	lm	lm	ll	lm	ll	lm	ll	ll	--	ll	lm	ll	--	lm	lm	lm	lm	lm	ll	--	lm
Pyb11_035	<lmxll>	--	ll	lm	ll	--	lm	ll	ll	ll	ll	ll	lm	ll	ll	lm	lm	ll	lm	ll	ll	ll	ll	ll	ll	lm	ll	ll	lm	lm	ll	lm	ll	lm	ll	ll	lm	ll	lm	ll	--	lm	lm	lm	lm	lm	ll	--	lm
Pyb11_036	<lmxll>	lm	ll	lm	ll	--	lm	ll	ll	ll	ll	ll	lm	ll	ll	lm	lm	ll	lm	ll	ll	ll	ll	ll	ll	--	ll	ll	lm	lm	ll	lm	ll	lm	ll	ll	lm	ll	lm	ll	--	lm	lm	lm	lm	lm	ll	--	lm
Pyb11_038	<lmxll>	lm	ll	lm	ll	--	lm	ll	ll	ll	ll	ll	lm	ll	ll	--	lm	ll	lm	ll	ll	ll	lm	ll	ll	lm	ll	ll	lm	lm	ll	lm	ll	lm	ll	ll	lm	ll	lm	ll	--	lm	lm	lm	lm	lm	ll	--	lm
Pyb11_039	<lmxll>	lm	ll	lm	ll	--	lm	ll	ll	ll	ll	ll	lm	ll	ll	lm	lm	ll	lm	ll	ll	ll	ll	ll	ll	lm	ll	ll	lm	lm	ll	lm	ll	lm	ll	ll	lm	ll	lm	ll	--	lm	lm	lm	lm	lm	ll	--	lm
Pyb11_041	<lmxll>	lm	ll	lm	ll	--	lm	ll	ll	ll	ll	ll	lm	ll	ll	lm	lm	ll	lm	ll	ll	ll	lm	ll	ll	lm	ll	ll	lm	lm	ll	lm	ll	lm	ll	ll	lm	ll	lm	ll	lm	lm	lm	lm	lm	lm	ll	--	lm
Pyb11_042	<lmxll>	lm	ll	lm	ll	--	lm	ll	ll	ll	ll	ll	lm	ll	ll	lm	lm	ll	lm	ll	ll	ll	lm	ll	ll	lm	ll	ll	lm	lm	ll	lm	ll	lm	ll	ll	lm	ll	lm	ll	lm	lm	lm	lm	lm	lm	ll	--	lm
Pybd11_006	<hkxhk>	hk	kk	hk	kk	--	hk	hk	kk	hk	hk	kk	hk	kk	hk	hh	hh	kk	hh	kk	kk	kk	kk	hk	kk	hh	kk	kk	hk	hk	hk	hk	hk	hk	kk	kk	hh	hk	hh	hk	--	hh	hh	--	hh	hk	kk	--	hh
Pyd11_006	<nnxnp>	np	np	np	np	--	np	nn	np	nn	nn	np	np	np	nn	nn	nn	np	nn	np	np	np	np	nn	np	nn	np	np	np	np	nn	--	nn	np	np	np	nn	nn	--	nn	--	nn	nn	np	nn	np	np	--	nn
Pyb11_051	<lmxll>	--	ll	lm	ll	--	lm	ll	ll	ll	ll	ll	lm	ll	ll	lm	lm	ll	lm	ll	ll	ll	ll	ll	ll	lm	ll	ll	lm	--	ll	lm	ll	lm	ll	ll	lm	ll	lm	ll	lm	lm	lm	lm	lm	lm	ll	--	lm
Pyb11_052	<lmxll>	lm	ll	lm	ll	--	lm	ll	ll	ll	ll	ll	lm	ll	ll	lm	lm	ll	lm	ll	ll	ll	ll	ll	ll	lm	ll	ll	lm	lm	ll	lm	ll	lm	ll	ll	lm	ll	lm	ll	--	--	lm	lm	lm	lm	ll	--	lm
Pyb11_058	<lmxll>	--	ll	lm	ll	--	lm	ll	ll	ll	ll	ll	lm	ll	ll	lm	lm	ll	lm	ll	ll	ll	ll	ll	ll	lm	ll	ll	lm	lm	ll	lm	ll	lm	ll	ll	lm	ll	lm	ll	--	lm	lm	--	lm	lm	ll	--	lm
Pyb11_060	<lmxll>	--	ll	--	ll	--	lm	ll	ll	ll	ll	ll	lm	ll	ll	lm	lm	ll	lm	ll	ll	ll	ll	ll	ll	lm	ll	ll	lm	lm	ll	lm	ll	lm	ll	ll	lm	ll	lm	ll	lm	lm	lm	lm	lm	lm	ll	--	lm
Pyb11_061	<lmxll>	--	ll	--	ll	--	lm	ll	ll	ll	ll	ll	lm	ll	ll	lm	lm	ll	lm	ll	ll	ll	ll	ll	ll	lm	ll	ll	lm	lm	ll	lm	ll	lm	ll	ll	lm	ll	--	ll	--	lm	lm	lm	lm	lm	ll	--	lm
Pyb11_062	<lmxll>	lm	ll	--	ll	--	lm	ll	ll	ll	ll	ll	lm	ll	ll	lm	lm	ll	lm	ll	ll	ll	ll	ll	ll	lm	ll	ll	lm	lm	ll	lm	ll	lm	ll	ll	lm	ll	lm	ll	--	lm	lm	lm	lm	lm	ll	--	lm
Pyb11_063	<lmxll>	lm	ll	lm	ll	--	lm	ll	ll	ll	ll	ll	lm	ll	ll	lm	lm	ll	lm	ll	ll	ll	ll	ll	ll	lm	ll	ll	lm	lm	ll	lm	ll	lm	ll	ll	lm	ll	--	ll	--	lm	lm	lm	--	lm	ll	--	lm
Pyb11_064	<lmxll>	ll	lm	ll	lm	--	ll	lm	lm	lm	lm	lm	ll	lm	lm	ll	ll	lm	ll	lm	lm	lm	lm	lm	lm	ll	lm	lm	ll	ll	lm	ll	lm	ll	lm	lm	ll	lm	--	lm	--	ll	ll	--	ll	ll	lm	--	ll
Pyb11_065	<lmxll>	--	ll	lm	ll	--	lm	ll	ll	ll	ll	ll	lm	ll	ll	lm	lm	ll	lm	ll	ll	ll	ll	ll	ll	lm	ll	ll	lm	lm	ll	lm	ll	lm	ll	ll	lm	ll	--	ll	--	lm	lm	lm	lm	lm	ll	--	lm
Pyb11_067	<lmxll>	--	ll	lm	ll	--	lm	ll	ll	ll	ll	ll	lm	ll	ll	lm	lm	ll	lm	ll	ll	ll	ll	ll	ll	lm	ll	ll	lm	lm	ll	lm	ll	lm	ll	ll	lm	ll	lm	ll	--	lm	lm	lm	lm	lm	ll	--	lm
Pyb11_066	<lmxll>	ll	lm	--	lm	--	ll	lm	lm	lm	lm	lm	ll	lm	lm	ll	ll	lm	ll	lm	lm	lm	lm	lm	lm	ll	lm	lm	ll	ll	lm	ll	lm	ll	lm	lm	ll	lm	ll	lm	ll	--	ll	ll	ll	ll	lm	--	ll
Pyb11_071	<lmxll>	lm	ll	lm	ll	--	lm	ll	ll	ll	ll	ll	lm	ll	ll	lm	lm	ll	lm	ll	ll	ll	ll	ll	ll	lm	ll	ll	lm	lm	ll	lm	ll	lm	ll	ll	lm	ll	lm	ll	--	lm	lm	lm	lm	lm	ll	--	lm
Pyb11_070	<lmxll>	--	ll	lm	ll	--	lm	ll	ll	ll	ll	ll	lm	ll	ll	lm	lm	ll	lm	ll	ll	ll	ll	ll	ll	lm	ll	ll	lm	lm	ll	lm	ll	lm	ll	ll	lm	ll	lm	ll	--	lm	lm	lm	lm	lm	ll	--	lm
Pyb11_072	<lmxll>	--	ll	lm	ll	--	lm	ll	ll	ll	ll	ll	lm	ll	ll	lm	lm	ll	lm	ll	ll	ll	ll	ll	ll	lm	ll	ll	lm	lm	ll	lm	ll	lm	ll	ll	lm	ll	lm	ll	--	lm	lm	lm	lm	lm	ll	--	lm
Pyb11_073	<lmxll>	lm	ll	lm	ll	--	lm	ll	ll	ll	ll	ll	lm	ll	ll	lm	lm	ll	lm	ll	ll	ll	ll	ll	ll	lm	ll	ll	lm	lm	ll	lm	ll	lm	ll	ll	lm	ll	lm	ll	--	lm	lm	lm	lm	lm	ll	--	lm
Pyb11_074	<lmxll>	lm	ll	lm	ll	--	lm	ll	ll	ll	ll	ll	lm	ll	ll	lm	lm	ll	lm	ll	ll	ll	ll	ll	ll	lm	ll	ll	lm	lm	ll	lm	ll	lm	ll	ll	lm	ll	--	ll	--	--	lm	lm	lm	lm	ll	--	lm
Pyb11_076	<lmxll>	--	ll	lm	ll	--	lm	ll	ll	ll	ll	ll	lm	ll	ll	lm	lm	ll	lm	ll	ll	ll	ll	ll	ll	lm	ll	ll	lm	lm	ll	lm	ll	lm	ll	ll	lm	ll	lm	ll	lm	lm	lm	lm	lm	lm	ll	--	lm
Pyb11_079	<lmxll>	lm	ll	lm	ll	--	lm	ll	ll	ll	ll	ll	lm	ll	ll	lm	lm	ll	lm	ll	ll	ll	ll	ll	ll	lm	ll	ll	lm	lm	ll	lm	ll	lm	ll	ll	lm	ll	lm	ll	lm	lm	lm	lm	lm	lm	ll	--	lm
Pyb11_082	<lmxll>	lm	ll	--	ll	--	lm	ll	ll	ll	ll	ll	lm	ll	ll	lm	lm	ll	lm	ll	ll	ll	ll	ll	ll	lm	ll	ll	lm	lm	ll	lm	ll	lm	ll	ll	ll	ll	--	ll	--	--	lm	lm	lm	lm	ll	--	lm
Pyb11_083	<lmxll>	--	ll	lm	ll	--	lm	ll	ll	ll	ll	ll	lm	ll	ll	lm	lm	ll	lm	ll	ll	ll	--	ll	ll	lm	lm	ll	lm	lm	ll	lm	ll	lm	ll	ll	lm	ll	lm	ll	--	lm	lm	lm	lm	lm	ll	--	lm
Pyb11_084	<lmxll>	ll	lm	ll	lm	--	ll	lm	lm	lm	lm	lm	ll	lm	lm	ll	ll	lm	ll	lm	lm	lm	lm	lm	lm	ll	ll	lm	ll	ll	lm	ll	lm	ll	lm	lm	ll	lm	ll	lm	--	ll	ll	ll	ll	ll	lm	--	ll
Pyb11_085	<lmxll>	ll	lm	ll	lm	--	ll	lm	lm	lm	lm	lm	ll	lm	lm	ll	ll	lm	ll	lm	lm	lm	lm	lm	lm	ll	ll	lm	ll	ll	lm	ll	lm	ll	lm	lm	ll	lm	ll	lm	ll	ll	ll	ll	ll	ll	lm	--	ll
Pyb11_086	<lmxll>	lm	ll	lm	ll	--	lm	ll	ll	ll	ll	ll	lm	ll	ll	lm	lm	ll	lm	ll	ll	ll	ll	ll	ll	lm	lm	ll	lm	lm	ll	lm	ll	lm	ll	ll	lm	ll	lm	ll	--	lm	lm	lm	lm	lm	ll	--	lm
Pyb11_087	<lmxll>	lm	ll	lm	ll	--	lm	ll	ll	ll	ll	ll	lm	ll	ll	lm	lm	ll	lm	ll	ll	ll	ll	ll	ll	lm	lm	ll	lm	lm	ll	lm	ll	lm	ll	ll	lm	ll	--	ll	--	lm	lm	lm	lm	lm	ll	--	lm
Pyb11_088	<lmxll>	--	ll	lm	ll	--	lm	ll	ll	ll	ll	ll	lm	ll	ll	lm	lm	ll	lm	ll	ll	ll	ll	ll	ll	lm	lm	ll	lm	lm	ll	lm	ll	lm	ll	ll	lm	ll	lm	ll	--	lm	lm	lm	lm	lm	ll	--	lm
Pyb11_089	<lmxll>	ll	lm	ll	lm	--	ll	lm	lm	lm	lm	lm	ll	lm	lm	ll	ll	lm	ll	lm	lm	lm	lm	lm	lm	ll	ll	lm	ll	ll	lm	ll	lm	ll	lm	lm	ll	lm	ll	lm	--	ll	ll	ll	--	ll	lm	--	ll
Pyb11_091	<lmxll>	--	ll	lm	ll	--	lm	ll	ll	ll	ll	ll	lm	ll	ll	lm	lm	ll	lm	ll	ll	ll	ll	ll	ll	lm	lm	ll	--	lm	ll	lm	ll	lm	ll	--	--	ll	lm	ll	--	lm	lm	lm	lm	lm	ll	--	lm
Pyb11_094	<lmxll>	--	ll	lm	ll	--	lm	ll	ll	ll	ll	ll	lm	ll	ll	lm	lm	ll	lm	ll	ll	ll	ll	ll	ll	lm	lm	ll	--	lm	ll	lm	ll	lm	ll	ll	lm	ll	lm	ll	--	lm	lm	lm	lm	lm	ll	--	lm
Pyb11_099	<lmxll>	--	ll	lm	ll	--	lm	ll	ll	ll	ll	ll	lm	ll	ll	lm	lm	ll	lm	ll	ll	ll	ll	ll	ll	lm	lm	ll	lm	lm	ll	lm	ll	lm	--	ll	lm	ll	lm	ll	--	--	lm	lm	lm	lm	ll	--	lm
Pyb11_103	<lmxll>	ll	lm	ll	lm	--	lm	lm	lm	lm	lm	lm	ll	lm	lm	ll	ll	lm	ll	lm	lm	lm	lm	lm	lm	ll	--	lm	ll	ll	lm	ll	lm	ll	lm	lm	ll	lm	--	lm	ll	ll	ll	ll	ll	ll	lm	--	ll
Pyb11_105	<lmxll>	--	ll	lm	ll	--	lm	ll	ll	ll	ll	ll	lm	ll	ll	lm	lm	ll	lm	ll	ll	ll	ll	ll	ll	lm	lm	ll	lm	lm	ll	lm	ll	lm	ll	ll	ll	ll	--	ll	--	--	lm	lm	lm	lm	ll	--	lm
Pyb11_106	<lmxll>	lm	ll	lm	ll	--	lm	ll	ll	ll	ll	ll	lm	ll	ll	lm	lm	ll	lm	ll	ll	ll	ll	ll	ll	lm	lm	ll	lm	lm	ll	lm	ll	lm	ll	ll	lm	ll	--	ll	lm	lm	lm	lm	lm	lm	ll	--	lm
Pyb11_107	<lmxll>	lm	ll	lm	ll	--	lm	ll	ll	ll	ll	ll	lm	ll	ll	lm	lm	ll	lm	ll	ll	ll	ll	ll	ll	lm	lm	ll	lm	lm	ll	lm	ll	lm	ll	ll	lm	ll	--	ll	--	lm	lm	lm	lm	lm	ll	--	lm
Pyb11_108	<lmxll>	lm	ll	lm	ll	--	lm	ll	ll	ll	ll	ll	lm	ll	ll	lm	lm	ll	lm	ll	ll	ll	ll	ll	ll	lm	lm	ll	lm	lm	ll	lm	ll	lm	ll	ll	lm	ll	lm	ll	--	lm	lm	--	lm	lm	ll	--	lm
Pyb11_113	<lmxll>	--	ll	lm	ll	--	lm	ll	ll	ll	ll	ll	lm	ll	ll	lm	lm	ll	lm	ll	ll	ll	lm	ll	ll	lm	lm	ll	lm	lm	ll	lm	ll	lm	ll	ll	lm	ll	lm	ll	--	lm	lm	lm	lm	lm	ll	--	lm
Pyb11_115	<lmxll>	lm	ll	lm	ll	--	lm	ll	ll	ll	ll	ll	lm	ll	ll	lm	lm	ll	lm	ll	ll	ll	ll	ll	ll	lm	lm	ll	lm	lm	lm	lm	ll	lm	ll	ll	ll	ll	lm	ll	--	lm	lm	lm	lm	lm	ll	--	lm
Pyb11_116	<lmxll>	lm	ll	lm	ll	--	lm	ll	ll	ll	ll	ll	lm	ll	ll	lm	lm	ll	lm	ll	ll	ll	ll	ll	ll	lm	lm	ll	lm	lm	lm	lm	ll	lm	ll	ll	ll	ll	lm	ll	--	lm	lm	lm	lm	lm	ll	--	lm
Pyb11_118	<lmxll>	lm	ll	lm	ll	--	lm	ll	ll	ll	ll	ll	lm	ll	ll	lm	lm	ll	lm	ll	ll	ll	ll	ll	ll	lm	lm	ll	lm	lm	lm	lm	ll	lm	ll	ll	ll	ll	--	ll	lm	--	lm	lm	lm	lm	ll	--	lm
Pyb11_119	<lmxll>	lm	ll	lm	ll	--	lm	ll	ll	ll	ll	ll	lm	ll	ll	lm	lm	ll	lm	ll	ll	ll	ll	ll	ll	lm	lm	ll	lm	lm	lm	lm	ll	lm	ll	ll	--	ll	lm	ll	--	lm	lm	lm	lm	lm	ll	--	lm
Pyb11_121	<lmxll>	--	ll	lm	ll	--	lm	ll	ll	ll	ll	ll	lm	ll	ll	lm	lm	ll	lm	ll	ll	ll	ll	ll	ll	lm	lm	ll	lm	--	lm	lm	ll	lm	ll	ll	lm	ll	--	ll	--	lm	lm	lm	lm	lm	ll	--	lm
Pybd11_007	<hkxhk>	--	kk	hk	kk	--	hk	hk	kk	hk	hk	kk	hh	hk	hk	hh	hk	kk	hh	kk	hk	kk	kk	--	kk	hh	hk	kk	hk	hh	hh	hk	hk	hh	hk	hk	--	hk	kk	kk	--	hh	hh	hk	hh	hk	kk	--	hh
Pyb11_124	<lmxll>	lm	ll	lm	ll	--	lm	ll	ll	ll	ll	ll	lm	ll	ll	lm	lm	ll	lm	ll	ll	ll	lm	ll	ll	lm	lm	ll	lm	lm	lm	lm	ll	lm	ll	ll	lm	ll	lm	ll	--	lm	lm	lm	lm	lm	ll	--	lm
Pyb11_125	<lmxll>	lm	ll	lm	ll	--	lm	ll	ll	ll	ll	ll	lm	ll	ll	lm	lm	ll	lm	ll	ll	ll	ll	ll	ll	lm	lm	ll	lm	lm	lm	lm	ll	lm	ll	ll	lm	ll	lm	ll	--	lm	lm	lm	lm	lm	ll	--	lm
Pyb11_126	<lmxll>	lm	ll	lm	ll	--	lm	ll	ll	ll	ll	ll	lm	ll	ll	lm	lm	ll	lm	ll	ll	ll	--	ll	ll	lm	lm	ll	lm	lm	lm	lm	ll	lm	ll	ll	lm	ll	--	ll	lm	--	lm	lm	lm	lm	ll	--	lm
Pyb11_127	<lmxll>	lm	ll	--	ll	--	lm	ll	ll	ll	ll	ll	lm	ll	ll	--	lm	ll	lm	ll	ll	ll	ll	ll	ll	lm	lm	ll	lm	lm	lm	lm	ll	lm	ll	ll	lm	ll	lm	ll	--	--	lm	lm	lm	lm	ll	--	lm
Pybd11_008	<hkxhk>	--	hh	hk	hk	--	hk	hk	hh	hk	hk	hh	hk	hk	--	kk	hk	hh	kk	hh	hh	hh	hh	hk	hh	kk	hk	hh	hk	hk	kk	hk	hk	kk	hk	hk	--	hk	--	hk	--	kk	kk	hk	kk	hk	hh	--	kk
Pyb11_129	<lmxll>	--	lm	ll	lm	--	ll	--	lm	lm	lm	lm	lm	lm	lm	ll	ll	lm	ll	lm	lm	lm	lm	lm	lm	ll	ll	lm	ll	ll	lm	lm	lm	ll	lm	lm	ll	lm	--	lm	--	ll	ll	ll	ll	ll	lm	--	ll
Pyb11_130	<lmxll>	--	lm	ll	lm	--	ll	lm	lm	lm	lm	lm	lm	lm	lm	ll	ll	lm	ll	lm	lm	lm	lm	lm	lm	ll	ll	lm	ll	ll	lm	lm	lm	ll	lm	lm	ll	lm	ll	lm	--	ll	ll	ll	ll	ll	lm	--	ll
Pyb11_131	<lmxll>	ll	lm	ll	lm	--	ll	lm	lm	lm	lm	lm	lm	lm	lm	--	ll	lm	ll	lm	lm	lm	lm	lm	lm	ll	ll	lm	ll	ll	lm	lm	lm	ll	lm	lm	ll	lm	ll	lm	--	ll	ll	ll	ll	ll	lm	--	ll
Pybd11_010	<hkxhk>	--	hk	hk	hk	--	hh	hh	hk	hh	hh	hk	hk	hh	hh	hk	kk	hk	hk	hk	hh	hk	hk	hh	hk	hk	kk	hk	kk	kk	hk	hk	hh	hk	hh	hh	kk	hh	kk	hk	kk	hk	hk	kk	hk	kk	hk	--	hk
Pyb11_132	<lmxll>	lm	ll	--	ll	--	lm	ll	ll	ll	lm	ll	lm	ll	lm	lm	lm	ll	lm	ll	ll	ll	ll	ll	ll	lm	lm	ll	lm	lm	lm	lm	ll	lm	ll	lm	lm	ll	lm	ll	lm	lm	lm	lm	lm	lm	ll	--	lm
Pyb11_140	<lmxll>	lm	ll	lm	ll	--	lm	ll	ll	ll	ll	ll	lm	ll	ll	lm	lm	ll	lm	ll	ll	ll	ll	ll	ll	lm	ll	ll	lm	lm	--	lm	ll	lm	ll	ll	lm	ll	lm	ll	--	lm	lm	lm	lm	lm	ll	--	lm
Pyb11_142	<lmxll>	lm	ll	--	ll	--	lm	ll	ll	ll	ll	ll	lm	ll	ll	--	lm	ll	lm	ll	ll	ll	lm	ll	ll	lm	lm	ll	lm	lm	lm	lm	ll	lm	ll	ll	ll	ll	lm	ll	lm	--	lm	lm	lm	lm	ll	--	lm
Pyb11_144	<lmxll>	lm	ll	lm	ll	--	lm	ll	ll	ll	ll	ll	lm	ll	ll	lm	lm	ll	lm	ll	ll	ll	ll	ll	ll	lm	lm	ll	lm	lm	lm	lm	ll	lm	ll	ll	--	ll	lm	ll	lm	--	lm	lm	lm	lm	ll	--	lm
Pyb11_146	<lmxll>	ll	lm	ll	lm	--	ll	lm	lm	lm	lm	lm	ll	lm	lm	ll	ll	--	ll	lm	lm	lm	lm	lm	lm	ll	ll	lm	ll	ll	ll	ll	lm	ll	lm	lm	ll	lm	ll	lm	--	ll	ll	--	ll	ll	lm	--	ll
Pyb11_149	<lmxll>	--	lm	ll	lm	--	ll	lm	lm	lm	lm	lm	ll	lm	lm	--	ll	lm	ll	lm	lm	lm	lm	lm	lm	ll	ll	lm	ll	ll	ll	ll	lm	ll	lm	--	ll	lm	ll	lm	--	ll	ll	ll	ll	ll	lm	--	--
Pyb11_151	<lmxll>	lm	ll	lm	ll	--	lm	ll	ll	ll	ll	ll	lm	ll	ll	lm	lm	ll	lm	ll	ll	ll	ll	ll	ll	lm	lm	ll	lm	lm	lm	lm	ll	lm	ll	ll	lm	ll	lm	ll	--	--	lm	lm	lm	lm	ll	--	lm
Pyb11_152	<lmxll>	lm	ll	lm	ll	--	lm	ll	ll	ll	ll	ll	lm	ll	ll	lm	lm	ll	lm	ll	ll	ll	ll	ll	ll	lm	lm	ll	lm	lm	lm	lm	ll	lm	ll	ll	lm	ll	--	ll	--	lm	lm	lm	lm	lm	ll	--	lm
Pyb11_153	<lmxll>	--	ll	--	ll	--	lm	ll	ll	ll	ll	ll	lm	ll	ll	--	lm	ll	lm	ll	ll	ll	ll	ll	ll	lm	lm	ll	lm	lm	lm	lm	ll	lm	ll	ll	lm	ll	lm	ll	--	--	lm	lm	lm	lm	ll	--	lm
Pyb11_155	<lmxll>	lm	ll	lm	ll	--	lm	ll	ll	ll	ll	ll	lm	ll	ll	lm	lm	ll	lm	ll	ll	ll	ll	ll	ll	lm	lm	ll	lm	lm	lm	lm	ll	lm	ll	ll	lm	ll	lm	ll	--	lm	lm	lm	lm	lm	ll	--	lm
Pyb11_157	<lmxll>	--	ll	lm	ll	--	lm	ll	ll	ll	ll	ll	lm	ll	ll	lm	lm	ll	lm	ll	ll	ll	ll	ll	ll	lm	lm	ll	lm	lm	lm	lm	ll	lm	ll	ll	lm	ll	lm	ll	--	lm	lm	lm	lm	lm	ll	--	lm
Pyb11_158	<lmxll>	--	ll	lm	ll	--	lm	ll	ll	ll	ll	ll	lm	ll	ll	lm	lm	ll	lm	ll	ll	ll	ll	ll	ll	lm	lm	ll	lm	lm	lm	lm	ll	lm	ll	ll	--	ll	lm	ll	--	lm	lm	lm	lm	lm	ll	--	lm
Pyb11_162	<lmxll>	lm	ll	lm	ll	--	lm	ll	ll	ll	ll	ll	lm	ll	ll	lm	lm	ll	lm	ll	ll	ll	--	ll	ll	lm	lm	ll	lm	lm	lm	lm	ll	lm	ll	ll	lm	ll	--	ll	--	lm	lm	lm	lm	--	ll	--	lm
Pyb11_164	<lmxll>	lm	ll	lm	ll	--	lm	ll	ll	ll	ll	ll	lm	ll	ll	lm	lm	ll	lm	ll	ll	ll	ll	ll	ll	lm	lm	ll	lm	lm	lm	lm	ll	lm	ll	ll	lm	ll	lm	ll	--	lm	lm	lm	lm	lm	ll	--	lm
Pyb11_166	<lmxll>	--	lm	ll	lm	--	ll	lm	lm	lm	lm	lm	ll	lm	lm	ll	ll	lm	ll	lm	lm	lm	lm	lm	lm	ll	ll	lm	ll	ll	ll	ll	lm	ll	lm	lm	ll	lm	--	lm	--	ll	ll	ll	ll	ll	lm	--	ll
Pyb11_168	<lmxll>	--	ll	--	ll	--	lm	ll	ll	ll	ll	ll	lm	ll	ll	lm	lm	ll	lm	ll	ll	ll	lm	ll	ll	lm	lm	ll	lm	lm	lm	lm	ll	lm	ll	ll	lm	ll	lm	ll	--	lm	lm	lm	lm	lm	ll	--	lm
Pybd11_013	<hkxhk>	--	hk	hk	hk	--	hh	kk	hk	kk	hk	hk	hh	kk	hk	hh	hh	hk	hk	hk	kk	hk	hk	kk	hk	hk	hh	hk	hh	hh	hh	hh	hk	kk	kk	hk	--	kk	--	hk	--	hk	hk	hh	hk	hh	hk	--	hk
Pyb11_175	<lmxll>	ll	lm	ll	lm	--	ll	lm	lm	lm	lm	lm	ll	lm	lm	ll	ll	lm	ll	lm	lm	lm	--	lm	--	ll	ll	lm	ll	ll	ll	ll	ll	--	lm	lm	ll	lm	ll	lm	ll	ll	ll	ll	ll	ll	lm	--	ll
Pyb11_176	<lmxll>	lm	ll	lm	ll	--	lm	ll	ll	ll	ll	ll	lm	ll	ll	--	lm	ll	lm	ll	ll	ll	ll	ll	ll	lm	lm	ll	lm	lm	lm	lm	lm	ll	ll	ll	lm	ll	lm	ll	--	lm	ll	lm	lm	lm	ll	--	lm
Pyb11_179	<lmxll>	lm	ll	lm	ll	--	lm	ll	ll	ll	ll	ll	lm	ll	ll	lm	lm	ll	lm	ll	ll	ll	ll	ll	ll	lm	lm	ll	lm	lm	lm	lm	lm	ll	ll	ll	lm	ll	lm	ll	lm	lm	ll	lm	lm	lm	ll	--	lm
Pyb11_181	<lmxll>	lm	ll	lm	ll	--	lm	--	ll	ll	ll	ll	lm	ll	ll	lm	lm	ll	lm	ll	ll	ll	ll	ll	ll	lm	lm	ll	lm	lm	lm	lm	lm	ll	ll	ll	lm	ll	lm	ll	--	lm	ll	lm	lm	lm	ll	--	lm
Pyb11_187	<lmxll>	lm	ll	lm	ll	--	lm	ll	ll	ll	ll	ll	lm	ll	ll	lm	lm	ll	lm	ll	ll	ll	lm	ll	ll	lm	lm	ll	lm	lm	lm	lm	lm	ll	ll	ll	lm	ll	lm	ll	--	lm	ll	lm	lm	lm	ll	--	lm
Pyb11_188	<lmxll>	--	lm	ll	lm	--	ll	lm	lm	lm	lm	lm	ll	lm	lm	ll	ll	lm	ll	lm	lm	lm	ll	lm	lm	ll	ll	lm	ll	ll	ll	ll	ll	lm	lm	lm	ll	lm	--	lm	--	ll	lm	ll	ll	ll	lm	--	ll
Pyb11_190	<lmxll>	ll	lm	ll	lm	--	ll	lm	lm	lm	lm	lm	ll	lm	lm	ll	ll	lm	ll	lm	lm	lm	ll	lm	lm	ll	ll	lm	ll	ll	ll	ll	ll	lm	lm	lm	ll	lm	ll	lm	--	ll	lm	ll	ll	ll	lm	--	ll
Pyb11_201	<lmxll>	lm	ll	lm	ll	--	lm	ll	ll	ll	ll	ll	lm	ll	ll	--	lm	ll	lm	ll	ll	ll	lm	ll	ll	lm	lm	ll	lm	lm	lm	lm	lm	ll	ll	ll	lm	lm	--	ll	--	lm	ll	lm	lm	lm	ll	--	lm
Pyb11_202	<lmxll>	lm	ll	lm	ll	--	lm	ll	ll	ll	ll	ll	lm	ll	ll	lm	lm	ll	lm	ll	ll	ll	lm	ll	ll	lm	lm	ll	lm	lm	lm	lm	lm	ll	ll	ll	lm	lm	--	ll	--	lm	ll	lm	lm	lm	ll	--	lm
Pyb11_204	<lmxll>	lm	ll	--	ll	--	lm	ll	ll	ll	ll	ll	lm	ll	ll	--	lm	ll	lm	ll	ll	ll	lm	ll	ll	lm	lm	ll	lm	lm	lm	lm	lm	ll	ll	ll	ll	lm	lm	ll	--	lm	ll	lm	lm	lm	ll	--	lm
Pyb11_205	<lmxll>	--	ll	lm	ll	--	lm	ll	ll	ll	ll	ll	lm	ll	ll	lm	lm	ll	lm	ll	ll	ll	lm	ll	ll	lm	lm	ll	lm	lm	lm	lm	lm	ll	ll	ll	ll	lm	lm	ll	--	--	ll	lm	lm	lm	ll	--	lm
Pyb11_207	<lmxll>	lm	ll	lm	ll	--	lm	ll	ll	ll	ll	ll	lm	ll	ll	lm	lm	ll	lm	ll	ll	ll	lm	ll	ll	lm	lm	ll	lm	--	lm	lm	lm	ll	ll	ll	ll	lm	lm	ll	--	--	ll	lm	lm	lm	ll	--	lm
Pyb11_208	<lmxll>	--	ll	lm	ll	--	lm	ll	ll	ll	ll	ll	lm	ll	ll	lm	lm	ll	lm	lm	ll	ll	lm	ll	ll	lm	lm	ll	lm	lm	lm	lm	lm	ll	ll	ll	lm	lm	lm	ll	--	lm	ll	lm	lm	lm	ll	--	lm
Pyb11_210	<lmxll>	lm	ll	lm	ll	--	lm	ll	ll	ll	ll	ll	lm	ll	ll	lm	lm	ll	lm	lm	ll	ll	lm	ll	ll	lm	lm	ll	lm	lm	lm	lm	lm	ll	ll	ll	lm	lm	--	ll	--	lm	ll	lm	lm	lm	ll	--	lm
Pyb11_211	<lmxll>	lm	ll	lm	ll	--	lm	ll	ll	ll	ll	ll	lm	ll	ll	lm	lm	ll	lm	lm	ll	ll	lm	ll	ll	lm	lm	ll	lm	lm	lm	lm	lm	ll	ll	ll	--	lm	lm	ll	--	lm	ll	lm	lm	lm	ll	--	lm
Pyb11_213	<lmxll>	--	ll	lm	ll	--	lm	ll	ll	ll	ll	ll	lm	ll	ll	lm	lm	ll	lm	lm	ll	ll	lm	ll	ll	lm	lm	ll	lm	lm	lm	lm	lm	ll	ll	ll	lm	lm	lm	ll	--	lm	ll	lm	lm	lm	ll	--	lm
Pyb11_214	<lmxll>	lm	ll	lm	ll	--	lm	ll	ll	ll	ll	ll	lm	ll	ll	lm	lm	ll	lm	lm	ll	ll	lm	ll	ll	lm	lm	ll	lm	lm	lm	lm	lm	ll	ll	ll	lm	lm	lm	ll	--	lm	ll	lm	lm	lm	ll	lm	lm
Pyb11_215	<lmxll>	lm	ll	lm	ll	--	lm	ll	ll	ll	ll	ll	lm	ll	ll	lm	lm	ll	lm	lm	ll	ll	lm	ll	ll	lm	lm	ll	lm	lm	lm	lm	lm	ll	ll	ll	--	lm	lm	ll	--	lm	ll	lm	lm	lm	ll	--	lm
Pyb11_219	<lmxll>	--	ll	lm	ll	--	lm	ll	ll	ll	ll	ll	lm	ll	ll	lm	lm	ll	lm	lm	ll	ll	lm	ll	ll	lm	lm	ll	lm	lm	lm	lm	lm	ll	ll	ll	lm	lm	--	ll	ll	lm	ll	lm	lm	lm	ll	--	lm
Pyb11_220	<lmxll>	lm	ll	lm	ll	--	lm	ll	ll	ll	ll	ll	lm	ll	--	lm	lm	ll	lm	lm	ll	ll	lm	ll	ll	lm	lm	ll	lm	lm	lm	lm	lm	ll	ll	ll	--	lm	lm	ll	--	lm	ll	lm	lm	lm	ll	--	lm
Pyb11_224	<lmxll>	--	ll	lm	ll	--	lm	ll	ll	ll	ll	ll	lm	ll	ll	lm	lm	ll	lm	lm	ll	ll	lm	ll	ll	lm	lm	ll	lm	lm	lm	lm	lm	ll	ll	ll	ll	lm	lm	ll	--	--	ll	lm	lm	lm	ll	--	lm
Pyb11_230	<lmxll>	lm	ll	lm	ll	--	lm	ll	ll	ll	ll	ll	lm	ll	ll	lm	lm	ll	lm	lm	ll	ll	lm	ll	ll	lm	lm	ll	lm	lm	lm	lm	lm	ll	ll	ll	lm	lm	lm	ll	--	lm	ll	lm	lm	lm	ll	--	lm
Pybd11_017	<hkxhk>	hh	hk	hk	hk	--	hk	kk	hk	kk	kk	hk	hk	kk	hk	hk	hh	hk	hk	hh	kk	hk	kk	kk	hk	hk	hh	hk	hh	hh	hk	hk	hk	kk	kk	kk	--	hh	hh	hk	--	hk	kk	hh	hk	hk	kk	--	hh
Pybd11_019	<hkxhk>	--	hk	--	hk	--	hk	kk	hk	kk	kk	hk	hk	kk	hk	--	hh	hk	hk	hh	kk	hk	hh	kk	hk	hk	hh	hk	hh	hh	hk	hk	hk	kk	kk	kk	hh	hk	hh	hk	--	hk	kk	hh	hk	hh	kk	--	hh
Pybd11_021	<hkxhk>	hh	hk	--	hk	--	hh	kk	hk	kk	hk	hk	hh	kk	hk	hk	hh	hk	hk	hk	kk	hk	hh	kk	hk	hk	kk	hk	hh	hh	hh	hh	hk	kk	kk	hk	hh	hk	hh	hk	--	kk	kk	hh	hk	hh	hk	--	hk
Pybd11_023	<hkxhk>	kk	hk	hk	hk	--	hk	hh	hk	hh	kk	hk	hk	hh	hk	hk	kk	hk	hk	kk	hh	hk	kk	hh	hk	hk	hh	hk	kk	kk	hk	hk	hk	hh	hh	hh	--	hk	--	hk	--	hk	kk	kk	hk	kk	hh	--	kk
Pyd11_017	<nnxnp>	--	np	nn	np	--	np	nn	np	nn	nn	np	nn	nn	nn	nn	np	np	nn	np	nn	np	np	nn	np	nn	np	np	np	np	nn	nn	nn	nn	nn	nn	--	nn	np	np	--	nn	nn	np	nn	np	nn	--	nn
Pyb11_240	<lmxll>	--	ll	lm	ll	--	lm	ll	ll	ll	lm	ll	lm	ll	ll	lm	lm	ll	lm	lm	ll	ll	lm	ll	ll	lm	lm	ll	lm	lm	lm	lm	lm	ll	--	lm	lm	lm	lm	ll	--	lm	ll	lm	lm	lm	lm	--	lm
Pyb11_247	<lmxll>	lm	ll	lm	ll	--	lm	ll	ll	ll	ll	ll	lm	ll	ll	lm	lm	ll	lm	lm	ll	ll	lm	ll	ll	lm	lm	ll	lm	lm	lm	lm	lm	ll	ll	ll	ll	lm	lm	ll	ll	lm	ll	lm	lm	lm	ll	--	lm
Pyb11_250	<lmxll>	lm	ll	lm	ll	--	lm	ll	ll	ll	ll	ll	lm	ll	ll	lm	lm	ll	lm	lm	ll	ll	lm	ll	ll	lm	lm	ll	--	lm	lm	lm	lm	ll	ll	ll	ll	lm	lm	ll	--	lm	ll	lm	lm	lm	ll	--	lm
Pyb11_251	<lmxll>	lm	ll	lm	ll	--	lm	ll	ll	ll	ll	ll	lm	ll	ll	lm	lm	ll	lm	lm	ll	ll	lm	ll	ll	lm	lm	ll	lm	lm	lm	lm	lm	ll	ll	ll	lm	lm	lm	ll	--	lm	ll	lm	lm	lm	ll	--	lm
Pyb11_253	<lmxll>	--	ll	lm	ll	--	lm	ll	ll	ll	ll	ll	lm	ll	ll	lm	lm	ll	lm	lm	ll	ll	lm	ll	ll	lm	lm	ll	lm	lm	lm	lm	lm	ll	ll	ll	ll	lm	--	ll	ll	lm	ll	lm	lm	lm	ll	--	lm
Pyb11_255	<lmxll>	--	ll	lm	ll	--	lm	ll	ll	ll	ll	ll	lm	ll	ll	lm	lm	ll	lm	lm	ll	ll	lm	ll	ll	lm	lm	ll	lm	lm	lm	lm	lm	ll	ll	ll	ll	lm	lm	ll	--	lm	ll	lm	lm	lm	ll	--	lm
Pyb11_264	<lmxll>	lm	ll	lm	ll	--	lm	--	ll	ll	ll	ll	lm	ll	ll	lm	lm	ll	lm	lm	ll	ll	lm	ll	ll	lm	lm	ll	lm	lm	lm	lm	lm	ll	lm	ll	lm	lm	lm	ll	--	lm	ll	lm	lm	lm	ll	--	lm
Pyb11_265	<lmxll>	lm	ll	lm	ll	--	lm	ll	ll	ll	ll	ll	lm	ll	ll	lm	lm	ll	lm	lm	ll	ll	lm	ll	ll	lm	lm	ll	lm	lm	lm	lm	lm	ll	lm	ll	lm	lm	lm	ll	--	lm	ll	lm	lm	lm	ll	--	lm
Pyb11_266	<lmxll>	ll	lm	ll	lm	--	ll	lm	lm	lm	lm	lm	ll	lm	lm	ll	ll	lm	ll	ll	lm	lm	ll	lm	lm	ll	ll	lm	ll	ll	ll	ll	ll	lm	ll	lm	ll	ll	ll	lm	lm	--	lm	ll	ll	ll	lm	--	ll
Pyb11_268	<lmxll>	--	lm	ll	lm	--	ll	lm	lm	lm	lm	lm	ll	lm	lm	--	ll	lm	ll	ll	lm	lm	ll	lm	lm	ll	ll	lm	ll	ll	ll	ll	ll	lm	ll	--	--	ll	ll	lm	--	ll	lm	ll	ll	ll	lm	--	ll
Pyb11_269	<lmxll>	lm	ll	lm	ll	--	lm	ll	ll	ll	ll	ll	lm	ll	ll	lm	lm	ll	lm	lm	ll	ll	lm	ll	ll	lm	lm	ll	lm	lm	lm	lm	lm	ll	--	ll	lm	lm	lm	ll	--	lm	ll	lm	lm	lm	ll	--	lm
Pyb11_270	<lmxll>	lm	ll	lm	ll	--	lm	ll	ll	ll	ll	ll	lm	ll	ll	lm	lm	ll	lm	lm	ll	ll	lm	ll	ll	lm	lm	ll	lm	lm	lm	lm	lm	ll	lm	ll	lm	lm	lm	ll	--	lm	ll	lm	lm	lm	ll	--	lm
Pyb11_271	<lmxll>	ll	lm	ll	lm	--	ll	lm	lm	lm	lm	lm	ll	lm	lm	ll	ll	lm	ll	ll	lm	lm	ll	lm	lm	ll	ll	lm	ll	ll	ll	ll	ll	lm	ll	lm	ll	ll	ll	lm	--	ll	lm	ll	ll	ll	lm	--	ll
Pyb11_272	<lmxll>	--	ll	lm	ll	--	lm	ll	ll	ll	ll	ll	lm	ll	ll	lm	lm	ll	lm	lm	ll	ll	lm	ll	ll	lm	lm	ll	lm	lm	lm	lm	lm	ll	lm	ll	lm	lm	lm	ll	--	lm	ll	lm	lm	lm	ll	--	lm
Pyb11_273	<lmxll>	lm	ll	lm	ll	--	lm	ll	ll	ll	ll	ll	lm	ll	ll	lm	lm	ll	lm	lm	ll	ll	lm	ll	ll	lm	lm	ll	lm	lm	lm	lm	lm	ll	lm	ll	ll	lm	lm	ll	ll	--	ll	lm	lm	lm	ll	--	lm
Pyb11_276	<lmxll>	--	ll	lm	ll	--	lm	ll	ll	ll	ll	ll	lm	ll	ll	--	lm	ll	lm	lm	ll	ll	lm	ll	ll	lm	lm	ll	lm	lm	lm	lm	lm	ll	lm	ll	--	lm	--	ll	--	lm	ll	lm	lm	lm	ll	--	lm
Pyb11_278	<lmxll>	ll	lm	ll	lm	--	ll	lm	lm	lm	lm	lm	ll	lm	lm	ll	ll	lm	ll	ll	lm	lm	ll	lm	lm	ll	ll	lm	ll	ll	ll	ll	ll	lm	ll	lm	ll	ll	ll	lm	--	ll	lm	ll	ll	ll	lm	--	ll
Pyb11_281	<lmxll>	--	lm	ll	lm	--	ll	lm	lm	lm	lm	lm	ll	lm	lm	ll	ll	lm	ll	ll	lm	lm	ll	lm	lm	ll	ll	lm	ll	ll	ll	ll	ll	lm	ll	lm	ll	ll	--	lm	--	ll	lm	ll	ll	ll	lm	--	ll
Pyb11_283	<lmxll>	--	lm	ll	lm	--	ll	lm	lm	lm	lm	lm	ll	lm	lm	ll	ll	lm	ll	ll	lm	lm	ll	lm	lm	ll	ll	lm	ll	ll	ll	ll	ll	lm	ll	lm	ll	ll	ll	lm	--	--	lm	ll	--	ll	lm	--	ll
Pyb11_284	<lmxll>	--	ll	lm	ll	--	lm	ll	ll	ll	ll	ll	lm	ll	ll	lm	lm	ll	lm	lm	ll	ll	lm	ll	ll	lm	lm	ll	lm	lm	lm	lm	lm	ll	lm	ll	--	lm	lm	ll	--	lm	ll	lm	lm	lm	ll	--	lm
Pyb11_286	<lmxll>	--	ll	lm	ll	--	lm	ll	ll	ll	ll	ll	lm	ll	ll	lm	lm	ll	lm	lm	ll	ll	lm	ll	ll	lm	lm	ll	lm	lm	lm	lm	lm	ll	lm	ll	lm	lm	--	ll	--	lm	ll	lm	lm	lm	ll	--	lm
Pyb11_288	<lmxll>	--	lm	ll	lm	--	ll	lm	lm	lm	lm	lm	ll	lm	lm	ll	ll	lm	ll	ll	lm	lm	ll	lm	lm	ll	ll	--	ll	ll	ll	ll	ll	lm	ll	lm	--	ll	lm	lm	--	ll	lm	ll	ll	ll	lm	--	ll
Pyb11_290	<lmxll>	--	ll	--	ll	--	lm	ll	ll	ll	ll	ll	lm	ll	ll	lm	lm	ll	lm	lm	ll	ll	lm	ll	ll	lm	lm	ll	lm	lm	lm	lm	lm	ll	lm	ll	--	lm	ll	ll	--	lm	ll	lm	lm	lm	ll	--	lm
Pyb11_292	<lmxll>	--	ll	lm	ll	--	lm	ll	ll	ll	ll	ll	lm	ll	ll	lm	lm	ll	lm	lm	ll	ll	lm	ll	ll	lm	lm	ll	lm	lm	lm	lm	lm	ll	lm	ll	lm	lm	--	ll	--	lm	ll	lm	lm	lm	ll	--	lm
Pyb11_294	<lmxll>	--	ll	lm	ll	--	lm	ll	ll	ll	ll	ll	lm	ll	ll	lm	lm	ll	lm	lm	ll	ll	lm	ll	ll	lm	lm	ll	lm	lm	lm	lm	lm	ll	lm	ll	lm	lm	ll	ll	ll	lm	ll	lm	lm	lm	ll	--	lm
Pyb11_296	<lmxll>	--	ll	lm	ll	lm	lm	ll	ll	ll	ll	ll	lm	ll	ll	--	lm	ll	lm	lm	ll	ll	lm	ll	ll	lm	lm	ll	lm	lm	lm	lm	lm	ll	lm	ll	--	lm	--	ll	ll	lm	ll	lm	lm	lm	ll	--	lm
Pyb11_300	<lmxll>	--	ll	lm	ll	--	lm	ll	ll	ll	ll	ll	lm	ll	ll	--	lm	ll	lm	lm	ll	ll	lm	ll	ll	lm	lm	ll	lm	lm	lm	lm	lm	ll	lm	ll	lm	lm	ll	ll	--	--	ll	--	--	lm	ll	--	lm
Pybd11_027	<hkxhk>	--	hk	--	hk	--	hk	kk	hk	kk	hk	hk	hh	hk	hk	hh	hh	kk	hk	hh	kk	hk	hh	kk	hk	hk	hk	hk	hh	hh	hh	hh	hk	kk	hk	hk	--	hk	hh	hk	--	hk	kk	hh	hk	hk	hk	--	hh
Pybd11_029	<hkxhk>	--	hh	kk	hh	--	kk	hk	hh	hk	hh	hk	hk	hh	hk	hk	hk	hk	hh	kk	hk	hh	hk	hk	hk	kk	kk	hh	hk	hk	hk	hk	kk	hk	kk	hh	--	kk	hh	hh	--	kk	hk	hk	kk	kk	hh	--	hk
Pyb11_302	<lmxll>	--	ll	lm	ll	--	lm	ll	ll	ll	ll	lm	lm	ll	ll	--	lm	ll	lm	lm	ll	ll	lm	ll	lm	lm	lm	ll	lm	lm	lm	lm	lm	ll	lm	ll	ll	lm	ll	ll	--	lm	ll	lm	lm	lm	ll	--	lm
Pyb11_303	<lmxll>	--	ll	lm	ll	--	lm	ll	ll	ll	ll	lm	lm	ll	ll	lm	lm	ll	lm	lm	ll	ll	lm	ll	lm	lm	lm	ll	lm	lm	lm	lm	lm	ll	lm	ll	ll	lm	--	ll	--	--	ll	lm	lm	lm	ll	lm	lm
Pyb11_306	<lmxll>	ll	ll	lm	ll	--	lm	ll	ll	ll	ll	lm	lm	ll	ll	lm	lm	ll	lm	lm	ll	ll	lm	ll	lm	lm	lm	ll	lm	lm	lm	lm	lm	ll	lm	ll	lm	lm	ll	ll	--	lm	ll	lm	lm	lm	ll	--	lm
Pyb11_307	<lmxll>	--	ll	lm	ll	--	lm	ll	ll	ll	ll	lm	lm	ll	ll	lm	lm	ll	lm	lm	ll	ll	lm	ll	lm	lm	lm	ll	lm	lm	lm	lm	lm	ll	lm	ll	lm	lm	ll	ll	--	lm	ll	lm	lm	lm	ll	--	lm
Pyb11_310	<lmxll>	--	lm	ll	lm	--	ll	lm	lm	lm	lm	ll	ll	lm	lm	ll	ll	lm	ll	ll	lm	lm	ll	lm	ll	ll	ll	lm	ll	ll	ll	ll	ll	lm	ll	lm	ll	ll	--	lm	lm	ll	lm	ll	ll	ll	lm	--	ll
Pyb11_313	<lmxll>	lm	lm	ll	lm	--	ll	lm	lm	lm	lm	ll	ll	lm	lm	ll	ll	lm	ll	ll	lm	lm	ll	lm	ll	ll	--	lm	ll	ll	ll	ll	ll	lm	ll	lm	--	ll	lm	lm	lm	ll	lm	--	ll	ll	lm	--	ll
Pyb11_316	<lmxll>	ll	ll	lm	ll	--	lm	ll	ll	ll	ll	lm	lm	ll	ll	--	lm	ll	lm	lm	ll	ll	lm	ll	lm	lm	lm	ll	lm	lm	lm	lm	lm	ll	lm	ll	--	lm	--	ll	--	lm	ll	lm	lm	lm	ll	--	lm
Pyb11_319	<lmxll>	ll	ll	lm	ll	--	lm	ll	ll	ll	ll	lm	lm	ll	ll	lm	lm	ll	lm	lm	ll	ll	lm	ll	lm	lm	lm	ll	lm	lm	lm	lm	lm	ll	lm	ll	lm	lm	ll	ll	ll	lm	ll	lm	lm	lm	ll	--	lm
Pyb11_321	<lmxll>	ll	ll	lm	ll	--	lm	ll	ll	ll	ll	lm	lm	ll	ll	lm	lm	ll	lm	lm	ll	ll	lm	ll	lm	lm	lm	ll	lm	lm	lm	lm	lm	ll	lm	ll	lm	lm	ll	ll	--	lm	ll	lm	lm	lm	ll	--	lm
Pyb11_322	<lmxll>	ll	ll	lm	ll	--	lm	ll	ll	ll	ll	lm	lm	ll	ll	lm	lm	ll	lm	lm	ll	ll	lm	ll	lm	lm	lm	ll	lm	lm	lm	lm	lm	ll	lm	ll	lm	lm	ll	ll	--	--	ll	lm	--	lm	ll	--	lm
Pyb11_325	<lmxll>	ll	ll	lm	ll	--	lm	ll	ll	ll	ll	lm	lm	ll	ll	lm	lm	ll	lm	lm	ll	ll	lm	ll	lm	lm	lm	ll	lm	lm	lm	lm	lm	ll	lm	ll	ll	lm	--	ll	--	lm	ll	lm	lm	lm	ll	--	lm
Pyb11_327	<lmxll>	--	ll	--	ll	--	lm	ll	ll	ll	ll	lm	lm	ll	ll	lm	lm	ll	lm	lm	ll	ll	lm	ll	lm	lm	lm	ll	lm	lm	lm	lm	lm	ll	lm	ll	ll	lm	ll	ll	--	lm	ll	lm	lm	lm	ll	--	lm
Pyb11_328	<lmxll>	--	ll	lm	ll	--	lm	ll	ll	ll	ll	lm	lm	ll	ll	lm	lm	ll	lm	lm	ll	ll	lm	ll	lm	lm	lm	ll	lm	lm	lm	lm	lm	ll	lm	ll	ll	lm	ll	ll	--	lm	ll	lm	lm	lm	ll	--	lm
Pyb11_329	<lmxll>	ll	ll	lm	ll	--	lm	ll	ll	ll	ll	lm	lm	ll	ll	lm	lm	ll	lm	lm	ll	ll	lm	ll	lm	--	lm	ll	lm	lm	lm	lm	lm	ll	lm	ll	ll	lm	ll	ll	--	lm	ll	lm	lm	lm	ll	--	lm
Pybd11_030	<hkxhk>	--	hk	kk	hh	--	kk	hh	hh	hk	hk	hk	hk	hh	hh	hk	hk	hk	kk	kk	hk	hh	hk	hk	hk	kk	kk	hh	kk	hk	kk	kk	kk	hh	hk	hh	hk	kk	hh	hh	hh	kk	hk	hk	kk	hk	hk	--	hk
Pybd11_031	<hkxhk>	--	hk	hk	hk	--	hk	hh	hk	hh	hk	kk	kk	hk	hk	kk	kk	hh	hk	hk	hh	hk	kk	hh	kk	hk	hk	hk	kk	kk	kk	kk	hk	hk	kk	hk	--	hk	hk	hk	--	hk	hk	kk	hk	kk	hk	--	kk
Pyb11_332	<lmxll>	--	lm	lm	ll	--	lm	ll	ll	ll	ll	lm	lm	ll	ll	lm	lm	ll	lm	lm	ll	ll	lm	ll	lm	lm	lm	ll	lm	lm	lm	lm	lm	ll	lm	ll	--	lm	ll	ll	--	lm	ll	lm	lm	lm	ll	--	lm
Pyb11_335	<lmxll>	--	lm	lm	ll	--	lm	ll	ll	ll	ll	lm	lm	ll	ll	lm	lm	ll	lm	lm	ll	ll	lm	ll	lm	lm	lm	ll	lm	lm	lm	lm	lm	ll	lm	ll	lm	lm	ll	ll	--	lm	ll	lm	lm	lm	ll	--	lm
Pyb11_336	<lmxll>	ll	lm	--	ll	--	lm	ll	ll	ll	ll	lm	lm	ll	ll	lm	lm	ll	lm	lm	ll	ll	lm	ll	lm	lm	lm	ll	lm	lm	lm	lm	lm	ll	lm	ll	lm	lm	--	ll	--	lm	ll	lm	lm	lm	ll	--	lm
Pyb11_341	<lmxll>	ll	lm	lm	ll	--	lm	ll	ll	ll	ll	lm	lm	ll	ll	--	lm	ll	lm	lm	ll	ll	lm	ll	lm	lm	lm	ll	lm	lm	lm	lm	lm	ll	lm	ll	lm	lm	ll	ll	--	lm	ll	lm	lm	lm	ll	--	lm
Pyb11_343	<lmxll>	ll	lm	lm	ll	--	lm	ll	ll	ll	ll	lm	ll	ll	ll	lm	lm	ll	lm	lm	ll	ll	lm	ll	lm	lm	lm	ll	lm	lm	lm	lm	lm	ll	lm	ll	--	lm	ll	ll	--	--	ll	lm	lm	lm	ll	lm	lm
Pyb11_344	<lmxll>	lm	ll	ll	lm	--	ll	lm	lm	lm	lm	ll	lm	lm	lm	ll	ll	lm	ll	ll	lm	lm	--	lm	ll	ll	ll	lm	ll	ll	ll	ll	ll	lm	ll	lm	ll	ll	lm	lm	lm	ll	lm	ll	ll	ll	lm	--	ll
Pyb11_345	<lmxll>	ll	lm	lm	ll	--	lm	ll	ll	ll	ll	lm	ll	ll	ll	lm	lm	ll	lm	lm	ll	ll	lm	ll	lm	lm	lm	ll	lm	lm	lm	lm	lm	ll	lm	ll	lm	lm	ll	ll	--	--	ll	lm	lm	lm	ll	--	lm
Pyb11_346	<lmxll>	--	ll	ll	lm	--	ll	lm	lm	lm	lm	ll	lm	lm	lm	ll	ll	lm	ll	ll	lm	lm	ll	lm	ll	ll	ll	lm	ll	ll	ll	ll	ll	lm	ll	lm	ll	ll	--	lm	--	ll	lm	ll	ll	ll	lm	--	ll
Pyb11_347	<lmxll>	ll	lm	lm	ll	--	lm	ll	ll	ll	ll	lm	ll	ll	ll	lm	lm	ll	lm	lm	ll	ll	lm	ll	lm	lm	lm	ll	lm	lm	lm	lm	lm	ll	lm	ll	lm	lm	--	ll	--	lm	ll	--	lm	lm	ll	--	lm
Pyb11_348	<lmxll>	--	lm	lm	ll	--	lm	ll	ll	ll	ll	lm	ll	ll	ll	lm	lm	ll	lm	lm	ll	ll	lm	ll	lm	lm	lm	ll	lm	lm	lm	lm	lm	ll	lm	ll	lm	lm	--	ll	--	--	ll	lm	lm	lm	ll	--	lm
Pyb11_349	<lmxll>	--	lm	lm	ll	--	lm	--	ll	ll	ll	lm	ll	ll	ll	lm	lm	ll	lm	lm	ll	ll	lm	ll	lm	lm	lm	ll	lm	lm	lm	lm	lm	ll	lm	ll	lm	lm	ll	ll	ll	lm	ll	lm	lm	lm	ll	--	lm
Pyb11_350	<lmxll>	ll	lm	lm	ll	--	lm	ll	ll	ll	ll	lm	ll	ll	ll	lm	lm	ll	lm	lm	ll	ll	lm	ll	lm	lm	lm	ll	lm	lm	lm	lm	lm	ll	lm	ll	lm	lm	--	ll	ll	lm	ll	lm	lm	lm	ll	lm	lm
Pyb11_351	<lmxll>	--	lm	lm	ll	--	lm	ll	ll	ll	ll	lm	ll	ll	ll	--	lm	ll	lm	lm	ll	ll	lm	ll	lm	lm	lm	ll	lm	lm	lm	lm	lm	ll	lm	ll	lm	lm	ll	ll	--	--	ll	lm	lm	lm	ll	--	lm
Pyb11_352	<lmxll>	ll	lm	lm	ll	--	lm	ll	ll	ll	ll	lm	ll	ll	ll	lm	lm	ll	lm	lm	ll	ll	lm	ll	lm	lm	lm	ll	lm	lm	lm	lm	lm	ll	lm	ll	lm	lm	--	ll	--	lm	ll	lm	lm	--	ll	--	lm
Pyb11_353	<lmxll>	--	lm	lm	ll	--	lm	ll	ll	ll	ll	lm	ll	ll	ll	lm	lm	ll	lm	lm	ll	ll	lm	ll	lm	lm	lm	ll	lm	lm	lm	lm	lm	ll	lm	ll	lm	lm	--	ll	ll	lm	ll	lm	lm	lm	ll	--	lm
Pybd11_032	<hkxhk>	--	hh	hh	hk	--	hk	--	hk	kk	hk	hh	hk	hk	hk	hh	hh	hk	hk	hk	kk	hk	hh	kk	hh	hk	hk	hk	hh	hh	hh	hk	hk	hk	hh	hk	--	hk	hk	hk	--	hk	hk	hh	hk	hh	hk	--	hh
Pyb11_359	<lmxll>	ll	lm	--	ll	--	lm	ll	ll	ll	ll	lm	ll	ll	ll	lm	lm	ll	lm	lm	ll	ll	lm	ll	lm	lm	lm	ll	lm	lm	lm	lm	lm	ll	lm	ll	--	lm	ll	ll	--	lm	ll	lm	lm	lm	ll	--	lm
Pybd11_033	<hkxhk>	hh	kk	hk	hk	--	hk	hk	hk	hh	hh	kk	hh	hk	hk	kk	kk	hk	hk	hk	hh	hk	kk	hh	kk	hk	hk	hk	kk	kk	hk	kk	hk	hk	kk	hh	hk	hk	--	hk	--	--	hh	--	hk	kk	hh	--	kk
Pyb11_366	<lmxll>	ll	lm	lm	ll	--	lm	ll	ll	ll	ll	lm	ll	ll	ll	lm	lm	ll	lm	lm	ll	ll	lm	ll	lm	lm	lm	ll	--	lm	lm	lm	lm	ll	lm	ll	lm	lm	ll	ll	--	lm	ll	lm	lm	lm	lm	--	lm
Pyb11_372	<lmxll>	ll	lm	lm	lm	--	lm	ll	ll	lm	ll	lm	ll	ll	ll	lm	lm	ll	lm	lm	ll	ll	lm	ll	lm	lm	lm	ll	lm	lm	lm	lm	lm	ll	lm	ll	lm	lm	--	ll	--	--	ll	lm	lm	ll	ll	--	lm
Pyb11_374	<lmxll>	lm	ll	ll	ll	--	lm	lm	lm	ll	lm	ll	lm	lm	lm	ll	ll	lm	ll	ll	lm	lm	ll	lm	ll	ll	ll	lm	ll	ll	ll	ll	ll	lm	ll	lm	ll	ll	--	lm	--	ll	lm	ll	ll	lm	lm	--	ll
Pyd11_032	<nnxnp>	nn	np	nn	np	--	nn	nn	np	nn	nn	np	nn	np	np	np	np	nn	nn	nn	nn	np	np	nn	np	nn	nn	np	np	np	nn	nn	nn	np	np	nn	--	nn	--	np	--	nn	nn	np	nn	nn	nn	--	np
Pyb11_375	<lmxll>	ll	lm	lm	lm	--	lm	ll	ll	lm	lm	lm	lm	ll	ll	lm	lm	ll	lm	lm	ll	ll	lm	ll	lm	lm	lm	ll	lm	lm	lm	lm	lm	ll	lm	lm	--	lm	ll	ll	ll	lm	ll	lm	lm	ll	lm	--	lm
Pybd11_035	<hkxhk>	--	kk	kk	kk	--	hh	hk	kk	hk	hk	kk	hk	hk	hh	kk	hk	hk	hk	hk	kk	hh	kk	hh	hk	hk	hk	hh	kk	kk	hk	hk	kk	hk	kk	hk	hh	hk	--	hk	--	hk	hk	--	hh	hk	hk	--	kk
Pybd11_036	<hkxhk>	--	hh	hh	hh	--	kk	hk	hk	hk	kk	hh	kk	hk	hk	hh	kk	hh	hk	hh	hh	hk	hh	hk	hk	hk	hk	kk	hh	hh	hh	hk	hh	hk	hh	kk	hh	hk	hk	hk	--	--	hk	hh	kk	hk	hk	--	hh
Pyb11_377	<lmxll>	--	ll	ll	ll	--	lm	lm	lm	ll	lm	ll	lm	lm	lm	ll	lm	ll	ll	ll	ll	lm	ll	ll	ll	ll	ll	lm	ll	ll	ll	ll	ll	lm	ll	lm	ll	--	lm	lm	--	ll	lm	ll	lm	lm	lm	--	ll
Pyb11_378	<lmxll>	lm	ll	ll	ll	--	lm	lm	lm	ll	lm	ll	lm	lm	lm	ll	lm	ll	ll	ll	ll	lm	ll	ll	ll	ll	ll	lm	ll	ll	ll	ll	ll	lm	ll	lm	ll	ll	lm	lm	--	ll	lm	ll	lm	lm	lm	--	ll
Pyb11_379	<lmxll>	lm	ll	ll	ll	--	lm	lm	lm	ll	lm	ll	lm	lm	lm	ll	lm	ll	ll	ll	ll	lm	ll	ll	ll	ll	ll	lm	ll	ll	ll	ll	ll	lm	ll	lm	ll	ll	lm	lm	--	ll	lm	ll	lm	lm	lm	--	ll
Pyb11_380	<lmxll>	--	ll	ll	ll	--	lm	lm	lm	ll	lm	ll	lm	lm	lm	ll	lm	ll	ll	ll	ll	lm	ll	ll	ll	ll	ll	lm	ll	ll	ll	ll	ll	lm	ll	lm	--	ll	--	lm	--	ll	lm	ll	lm	lm	lm	--	ll
Pyb11_381	<lmxll>	ll	lm	lm	lm	--	ll	ll	ll	lm	ll	lm	ll	ll	ll	lm	ll	lm	lm	lm	lm	ll	lm	lm	lm	lm	lm	ll	lm	lm	lm	lm	lm	ll	lm	ll	lm	lm	ll	ll	--	--	ll	lm	ll	ll	lm	--	lm
Pyb11_382	<lmxll>	ll	lm	lm	lm	--	ll	ll	ll	lm	ll	lm	ll	ll	ll	lm	ll	lm	lm	lm	lm	ll	lm	lm	lm	lm	lm	ll	lm	lm	lm	lm	lm	ll	--	ll	lm	lm	ll	ll	--	lm	ll	lm	ll	ll	lm	--	lm
Pyb11_383	<lmxll>	ll	lm	lm	lm	--	ll	ll	ll	lm	ll	lm	ll	ll	ll	lm	ll	lm	lm	lm	lm	ll	lm	lm	lm	lm	lm	ll	lm	lm	lm	lm	lm	ll	lm	ll	lm	lm	ll	ll	--	lm	ll	lm	ll	ll	lm	--	lm
Pyb11_384	<lmxll>	--	lm	lm	lm	--	ll	--	ll	lm	ll	lm	ll	ll	ll	lm	ll	lm	lm	lm	lm	ll	lm	lm	lm	lm	lm	ll	lm	lm	lm	lm	lm	ll	lm	ll	lm	lm	--	ll	--	lm	ll	lm	ll	ll	lm	--	lm
Pyb11_385	<lmxll>	ll	lm	lm	lm	--	ll	ll	ll	lm	ll	lm	ll	ll	ll	lm	ll	lm	lm	lm	lm	ll	lm	lm	lm	lm	lm	ll	lm	lm	lm	lm	lm	ll	lm	ll	--	lm	ll	ll	--	--	ll	lm	ll	ll	lm	--	lm
Pyb11_386	<lmxll>	--	lm	lm	lm	lm	ll	ll	ll	lm	ll	lm	ll	ll	ll	lm	ll	lm	lm	lm	lm	ll	lm	lm	lm	lm	lm	ll	lm	lm	lm	lm	lm	ll	lm	ll	lm	lm	ll	ll	--	lm	ll	lm	ll	ll	lm	--	lm
Pyb11_388	<lmxll>	lm	ll	ll	ll	--	lm	lm	lm	ll	lm	ll	lm	lm	lm	ll	lm	ll	ll	ll	ll	lm	ll	--	ll	ll	ll	lm	ll	ll	ll	ll	ll	lm	ll	lm	ll	ll	lm	lm	lm	ll	lm	ll	lm	lm	ll	--	ll
Pyb11_393	<lmxll>	ll	lm	lm	lm	--	ll	ll	ll	lm	ll	lm	ll	ll	ll	lm	ll	lm	lm	lm	lm	ll	lm	ll	lm	lm	lm	ll	lm	lm	lm	lm	lm	ll	lm	ll	lm	lm	ll	ll	--	lm	ll	lm	ll	ll	lm	--	lm
Pyb11_398	<lmxll>	--	ll	ll	ll	--	lm	lm	lm	ll	lm	ll	lm	lm	lm	ll	lm	lm	ll	ll	ll	lm	ll	lm	ll	ll	ll	lm	ll	ll	ll	ll	ll	lm	ll	lm	ll	ll	--	lm	--	ll	lm	ll	lm	lm	ll	--	ll
Pyb11_408	<lmxll>	lm	ll	ll	ll	--	lm	lm	lm	ll	lm	ll	lm	lm	lm	ll	lm	lm	ll	ll	ll	lm	ll	lm	ll	ll	ll	lm	ll	ll	ll	ll	ll	lm	ll	lm	ll	ll	lm	lm	--	ll	lm	ll	lm	lm	--	--	ll
Pyb11_411	<lmxll>	--	lm	--	lm	--	ll	ll	ll	lm	ll	lm	ll	ll	ll	lm	ll	ll	lm	lm	lm	ll	lm	ll	lm	lm	lm	ll	lm	lm	lm	lm	lm	ll	lm	ll	lm	lm	--	ll	--	lm	ll	lm	ll	ll	lm	--	lm
Pyb11_415	<lmxll>	ll	lm	--	lm	--	ll	ll	ll	lm	ll	lm	ll	ll	ll	lm	ll	ll	lm	lm	lm	ll	lm	ll	lm	lm	lm	ll	lm	lm	lm	lm	lm	ll	lm	ll	lm	lm	--	ll	--	lm	ll	lm	ll	ll	--	--	lm
Pyb11_416	<lmxll>	--	lm	lm	lm	--	ll	ll	ll	lm	ll	lm	ll	ll	ll	--	ll	ll	lm	lm	lm	ll	lm	ll	lm	lm	lm	ll	lm	lm	lm	lm	lm	ll	lm	ll	lm	lm	ll	ll	ll	lm	ll	--	ll	ll	--	--	lm
Pyb11_418	<lmxll>	ll	lm	lm	lm	--	ll	ll	ll	lm	ll	lm	ll	ll	ll	lm	ll	ll	lm	lm	lm	ll	lm	ll	lm	lm	lm	ll	lm	lm	lm	lm	lm	ll	lm	ll	--	lm	ll	ll	--	lm	ll	lm	ll	ll	--	--	lm
Pybd11_039	<hkxhk>	hh	kk	kk	kk	--	hh	hk	hk	hk	hk	kk	hk	hk	hk	kk	hk	hk	hk	hk	kk	hk	kk	hh	hk	hk	hk	hh	kk	kk	kk	hk	kk	hk	kk	hh	--	hk	--	hk	--	hh	hk	kk	hh	hk	hk	--	kk
Pyb11_421	<lmxll>	--	lm	lm	lm	--	ll	ll	ll	lm	ll	lm	ll	ll	ll	lm	ll	ll	lm	lm	lm	ll	lm	ll	lm	lm	lm	ll	lm	lm	lm	lm	lm	ll	lm	ll	lm	lm	ll	ll	--	lm	ll	lm	ll	ll	ll	--	lm
Pyb11_422	<lmxll>	ll	lm	lm	lm	--	ll	ll	ll	lm	ll	lm	ll	ll	ll	--	ll	ll	lm	lm	lm	ll	lm	ll	lm	lm	lm	ll	lm	lm	lm	lm	lm	ll	lm	ll	--	lm	ll	ll	--	lm	ll	lm	ll	ll	ll	--	lm
Pyb11_423	<lmxll>	--	ll	ll	ll	--	lm	--	lm	ll	lm	ll	lm	lm	lm	ll	lm	lm	ll	ll	ll	lm	ll	lm	ll	ll	ll	lm	ll	ll	ll	ll	ll	lm	ll	lm	ll	ll	lm	lm	--	ll	lm	ll	lm	lm	lm	--	ll
Pyb11_425	<lmxll>	lm	ll	ll	ll	--	lm	lm	lm	ll	lm	ll	lm	lm	lm	ll	lm	lm	ll	ll	ll	lm	ll	lm	ll	ll	ll	lm	ll	ll	ll	ll	ll	lm	--	lm	ll	ll	lm	lm	--	ll	lm	ll	lm	lm	lm	--	ll
Pyb11_428	<lmxll>	ll	lm	lm	lm	--	ll	ll	ll	lm	ll	lm	ll	ll	ll	--	ll	ll	lm	lm	lm	--	lm	ll	lm	lm	lm	ll	lm	--	lm	lm	lm	ll	lm	ll	lm	lm	ll	ll	--	lm	ll	lm	ll	ll	ll	--	lm
Pyb11_429	<lmxll>	ll	lm	lm	lm	--	ll	ll	ll	lm	ll	lm	ll	ll	ll	lm	ll	ll	lm	lm	lm	ll	lm	ll	lm	lm	lm	ll	lm	lm	lm	lm	lm	ll	lm	ll	lm	lm	ll	ll	--	lm	ll	lm	ll	ll	ll	--	lm
Pyb11_430	<lmxll>	ll	lm	lm	lm	--	ll	ll	ll	lm	ll	lm	ll	ll	ll	--	ll	ll	lm	lm	lm	ll	lm	ll	lm	lm	lm	ll	lm	lm	lm	lm	lm	ll	lm	ll	lm	lm	ll	ll	--	lm	ll	lm	ll	ll	ll	--	lm
Pyb11_432	<lmxll>	ll	lm	lm	lm	--	ll	ll	ll	lm	ll	lm	ll	ll	ll	lm	ll	ll	lm	lm	lm	ll	lm	ll	lm	lm	lm	ll	lm	lm	lm	lm	lm	ll	lm	ll	lm	lm	ll	ll	--	--	ll	lm	ll	ll	ll	--	lm
Pyb11_434	<lmxll>	ll	lm	lm	lm	--	ll	ll	ll	lm	ll	lm	ll	ll	ll	lm	ll	ll	lm	lm	lm	ll	lm	ll	lm	lm	lm	ll	lm	lm	lm	lm	lm	ll	lm	ll	lm	lm	ll	ll	--	lm	ll	lm	ll	ll	ll	--	lm
Pyb11_435	<lmxll>	--	lm	lm	lm	--	ll	ll	ll	lm	ll	lm	ll	ll	ll	lm	ll	ll	lm	lm	lm	ll	lm	ll	lm	lm	lm	ll	lm	lm	lm	lm	lm	ll	lm	--	lm	lm	--	ll	--	lm	ll	lm	ll	ll	ll	--	lm
Pybd11_040	<hkxhk>	hk	hk	hk	hk	hh	hk	kk	hk	hh	kk	hk	kk	kk	kk	hk	kk	kk	hh	hh	hh	kk	hk	hk	hk	hh	hh	hk	hk	hk	hk	hk	hk	kk	hk	kk	kk	hh	kk	kk	--	hh	kk	hk	hk	kk	hk	--	hk
Pyb11_441	<lmxll>	--	ll	ll	ll	--	lm	lm	lm	ll	lm	ll	lm	lm	lm	ll	lm	lm	ll	ll	ll	lm	ll	lm	ll	ll	ll	lm	ll	ll	ll	ll	ll	lm	ll	lm	--	ll	lm	lm	--	ll	lm	ll	lm	lm	lm	--	ll
Pyb11_442	<lmxll>	--	lm	lm	lm	lm	ll	ll	ll	lm	ll	lm	ll	ll	ll	lm	ll	ll	lm	lm	lm	ll	lm	ll	lm	lm	lm	ll	lm	lm	lm	lm	lm	ll	lm	ll	ll	lm	--	ll	--	lm	ll	lm	ll	ll	ll	--	lm
Pyd11_052	<nnxnp>	--	np	--	np	--	nn	np	nn	nn	nn	np	nn	np	nn	np	np	np	nn	nn	np	nn	np	--	nn	nn	nn	nn	np	np	nn	nn	np	np	np	nn	nn	nn	--	np	--	nn	np	nn	nn	np	nn	--	np
Pyd11_053	<nnxnp>	np	nn	nn	nn	--	np	nn	np	np	np	nn	np	nn	np	nn	nn	nn	np	np	nn	np	--	np	np	np	np	np	nn	nn	np	np	--	nn	--	np	--	np	nn	nn	--	np	nn	np	np	nn	np	--	nn
Pyd11_054	<nnxnp>	nn	np	np	np	--	nn	np	nn	nn	nn	np	nn	np	nn	np	np	np	nn	nn	np	nn	np	nn	nn	nn	nn	nn	np	np	nn	--	np	np	np	nn	--	nn	np	np	--	nn	np	nn	nn	np	--	--	np
Pyd11_055	<nnxnp>	--	np	np	np	--	nn	np	nn	nn	nn	np	nn	np	nn	np	np	np	nn	nn	np	nn	np	nn	nn	nn	nn	nn	np	np	nn	nn	np	np	np	nn	nn	nn	np	np	--	nn	np	nn	nn	np	nn	--	np
Pybd11_041	<hkxhk>	--	hk	hk	hk	--	hk	hh	hk	kk	hh	hk	hh	hh	hk	hk	hh	hh	hh	kk	kk	hk	hk	hk	kk	kk	kk	hk	hk	hk	kk	kk	hk	hh	hk	hh	kk	kk	hh	hh	--	kk	hh	kk	hk	hh	hh	--	hk
Pyd11_057	<nnxnp>	nn	np	np	np	--	nn	np	nn	nn	nn	np	nn	np	nn	np	np	np	nn	nn	nn	nn	np	nn	nn	nn	nn	nn	np	np	nn	--	np	np	np	nn	--	nn	np	np	--	nn	np	nn	nn	np	nn	--	np
Pyb11_456	<lmxll>	lm	ll	ll	ll	--	lm	lm	lm	ll	lm	ll	lm	lm	lm	ll	lm	lm	ll	ll	ll	lm	ll	lm	ll	ll	ll	lm	ll	ll	ll	ll	ll	lm	ll	lm	ll	ll	--	lm	lm	ll	lm	ll	ll	lm	lm	--	ll
Pyb11_459	<lmxll>	ll	lm	lm	lm	--	ll	ll	ll	lm	ll	lm	ll	ll	ll	lm	lm	ll	lm	lm	lm	ll	lm	ll	lm	lm	lm	ll	lm	lm	lm	lm	lm	ll	lm	ll	--	lm	ll	ll	ll	lm	ll	lm	lm	ll	ll	--	lm
Pyb11_461	<lmxll>	--	lm	lm	lm	--	ll	ll	ll	lm	ll	lm	ll	ll	ll	lm	lm	ll	lm	lm	lm	ll	lm	ll	lm	lm	lm	ll	lm	lm	lm	lm	lm	ll	lm	ll	lm	lm	ll	ll	--	lm	ll	lm	lm	ll	ll	--	lm
Pyb11_462	<lmxll>	--	lm	lm	lm	--	ll	ll	ll	lm	ll	lm	ll	ll	ll	lm	lm	ll	lm	lm	lm	ll	lm	ll	lm	lm	lm	ll	lm	lm	lm	lm	lm	ll	lm	ll	--	lm	--	ll	--	--	ll	lm	lm	ll	ll	--	lm
Pyb11_463	<lmxll>	ll	lm	lm	lm	--	ll	ll	ll	lm	ll	lm	ll	ll	ll	--	lm	ll	lm	lm	lm	ll	lm	ll	lm	lm	lm	ll	lm	lm	lm	lm	lm	ll	lm	ll	lm	lm	ll	ll	--	lm	ll	lm	lm	ll	ll	--	lm
Pyb11_467	<lmxll>	lm	ll	ll	ll	--	lm	lm	lm	ll	lm	ll	lm	lm	--	--	ll	lm	ll	ll	ll	lm	ll	lm	ll	ll	ll	lm	ll	ll	ll	ll	ll	lm	ll	lm	--	ll	--	lm	--	ll	lm	ll	ll	lm	lm	--	ll
Pyb11_468	<lmxll>	lm	ll	ll	ll	--	lm	lm	lm	ll	lm	ll	lm	lm	lm	ll	ll	lm	ll	ll	ll	lm	ll	lm	ll	ll	ll	lm	ll	ll	ll	ll	ll	lm	ll	lm	ll	ll	lm	lm	--	--	lm	ll	ll	lm	lm	--	ll
Pybd11_043	<hkxhk>	--	hk	--	hk	--	hk	hh	hh	kk	hk	hk	hk	hh	hh	hk	hk	hh	kk	kk	hk	hh	hk	hk	kk	kk	kk	--	hk	hk	hk	hk	hk	hh	hk	hk	kk	kk	--	hh	--	kk	hh	hk	kk	hh	hk	--	hk
Pyb11_474	<lmxll>	ll	lm	lm	ll	--	lm	ll	ll	ll	ll	lm	ll	ll	ll	lm	lm	ll	lm	lm	ll	ll	lm	ll	lm	lm	lm	ll	lm	lm	lm	lm	lm	ll	lm	ll	--	lm	ll	ll	ll	lm	ll	lm	lm	lm	ll	lm	lm
Pyb11_475	<lmxll>	lm	ll	ll	lm	--	ll	lm	lm	lm	lm	ll	lm	lm	lm	ll	ll	lm	ll	ll	lm	lm	ll	lm	ll	ll	ll	lm	ll	ll	ll	ll	ll	lm	ll	lm	ll	ll	--	lm	lm	ll	lm	ll	ll	ll	lm	--	ll
Pyb11_476	<lmxll>	--	lm	lm	ll	--	lm	ll	ll	ll	ll	lm	ll	ll	ll	lm	lm	ll	lm	lm	ll	ll	lm	ll	lm	lm	lm	ll	lm	lm	lm	lm	lm	ll	lm	ll	lm	lm	--	ll	--	lm	ll	lm	lm	lm	ll	--	lm
Pyb11_484	<lmxll>	--	ll	ll	lm	--	ll	lm	lm	lm	lm	ll	lm	lm	lm	ll	ll	lm	ll	ll	lm	lm	ll	lm	ll	ll	ll	lm	ll	ll	ll	ll	ll	lm	ll	lm	ll	ll	--	lm	--	--	lm	ll	ll	ll	lm	--	ll
Pyb11_487	<lmxll>	--	lm	lm	ll	--	lm	ll	ll	ll	ll	lm	ll	ll	ll	lm	lm	ll	lm	lm	ll	ll	lm	ll	lm	lm	lm	ll	lm	lm	lm	lm	lm	ll	lm	ll	lm	lm	ll	ll	--	--	ll	lm	lm	lm	ll	--	lm
Pyb11_492	<lmxll>	lm	ll	ll	lm	--	ll	lm	lm	lm	lm	ll	lm	lm	lm	ll	ll	lm	ll	ll	lm	lm	ll	lm	ll	ll	ll	lm	ll	ll	ll	ll	ll	lm	ll	lm	ll	ll	lm	lm	lm	ll	lm	ll	ll	ll	lm	--	ll
Pyb11_494	<lmxll>	--	ll	lm	ll	--	lm	ll	ll	ll	ll	lm	lm	ll	ll	lm	lm	ll	lm	lm	ll	ll	lm	ll	lm	lm	lm	ll	lm	lm	lm	lm	lm	ll	lm	ll	lm	lm	ll	ll	--	lm	ll	lm	lm	lm	ll	--	lm
Pyb11_495	<lmxll>	--	ll	lm	ll	--	lm	ll	ll	ll	ll	lm	lm	ll	ll	lm	lm	ll	lm	lm	ll	ll	lm	ll	lm	lm	lm	ll	lm	lm	lm	lm	lm	ll	lm	ll	lm	lm	ll	ll	ll	lm	ll	lm	lm	lm	ll	--	lm
Pyb11_497	<lmxll>	lm	lm	ll	lm	--	ll	lm	lm	lm	lm	ll	ll	lm	lm	ll	ll	lm	ll	ll	lm	lm	ll	lm	ll	ll	ll	lm	ll	ll	ll	ll	ll	lm	ll	lm	ll	ll	lm	lm	lm	ll	lm	ll	ll	ll	lm	--	ll
Pyb11_498	<lmxll>	ll	ll	lm	ll	--	lm	ll	ll	ll	ll	lm	lm	ll	ll	lm	lm	ll	lm	lm	ll	ll	lm	ll	lm	lm	lm	ll	lm	lm	lm	lm	lm	ll	lm	ll	lm	lm	ll	ll	--	lm	ll	lm	lm	lm	ll	--	lm
Pyb11_499	<lmxll>	lm	lm	ll	lm	--	ll	lm	lm	lm	lm	ll	ll	lm	lm	ll	ll	lm	ll	ll	lm	lm	ll	lm	ll	ll	ll	lm	ll	ll	ll	ll	ll	lm	ll	lm	ll	ll	lm	lm	--	ll	lm	ll	ll	ll	lm	--	ll
Pyb11_501	<lmxll>	ll	ll	lm	ll	--	lm	ll	ll	ll	ll	lm	lm	ll	ll	lm	lm	ll	lm	lm	ll	ll	lm	ll	lm	lm	lm	ll	lm	lm	lm	lm	lm	ll	lm	ll	lm	lm	ll	ll	ll	lm	ll	lm	lm	lm	--	--	lm
Pyb11_502	<lmxll>	ll	ll	lm	ll	--	lm	ll	ll	ll	ll	lm	lm	ll	ll	lm	lm	ll	lm	lm	ll	ll	lm	ll	lm	lm	lm	ll	lm	lm	lm	lm	lm	ll	lm	ll	lm	lm	ll	ll	--	lm	ll	lm	lm	lm	ll	--	lm
Pyb11_504	<lmxll>	--	lm	ll	lm	--	ll	lm	lm	lm	lm	ll	ll	lm	lm	ll	ll	lm	ll	ll	lm	lm	ll	lm	ll	ll	ll	lm	ll	ll	ll	ll	ll	lm	ll	lm	ll	ll	lm	lm	lm	ll	lm	--	ll	ll	lm	--	ll
Pyb11_509	<lmxll>	--	ll	lm	ll	--	lm	ll	ll	ll	ll	lm	lm	ll	--	lm	lm	ll	lm	lm	ll	ll	lm	ll	lm	lm	lm	ll	lm	lm	lm	lm	lm	ll	lm	ll	lm	lm	--	ll	--	lm	ll	lm	lm	lm	ll	--	lm
Pyb05_004	<lmxll>	lm	ll	ll	ll	--	lm	ll	ll	ll	lm	ll	ll	ll	lm	ll	lm	lm	ll	lm	ll	lm	ll	lm	lm	ll	ll	ll	ll	lm	ll	lm	lm	ll	lm	lm	lm	ll	ll	lm	lm	ll	lm	lm	ll	ll	lm	--	ll
Pyb05_010	<lmxll>	lm	ll	ll	ll	--	lm	ll	ll	ll	lm	ll	ll	ll	lm	ll	lm	lm	ll	lm	ll	lm	ll	lm	lm	ll	ll	ll	ll	lm	ll	lm	lm	ll	lm	lm	lm	ll	ll	lm	lm	ll	lm	lm	ll	ll	lm	--	ll
Pyb05_014	<lmxll>	--	ll	ll	ll	--	lm	--	ll	ll	lm	ll	ll	ll	lm	ll	lm	lm	ll	lm	ll	lm	ll	lm	lm	lm	ll	ll	lm	lm	ll	lm	ll	ll	lm	--	lm	ll	ll	lm	--	ll	lm	lm	ll	ll	lm	--	ll
Pyb05_018	<lmxll>	lm	ll	--	ll	--	lm	ll	ll	ll	lm	ll	ll	ll	lm	ll	lm	lm	ll	lm	ll	lm	ll	lm	lm	lm	ll	ll	--	lm	ll	lm	ll	ll	lm	lm	--	ll	--	lm	--	ll	ll	lm	ll	ll	lm	--	ll
Pyb05_019	<lmxll>	lm	ll	ll	ll	--	lm	ll	ll	ll	lm	ll	ll	ll	lm	ll	lm	lm	ll	lm	ll	lm	ll	lm	lm	lm	ll	ll	lm	lm	ll	lm	ll	ll	lm	lm	--	ll	--	lm	--	ll	ll	lm	ll	ll	lm	--	ll
Pyb05_024	<lmxll>	lm	ll	ll	ll	--	lm	ll	ll	ll	lm	ll	ll	ll	lm	ll	lm	lm	ll	lm	ll	lm	ll	lm	lm	lm	ll	ll	lm	lm	ll	lm	ll	ll	lm	lm	--	ll	ll	lm	lm	ll	ll	lm	ll	ll	lm	--	ll
Pyb05_027	<lmxll>	--	ll	ll	ll	--	lm	--	lm	ll	lm	ll	ll	ll	lm	ll	lm	lm	ll	lm	ll	lm	ll	lm	lm	lm	ll	ll	lm	lm	ll	lm	ll	ll	lm	lm	lm	--	ll	lm	lm	ll	ll	lm	ll	ll	lm	--	ll
Pyb05_028	<lmxll>	lm	ll	ll	ll	--	lm	ll	lm	ll	lm	ll	ll	ll	lm	ll	lm	lm	ll	lm	ll	lm	ll	lm	lm	lm	ll	ll	lm	lm	ll	lm	ll	ll	lm	lm	lm	ll	ll	lm	--	ll	ll	lm	ll	ll	lm	--	ll
Pybd05_001	<hkxhk>	hk	hk	hh	hk	--	hk	hh	kk	hh	kk	hh	hk	hh	kk	hh	hk	hk	hh	kk	hh	kk	hk	kk	hk	kk	hk	hk	hk	kk	hk	hk	hh	hh	kk	kk	kk	hh	--	hk	--	hh	hk	kk	hh	hh	kk	--	hk
Pyb05_032	<lmxll>	--	ll	ll	ll	--	lm	ll	lm	ll	lm	ll	ll	ll	lm	ll	lm	lm	ll	lm	ll	lm	ll	lm	lm	lm	ll	ll	lm	lm	ll	lm	ll	ll	lm	lm	lm	ll	--	lm	--	ll	ll	lm	ll	ll	lm	--	ll
Pyb05_033	<lmxll>	ll	lm	lm	lm	--	ll	lm	ll	lm	ll	lm	lm	lm	ll	lm	ll	ll	lm	ll	lm	ll	lm	ll	ll	ll	lm	lm	ll	ll	lm	--	lm	lm	ll	ll	ll	lm	lm	ll	--	lm	lm	ll	lm	lm	ll	--	lm
Pyb05_034	<lmxll>	ll	lm	lm	lm	--	ll	lm	ll	lm	ll	lm	lm	lm	ll	lm	ll	ll	lm	ll	lm	ll	lm	ll	ll	ll	lm	lm	ll	ll	lm	lm	lm	lm	ll	ll	ll	lm	lm	ll	--	lm	lm	ll	lm	lm	ll	--	lm
Pyb05_040	<lmxll>	lm	ll	ll	ll	--	lm	ll	lm	ll	lm	ll	ll	ll	lm	ll	lm	lm	ll	lm	ll	lm	ll	lm	lm	lm	ll	ll	lm	lm	ll	lm	ll	ll	lm	lm	lm	ll	--	lm	lm	ll	ll	lm	ll	ll	lm	--	ll
Pyb05_041	<lmxll>	--	ll	ll	ll	--	lm	ll	lm	ll	lm	ll	ll	ll	lm	ll	lm	lm	ll	lm	ll	lm	ll	lm	lm	lm	ll	ll	lm	lm	ll	lm	ll	ll	lm	lm	lm	ll	ll	lm	--	ll	ll	lm	ll	ll	lm	--	ll
Pyb05_042	<lmxll>	--	ll	ll	ll	--	lm	ll	lm	ll	lm	ll	ll	ll	lm	ll	lm	lm	ll	lm	ll	lm	ll	lm	lm	lm	ll	ll	lm	lm	ll	lm	ll	ll	lm	lm	lm	ll	ll	lm	--	ll	ll	lm	ll	ll	lm	--	ll
Pyb05_043	<lmxll>	lm	ll	ll	ll	--	lm	ll	lm	ll	lm	--	ll	ll	lm	ll	lm	lm	ll	lm	ll	lm	ll	lm	lm	lm	ll	ll	lm	lm	ll	lm	ll	ll	lm	lm	lm	ll	ll	lm	--	ll	ll	lm	ll	ll	lm	--	ll
Pyb05_044	<lmxll>	lm	ll	ll	ll	--	lm	ll	lm	ll	lm	ll	ll	ll	lm	ll	lm	lm	ll	lm	ll	lm	ll	lm	lm	lm	ll	ll	lm	lm	ll	--	ll	ll	lm	lm	lm	ll	--	lm	--	ll	ll	lm	ll	ll	lm	--	ll
Pyb05_045	<lmxll>	lm	ll	ll	ll	--	lm	ll	lm	ll	lm	ll	ll	ll	lm	ll	lm	lm	ll	lm	ll	lm	ll	lm	lm	lm	ll	ll	lm	lm	ll	lm	ll	ll	lm	lm	lm	ll	ll	lm	--	ll	ll	lm	ll	ll	lm	--	ll
Pyb05_046	<lmxll>	ll	lm	lm	lm	--	ll	lm	ll	lm	ll	lm	lm	lm	ll	lm	ll	ll	lm	ll	lm	ll	lm	ll	ll	ll	lm	lm	ll	ll	lm	--	lm	lm	ll	ll	ll	lm	lm	ll	--	lm	lm	ll	lm	lm	ll	--	lm
Pyb05_047	<lmxll>	--	ll	ll	ll	--	lm	ll	lm	ll	lm	ll	ll	ll	lm	ll	lm	lm	ll	lm	ll	lm	ll	lm	lm	lm	ll	ll	lm	lm	ll	--	ll	ll	lm	--	lm	ll	ll	lm	--	ll	ll	lm	ll	ll	lm	--	ll
Pyb05_049	<lmxll>	lm	ll	ll	ll	--	lm	ll	lm	ll	lm	ll	ll	ll	lm	ll	lm	lm	ll	lm	ll	lm	ll	lm	lm	lm	ll	ll	lm	lm	ll	lm	ll	ll	lm	lm	lm	ll	--	lm	--	ll	ll	--	ll	ll	lm	--	ll
Pyb05_048	<lmxll>	lm	ll	ll	ll	--	lm	ll	lm	ll	lm	ll	ll	ll	lm	ll	lm	lm	ll	lm	ll	lm	ll	lm	lm	lm	ll	ll	lm	lm	ll	lm	ll	ll	lm	lm	lm	ll	ll	lm	lm	--	ll	lm	ll	ll	lm	--	ll
Pyb05_051	<lmxll>	--	ll	ll	ll	--	lm	ll	lm	ll	lm	ll	ll	ll	lm	ll	lm	lm	ll	lm	ll	lm	ll	lm	lm	lm	ll	ll	lm	lm	--	lm	ll	ll	lm	lm	lm	ll	--	lm	--	ll	ll	lm	ll	ll	lm	--	ll
Pyb05_052	<lmxll>	--	ll	--	ll	--	--	ll	lm	ll	lm	ll	ll	ll	lm	ll	lm	lm	ll	lm	ll	lm	ll	lm	lm	lm	ll	ll	lm	lm	ll	lm	ll	ll	lm	lm	lm	ll	ll	lm	--	ll	ll	lm	ll	ll	lm	--	ll
Pyb05_053	<lmxll>	ll	lm	lm	lm	--	ll	lm	ll	lm	ll	lm	lm	lm	ll	lm	ll	ll	lm	ll	lm	ll	lm	ll	ll	ll	lm	lm	ll	ll	lm	--	lm	lm	ll	ll	ll	lm	--	ll	--	lm	lm	ll	lm	lm	ll	--	lm
Pyb05_061	<lmxll>	ll	lm	lm	lm	--	ll	lm	ll	lm	ll	lm	lm	lm	ll	lm	ll	ll	lm	ll	lm	ll	lm	ll	ll	ll	lm	lm	ll	ll	lm	lm	lm	lm	ll	ll	ll	lm	--	ll	ll	lm	lm	ll	lm	lm	--	--	lm
Pyb05_062	<lmxll>	ll	lm	lm	lm	--	--	lm	ll	lm	ll	lm	lm	lm	ll	lm	ll	ll	lm	ll	lm	ll	lm	ll	ll	ll	lm	lm	ll	ll	lm	lm	lm	lm	ll	ll	ll	lm	--	ll	--	lm	lm	ll	lm	lm	ll	--	lm
Pyb05_064	<lmxll>	lm	ll	ll	ll	--	lm	ll	ll	ll	lm	ll	ll	ll	lm	ll	lm	lm	ll	lm	ll	lm	--	lm	lm	lm	ll	ll	lm	lm	ll	lm	ll	ll	lm	lm	lm	ll	ll	lm	--	ll	lm	lm	ll	ll	lm	--	ll
Pyb05_065	<lmxll>	lm	ll	ll	ll	--	lm	ll	lm	ll	lm	ll	ll	ll	lm	ll	lm	lm	ll	lm	ll	lm	lm	lm	lm	lm	ll	ll	lm	lm	ll	lm	ll	ll	lm	lm	lm	ll	ll	lm	--	ll	ll	lm	ll	ll	lm	--	ll
Pyb05_066	<lmxll>	--	ll	ll	ll	--	lm	ll	lm	ll	lm	ll	ll	ll	lm	ll	lm	lm	ll	lm	ll	lm	lm	lm	lm	lm	ll	ll	lm	lm	ll	lm	ll	ll	lm	lm	lm	ll	ll	lm	lm	ll	ll	lm	ll	ll	lm	--	ll
Pyb05_067	<lmxll>	lm	ll	ll	ll	--	lm	ll	lm	ll	lm	ll	ll	ll	lm	--	lm	lm	ll	lm	ll	lm	lm	lm	lm	lm	ll	ll	lm	lm	ll	lm	ll	ll	lm	lm	lm	ll	ll	lm	lm	ll	ll	lm	ll	ll	lm	--	ll
Pyd05_002	<nnxnp>	nn	nn	np	nn	--	np	np	nn	np	nn	np	nn	np	nn	--	np	np	np	nn	np	nn	nn	nn	np	nn	nn	nn	np	nn	nn	nn	np	np	nn	nn	nn	np	np	np	nn	np	nn	nn	np	np	nn	--	nn
Pyd05_003	<nnxnp>	--	nn	np	nn	--	np	np	nn	np	nn	np	nn	np	nn	np	np	np	np	nn	np	nn	nn	nn	--	nn	nn	nn	np	nn	nn	nn	np	np	nn	nn	nn	np	np	np	--	np	nn	nn	np	np	nn	--	nn
Pyd05_008	<nnxnp>	--	nn	np	nn	--	np	--	nn	np	nn	np	nn	np	nn	np	np	np	np	nn	np	nn	nn	nn	np	nn	nn	nn	np	nn	nn	nn	np	np	nn	nn	np	np	--	np	--	np	nn	nn	np	np	nn	--	nn
Pyb05_070	<lmxll>	lm	ll	ll	ll	--	lm	ll	ll	ll	lm	ll	ll	ll	lm	ll	lm	lm	ll	lm	ll	lm	ll	lm	lm	ll	ll	ll	ll	lm	ll	lm	lm	ll	lm	lm	ll	ll	ll	lm	--	ll	lm	lm	ll	ll	lm	--	ll
Pyb05_071	<lmxll>	lm	ll	ll	ll	--	lm	ll	ll	ll	lm	ll	ll	ll	lm	ll	lm	lm	ll	lm	ll	lm	ll	lm	lm	ll	ll	ll	ll	lm	ll	lm	lm	ll	lm	lm	lm	ll	ll	lm	--	--	lm	lm	ll	ll	lm	--	ll
Pyb05_072	<lmxll>	--	lm	lm	lm	--	ll	lm	lm	lm	ll	lm	lm	lm	--	lm	ll	ll	lm	ll	lm	ll	lm	ll	ll	lm	lm	lm	lm	ll	lm	ll	ll	lm	ll	ll	ll	lm	lm	ll	--	lm	ll	ll	lm	lm	ll	--	lm
Pyb05_075	<lmxll>	ll	lm	--	lm	--	ll	lm	lm	lm	ll	lm	lm	lm	ll	lm	ll	ll	lm	ll	lm	ll	lm	ll	ll	lm	lm	lm	lm	ll	lm	ll	ll	lm	ll	ll	--	lm	--	ll	--	lm	ll	ll	lm	lm	ll	--	lm
Pyb05_078	<lmxll>	--	--	--	ll	--	lm	ll	ll	ll	lm	ll	ll	ll	lm	ll	lm	lm	ll	lm	ll	lm	ll	lm	lm	ll	ll	ll	ll	lm	ll	lm	lm	ll	lm	lm	ll	ll	ll	lm	--	ll	lm	lm	ll	ll	lm	--	ll
Pyd05_013	<nnxnp>	np	np	nn	np	--	nn	np	nn	np	nn	np	nn	nn	np	nn	nn	np	nn	np	nn	nn	np	np	nn	np	np	np	nn	nn	np	np	nn	nn	np	nn	nn	nn	nn	nn	--	np	np	nn	nn	np	nn	--	np
Pyd05_014	<nnxnp>	np	np	nn	np	--	nn	np	nn	np	nn	np	nn	nn	np	nn	nn	np	nn	np	nn	nn	np	np	nn	np	np	np	nn	nn	np	np	nn	nn	np	nn	nn	nn	--	nn	--	np	np	nn	nn	np	nn	--	np
Pyb05_084	<lmxll>	lm	lm	ll	ll	--	lm	ll	ll	ll	lm	ll	ll	ll	lm	ll	lm	lm	ll	lm	ll	lm	ll	lm	lm	ll	ll	ll	ll	lm	ll	lm	lm	ll	lm	lm	--	ll	ll	lm	--	ll	lm	lm	ll	ll	lm	--	ll
Pyb05_090	<lmxll>	--	lm	ll	ll	--	lm	ll	ll	ll	lm	ll	ll	ll	lm	ll	lm	lm	ll	lm	ll	lm	ll	lm	lm	ll	ll	ll	ll	lm	ll	lm	lm	ll	lm	lm	lm	ll	--	lm	--	ll	lm	lm	ll	ll	lm	--	ll
Pyb05_092	<lmxll>	--	lm	ll	ll	--	lm	ll	ll	ll	lm	ll	ll	ll	lm	ll	lm	lm	ll	lm	ll	lm	ll	lm	lm	ll	ll	ll	ll	lm	ll	lm	lm	ll	lm	lm	ll	ll	ll	lm	--	ll	lm	lm	ll	ll	lm	--	ll
Pyb05_101	<lmxll>	lm	lm	ll	--	--	lm	ll	ll	ll	lm	ll	ll	lm	lm	ll	lm	lm	ll	lm	ll	lm	ll	lm	lm	ll	ll	ll	ll	lm	ll	lm	lm	ll	lm	lm	--	ll	ll	ll	--	ll	lm	ll	ll	ll	ll	--	ll
Pyb05_102	<lmxll>	lm	lm	ll	lm	--	lm	ll	ll	ll	lm	ll	ll	lm	lm	ll	lm	lm	ll	lm	ll	lm	ll	lm	lm	ll	ll	ll	ll	lm	ll	--	lm	ll	lm	lm	lm	ll	ll	ll	--	ll	lm	ll	ll	ll	ll	--	ll
Pyb05_103	<lmxll>	--	lm	ll	lm	--	lm	ll	ll	ll	lm	ll	ll	lm	lm	lm	lm	lm	ll	lm	ll	lm	ll	lm	lm	ll	ll	ll	ll	lm	ll	lm	lm	ll	lm	lm	lm	ll	ll	ll	--	ll	lm	ll	ll	ll	ll	--	ll
Pybd05_007	<hkxhk>	kk	kk	hh	kk	--	hk	hk	hh	hk	hk	hk	hh	hk	kk	hh	kk	kk	hh	kk	hh	hk	hk	kk	hk	hk	hk	hk	hh	hk	hk	kk	hk	hh	kk	--	kk	hh	hh	hh	--	hh	kk	hh	hh	hk	hh	--	hk
Pyb05_104	<lmxll>	ll	ll	lm	lm	--	ll	lm	lm	lm	lm	lm	lm	ll	ll	lm	ll	ll	lm	ll	lm	lm	lm	ll	ll	lm	lm	lm	lm	ll	lm	ll	ll	lm	ll	--	--	lm	lm	lm	--	lm	ll	lm	lm	lm	lm	--	lm
Pyb05_105	<lmxll>	ll	ll	lm	lm	--	ll	lm	lm	lm	lm	lm	lm	ll	ll	lm	ll	ll	lm	ll	lm	lm	lm	ll	ll	lm	lm	lm	lm	ll	lm	--	ll	lm	ll	lm	ll	lm	--	lm	--	lm	ll	lm	lm	lm	lm	--	lm
Pyb05_106	<lmxll>	ll	ll	lm	--	ll	ll	lm	lm	lm	lm	lm	lm	ll	ll	lm	ll	ll	lm	ll	lm	lm	lm	ll	ll	lm	lm	lm	lm	ll	lm	ll	ll	lm	ll	lm	ll	lm	lm	lm	--	lm	ll	lm	lm	lm	lm	--	lm
Pyb05_110	<lmxll>	--	ll	lm	lm	--	ll	lm	lm	lm	lm	lm	lm	ll	ll	lm	ll	ll	lm	ll	lm	lm	lm	ll	ll	lm	lm	lm	lm	ll	lm	lm	ll	lm	ll	lm	--	lm	--	lm	--	lm	ll	lm	lm	lm	lm	--	lm
Pyb05_112	<lmxll>	--	ll	lm	lm	--	ll	lm	lm	lm	lm	lm	lm	ll	ll	lm	ll	ll	lm	ll	lm	lm	lm	ll	ll	lm	lm	lm	lm	ll	lm	ll	ll	lm	ll	lm	ll	lm	--	lm	--	lm	ll	lm	lm	lm	lm	--	lm
Pyb05_113	<lmxll>	ll	ll	lm	ll	--	ll	lm	lm	lm	lm	lm	lm	ll	ll	ll	ll	ll	lm	ll	lm	ll	lm	ll	ll	lm	lm	lm	lm	--	lm	--	ll	lm	ll	lm	--	lm	lm	lm	--	lm	ll	lm	lm	lm	lm	--	lm
Pyb05_115	<lmxll>	ll	ll	lm	ll	--	ll	--	lm	lm	lm	lm	lm	ll	ll	ll	ll	ll	lm	ll	lm	ll	lm	ll	ll	lm	lm	lm	lm	ll	lm	--	ll	lm	ll	lm	ll	lm	--	lm	--	lm	ll	lm	lm	lm	lm	--	lm
Pyd05_024	<nnxnp>	nn	nn	--	nn	--	np	nn	nn	nn	nn	np	nn	np	nn	--	np	np	np	--	np	nn	nn	nn	np	nn	nn	nn	np	nn	nn	nn	np	np	nn	nn	np	np	np	np	--	nn	nn	nn	np	nn	nn	--	nn
Pyd05_025	<nnxnp>	nn	nn	--	nn	--	np	--	nn	nn	nn	np	nn	np	nn	np	np	np	np	nn	np	nn	nn	nn	np	nn	nn	nn	np	nn	nn	nn	np	np	nn	nn	np	np	np	np	--	nn	nn	nn	np	nn	nn	--	nn
Pyd05_029	<nnxnp>	np	np	nn	np	--	nn	np	np	--	np	nn	np	nn	np	nn	nn	nn	nn	np	nn	np	np	np	nn	np	np	np	nn	np	np	np	nn	nn	np	np	nn	nn	--	nn	np	--	np	np	nn	np	np	--	np
Pyd05_031	<nnxnp>	nn	nn	np	nn	--	np	nn	nn	--	nn	np	nn	np	nn	np	np	np	np	nn	np	nn	nn	nn	np	nn	nn	nn	np	nn	nn	nn	np	np	nn	nn	np	np	np	np	--	np	nn	nn	np	nn	nn	--	nn
Pyd05_034	<nnxnp>	nn	nn	np	nn	--	np	nn	nn	np	nn	np	nn	np	--	np	np	np	np	nn	np	nn	nn	nn	np	nn	nn	nn	np	nn	nn	nn	np	np	nn	nn	nn	np	np	np	nn	np	nn	nn	np	--	nn	--	nn
Pyb05_119	<lmxll>	lm	lm	ll	lm	--	lm	lm	ll	ll	lm	ll	ll	lm	lm	lm	lm	lm	ll	lm	ll	lm	ll	lm	ll	ll	ll	ll	ll	lm	ll	lm	lm	ll	lm	lm	--	ll	ll	ll	ll	ll	lm	ll	lm	ll	ll	--	ll
Pyb05_121	<lmxll>	--	lm	ll	lm	--	lm	--	ll	--	lm	ll	ll	lm	lm	lm	lm	lm	ll	lm	ll	lm	ll	lm	ll	ll	ll	ll	ll	lm	ll	lm	lm	ll	lm	lm	--	ll	ll	ll	ll	ll	lm	ll	lm	ll	ll	--	ll
Pyb05_124	<lmxll>	lm	lm	ll	lm	--	lm	lm	ll	ll	lm	ll	ll	lm	lm	lm	lm	lm	ll	lm	ll	lm	ll	lm	lm	ll	ll	ll	ll	lm	ll	lm	lm	ll	lm	--	lm	ll	--	ll	ll	ll	lm	ll	lm	ll	ll	--	ll
Pyb05_125	<lmxll>	lm	lm	--	lm	--	lm	lm	ll	ll	lm	ll	ll	lm	lm	lm	lm	lm	ll	lm	ll	lm	ll	lm	lm	ll	ll	ll	ll	lm	ll	lm	lm	ll	lm	lm	--	--	ll	ll	--	ll	lm	ll	lm	ll	ll	--	ll
Pyb05_126	<lmxll>	--	ll	lm	ll	--	ll	ll	lm	lm	ll	lm	lm	ll	ll	ll	ll	ll	lm	ll	lm	ll	lm	ll	ll	lm	lm	lm	lm	ll	lm	--	ll	lm	ll	ll	ll	lm	lm	lm	--	--	ll	lm	ll	lm	lm	--	lm
Pyb05_128	<lmxll>	lm	lm	ll	lm	--	lm	lm	ll	ll	lm	ll	ll	lm	lm	lm	lm	lm	ll	lm	ll	lm	ll	lm	lm	ll	ll	ll	ll	lm	ll	lm	lm	ll	lm	lm	lm	ll	ll	ll	--	ll	lm	ll	lm	ll	ll	--	--
Pyb05_129	<lmxll>	ll	ll	lm	ll	--	ll	ll	lm	lm	ll	lm	lm	ll	ll	ll	ll	ll	lm	ll	lm	ll	lm	ll	ll	lm	lm	lm	lm	ll	lm	--	ll	lm	ll	ll	ll	lm	lm	lm	--	lm	ll	lm	ll	lm	lm	--	lm
Pyb05_130	<lmxll>	lm	lm	ll	lm	--	lm	lm	ll	ll	lm	ll	ll	lm	lm	lm	lm	lm	ll	lm	ll	lm	ll	lm	lm	ll	ll	ll	ll	lm	ll	lm	lm	ll	lm	lm	--	ll	ll	ll	ll	ll	lm	ll	lm	ll	ll	--	ll
Pyb05_131	<lmxll>	lm	lm	ll	lm	--	lm	lm	ll	ll	lm	ll	ll	lm	lm	lm	lm	lm	ll	lm	ll	lm	ll	lm	lm	ll	ll	ll	ll	lm	ll	lm	lm	ll	lm	lm	--	ll	ll	ll	--	ll	lm	ll	lm	ll	ll	--	ll
Pyb05_132	<lmxll>	lm	lm	ll	lm	--	lm	lm	ll	ll	lm	ll	ll	lm	lm	--	lm	lm	ll	lm	ll	lm	ll	lm	--	ll	ll	ll	ll	lm	ll	lm	lm	ll	lm	lm	lm	ll	ll	ll	--	ll	lm	ll	lm	ll	ll	--	ll
Pyb05_135	<lmxll>	--	lm	ll	lm	--	lm	lm	ll	ll	lm	ll	ll	lm	lm	--	lm	lm	ll	lm	ll	lm	ll	lm	lm	ll	ll	ll	ll	lm	ll	lm	lm	ll	lm	lm	lm	ll	ll	ll	--	ll	lm	ll	lm	ll	ll	--	ll
Pyb05_137	<lmxll>	lm	lm	ll	lm	--	lm	lm	ll	ll	lm	ll	ll	lm	lm	--	lm	lm	ll	lm	ll	lm	ll	lm	lm	ll	ll	ll	ll	lm	ll	lm	lm	ll	lm	--	--	ll	ll	ll	--	ll	lm	ll	lm	ll	ll	--	ll
Pyb05_138	<lmxll>	--	lm	ll	lm	--	lm	--	ll	ll	lm	ll	ll	lm	lm	lm	lm	lm	ll	lm	ll	lm	ll	lm	lm	ll	ll	ll	ll	lm	ll	lm	lm	ll	lm	lm	lm	ll	ll	ll	--	ll	lm	ll	lm	ll	ll	--	ll
Pyb05_139	<lmxll>	lm	lm	ll	lm	--	lm	lm	ll	ll	lm	ll	ll	lm	lm	lm	lm	lm	ll	lm	ll	lm	ll	lm	lm	ll	ll	ll	ll	lm	ll	lm	lm	ll	lm	lm	lm	ll	ll	ll	--	ll	lm	ll	lm	ll	ll	--	ll
Pyb05_140	<lmxll>	lm	lm	ll	lm	--	lm	lm	ll	ll	lm	ll	ll	lm	lm	lm	lm	lm	ll	lm	ll	lm	ll	lm	lm	ll	ll	ll	ll	--	ll	lm	lm	ll	lm	lm	lm	ll	ll	ll	--	ll	lm	ll	lm	ll	ll	--	ll
Pyb05_141	<lmxll>	lm	lm	ll	--	--	lm	lm	ll	ll	lm	ll	ll	lm	lm	--	lm	lm	ll	lm	ll	lm	ll	--	lm	ll	ll	ll	ll	lm	ll	lm	lm	ll	lm	lm	lm	ll	--	ll	--	ll	lm	ll	lm	ll	ll	--	ll
Pyb05_142	<lmxll>	lm	lm	ll	lm	--	lm	lm	ll	ll	lm	ll	ll	lm	lm	lm	lm	lm	ll	lm	ll	lm	ll	lm	lm	ll	ll	ll	ll	lm	ll	lm	lm	ll	lm	lm	lm	ll	--	ll	--	ll	lm	ll	ll	ll	ll	--	ll
Pyb05_143	<lmxll>	lm	lm	ll	lm	--	lm	lm	ll	ll	lm	ll	ll	lm	lm	lm	lm	lm	ll	lm	ll	lm	ll	lm	lm	ll	ll	ll	ll	lm	--	lm	lm	ll	lm	lm	lm	ll	ll	ll	--	--	lm	ll	ll	ll	ll	--	ll
Pyb05_144	<lmxll>	lm	lm	ll	lm	--	lm	lm	ll	ll	lm	ll	ll	lm	lm	lm	lm	lm	ll	lm	ll	lm	--	lm	lm	ll	ll	ll	ll	lm	ll	lm	lm	ll	lm	lm	--	ll	ll	ll	--	ll	lm	ll	ll	ll	ll	--	ll
Pyb05_146	<lmxll>	lm	lm	ll	lm	--	lm	lm	ll	ll	lm	ll	ll	lm	lm	lm	lm	lm	ll	lm	ll	lm	ll	lm	lm	ll	ll	ll	ll	lm	ll	lm	lm	ll	lm	lm	--	ll	ll	ll	--	ll	lm	ll	ll	ll	ll	--	ll
Pyb05_149	<lmxll>	lm	lm	ll	lm	--	lm	--	ll	ll	lm	ll	ll	lm	lm	lm	lm	lm	ll	lm	ll	lm	ll	lm	lm	ll	ll	ll	ll	lm	ll	lm	lm	ll	lm	lm	lm	ll	ll	ll	--	ll	lm	ll	ll	ll	ll	--	ll
Pyb05_154	<lmxll>	lm	lm	--	lm	--	lm	ll	ll	ll	lm	ll	ll	lm	lm	lm	lm	lm	ll	lm	ll	lm	ll	lm	lm	ll	ll	ll	ll	lm	ll	lm	lm	ll	lm	lm	lm	ll	ll	ll	--	ll	lm	ll	ll	ll	ll	--	ll
Pyb05_157	<lmxll>	ll	ll	lm	ll	--	ll	lm	lm	lm	ll	lm	lm	ll	ll	lm	ll	ll	lm	ll	lm	ll	lm	ll	ll	lm	lm	lm	lm	ll	lm	--	ll	lm	ll	ll	--	lm	lm	lm	--	lm	ll	lm	lm	lm	lm	--	lm
Pyb05_158	<lmxll>	--	lm	ll	--	--	lm	ll	ll	ll	lm	ll	ll	lm	lm	ll	lm	lm	ll	lm	ll	lm	ll	lm	lm	ll	ll	ll	ll	lm	ll	lm	lm	ll	lm	lm	ll	ll	ll	ll	--	ll	lm	ll	ll	ll	ll	--	ll
Pyb05_159	<lmxll>	lm	lm	ll	ll	--	lm	ll	ll	ll	lm	ll	ll	lm	lm	ll	lm	lm	ll	lm	ll	lm	ll	lm	lm	ll	ll	ll	ll	lm	ll	lm	lm	ll	lm	lm	--	ll	ll	ll	--	--	lm	ll	ll	ll	ll	--	ll
Pyb05_160	<lmxll>	lm	lm	ll	ll	--	lm	ll	ll	ll	lm	ll	ll	lm	lm	ll	lm	lm	ll	lm	ll	lm	ll	lm	lm	ll	ll	ll	ll	lm	ll	lm	lm	ll	lm	lm	--	ll	--	ll	--	ll	lm	ll	ll	ll	ll	--	ll
Pyb05_164	<lmxll>	--	lm	ll	ll	--	lm	ll	ll	ll	lm	ll	ll	lm	lm	ll	lm	lm	ll	lm	ll	lm	ll	lm	lm	ll	ll	ll	ll	lm	ll	lm	lm	ll	lm	lm	lm	ll	ll	ll	--	ll	lm	--	ll	ll	ll	--	ll
Pyb05_169	<lmxll>	lm	lm	ll	ll	--	lm	ll	ll	ll	lm	ll	ll	lm	lm	ll	lm	lm	ll	lm	ll	lm	ll	lm	lm	ll	ll	ll	ll	lm	ll	lm	lm	ll	lm	lm	lm	ll	ll	ll	--	ll	lm	ll	ll	ll	ll	--	ll
Pyb05_171	<lmxll>	--	lm	ll	ll	--	lm	ll	ll	ll	lm	ll	ll	lm	lm	ll	lm	lm	ll	lm	ll	lm	ll	lm	lm	ll	ll	ll	ll	lm	ll	lm	lm	ll	lm	lm	--	ll	ll	ll	--	ll	lm	ll	ll	ll	ll	--	ll
Pyb05_173	<lmxll>	--	lm	ll	ll	--	lm	ll	ll	ll	lm	ll	ll	lm	lm	ll	lm	lm	ll	lm	ll	lm	ll	lm	lm	ll	ll	ll	ll	lm	ll	lm	lm	ll	lm	--	--	ll	ll	ll	--	ll	lm	ll	ll	ll	ll	--	ll
Pyb05_175	<lmxll>	--	lm	ll	ll	--	lm	ll	ll	ll	lm	ll	ll	lm	lm	ll	lm	lm	ll	lm	ll	lm	ll	lm	lm	ll	ll	ll	ll	lm	ll	lm	lm	ll	lm	lm	--	ll	--	ll	--	ll	lm	ll	ll	ll	ll	--	ll
Pyb05_177	<lmxll>	lm	lm	ll	ll	--	lm	ll	ll	ll	lm	ll	ll	lm	lm	ll	lm	lm	ll	lm	ll	lm	ll	lm	lm	ll	--	ll	ll	lm	ll	lm	lm	ll	lm	lm	lm	ll	ll	ll	lm	ll	lm	ll	ll	ll	ll	--	ll
Pyb05_178	<lmxll>	ll	ll	lm	lm	--	ll	lm	lm	lm	ll	lm	lm	ll	ll	lm	ll	ll	lm	ll	lm	ll	lm	ll	ll	lm	lm	lm	lm	ll	lm	--	ll	lm	ll	ll	ll	lm	--	lm	--	lm	ll	lm	lm	lm	lm	--	lm
Pyb05_180	<lmxll>	lm	lm	ll	ll	--	lm	ll	ll	ll	lm	ll	ll	lm	lm	ll	lm	lm	ll	lm	ll	lm	ll	lm	lm	ll	ll	ll	ll	lm	ll	lm	lm	ll	lm	lm	lm	ll	--	ll	--	ll	lm	ll	ll	ll	ll	--	ll
Pyb05_182	<lmxll>	--	lm	ll	ll	--	lm	ll	ll	ll	lm	ll	ll	lm	lm	ll	lm	lm	ll	lm	ll	lm	ll	lm	lm	ll	ll	ll	ll	lm	ll	lm	lm	ll	lm	lm	--	ll	ll	ll	lm	ll	lm	ll	ll	ll	ll	--	--
Pyb05_183	<lmxll>	lm	lm	ll	ll	--	lm	ll	ll	ll	lm	ll	ll	lm	lm	ll	lm	lm	ll	lm	ll	lm	ll	lm	lm	ll	ll	ll	ll	lm	ll	lm	lm	ll	lm	lm	lm	ll	--	ll	--	ll	lm	--	ll	ll	ll	--	ll
Pyb05_184	<lmxll>	--	lm	ll	ll	--	lm	ll	ll	ll	lm	ll	ll	lm	lm	ll	lm	lm	ll	lm	ll	lm	ll	lm	lm	ll	ll	ll	ll	lm	ll	lm	lm	ll	lm	lm	lm	ll	ll	ll	lm	ll	lm	--	ll	ll	ll	--	ll
Pyb05_185	<lmxll>	lm	lm	ll	ll	--	lm	ll	ll	ll	lm	ll	ll	lm	lm	ll	lm	lm	ll	lm	ll	lm	ll	lm	lm	ll	ll	ll	ll	lm	ll	--	lm	ll	lm	lm	lm	ll	ll	ll	--	ll	lm	lm	ll	ll	ll	--	ll
Pyb05_191	<lmxll>	lm	lm	ll	ll	--	lm	ll	ll	ll	lm	ll	ll	lm	lm	ll	lm	lm	ll	lm	ll	lm	ll	lm	lm	ll	ll	ll	ll	lm	ll	lm	lm	ll	lm	lm	lm	ll	ll	ll	--	ll	lm	lm	ll	ll	ll	--	ll
Pyb05_192	<lmxll>	ll	ll	lm	lm	--	ll	lm	lm	lm	ll	lm	lm	ll	ll	lm	ll	ll	lm	ll	lm	ll	lm	ll	ll	lm	lm	lm	lm	ll	lm	--	ll	lm	ll	ll	ll	lm	lm	lm	ll	lm	ll	ll	lm	lm	lm	--	lm
Pyb05_193	<lmxll>	--	lm	ll	ll	--	lm	ll	ll	ll	lm	ll	ll	lm	lm	ll	lm	lm	ll	lm	ll	lm	ll	lm	lm	ll	ll	ll	ll	lm	ll	lm	lm	ll	lm	lm	--	ll	ll	ll	--	ll	lm	lm	ll	ll	ll	--	ll
Pyd05_039	<nnxnp>	np	np	nn	np	--	nn	np	nn	nn	nn	nn	nn	nn	nn	nn	nn	nn	nn	np	nn	nn	np	np	nn	np	np	np	nn	np	nn	np	nn	nn	np	nn	--	nn	nn	nn	--	--	np	nn	nn	np	nn	--	np
Pyb05_198	<lmxll>	--	lm	ll	ll	--	lm	ll	ll	ll	lm	ll	ll	--	lm	--	lm	lm	ll	lm	ll	lm	ll	lm	lm	ll	ll	ll	ll	lm	ll	lm	lm	ll	lm	lm	--	ll	ll	lm	lm	ll	lm	lm	ll	ll	ll	--	ll
Pyd05_046	<nnxnp>	--	nn	np	nn	--	np	nn	np	nn	np	np	np	np	nn	np	np	np	np	nn	np	np	nn	nn	np	nn	nn	nn	np	nn	np	nn	np	np	nn	np	np	np	np	np	--	np	nn	--	np	nn	np	--	nn
Pyb05_202	<lmxll>	lm	lm	ll	ll	--	lm	ll	ll	ll	lm	ll	ll	ll	lm	ll	lm	lm	ll	lm	ll	lm	ll	lm	lm	ll	ll	ll	ll	lm	ll	lm	lm	ll	lm	lm	lm	ll	ll	lm	lm	ll	lm	lm	ll	ll	lm	--	ll
Pyb05_203	<lmxll>	lm	lm	ll	ll	--	lm	ll	ll	ll	lm	ll	ll	ll	lm	ll	lm	lm	ll	lm	ll	lm	ll	lm	lm	ll	ll	ll	ll	lm	ll	lm	lm	ll	lm	lm	lm	ll	ll	lm	--	ll	lm	lm	ll	ll	lm	--	ll
Pyb05_204	<lmxll>	ll	ll	lm	lm	--	ll	lm	lm	lm	ll	lm	lm	lm	ll	lm	ll	ll	lm	ll	lm	ll	lm	ll	ll	lm	lm	lm	lm	ll	lm	--	ll	lm	ll	ll	ll	lm	lm	ll	--	lm	ll	ll	lm	lm	ll	--	lm
Pyb05_205	<lmxll>	lm	lm	ll	ll	--	lm	ll	ll	ll	lm	ll	ll	ll	lm	ll	lm	lm	ll	lm	ll	lm	ll	lm	lm	ll	ll	ll	ll	--	ll	lm	lm	ll	lm	lm	lm	ll	ll	lm	lm	ll	lm	lm	ll	ll	lm	--	ll
Pyb05_207	<lmxll>	ll	ll	lm	lm	--	ll	lm	lm	lm	ll	lm	lm	lm	ll	lm	ll	ll	lm	ll	lm	ll	lm	ll	ll	lm	lm	lm	lm	ll	lm	--	ll	lm	ll	ll	ll	lm	--	ll	--	lm	ll	ll	lm	lm	ll	--	lm
Pyb05_214	<lmxll>	--	ll	ll	ll	--	lm	ll	ll	ll	lm	ll	ll	ll	lm	ll	lm	lm	ll	lm	ll	lm	ll	lm	lm	ll	ll	ll	lm	lm	ll	lm	lm	ll	lm	lm	--	ll	ll	lm	--	ll	lm	lm	ll	ll	lm	--	ll
Pyd05_052	<nnxnp>	np	np	nn	np	--	nn	np	nn	np	nn	nn	nn	nn	np	nn	nn	nn	nn	np	nn	nn	np	np	nn	np	np	np	nn	np	np	np	nn	nn	np	nn	--	nn	nn	nn	--	np	np	nn	nn	np	nn	--	np
Pyd05_053	<nnxnp>	np	np	nn	np	--	nn	--	nn	np	nn	nn	nn	nn	np	nn	nn	nn	nn	np	nn	nn	np	np	nn	np	np	np	nn	np	np	np	nn	nn	np	nn	nn	nn	--	nn	--	np	np	nn	nn	np	nn	--	np
Pyd05_054	<nnxnp>	np	np	nn	--	--	nn	np	nn	np	nn	nn	nn	nn	np	nn	nn	nn	nn	np	nn	nn	np	np	nn	np	np	np	nn	np	np	np	nn	nn	np	nn	--	nn	nn	nn	--	np	np	nn	nn	np	nn	--	np
Pyd05_055	<nnxnp>	--	np	nn	np	--	nn	np	nn	np	nn	nn	nn	nn	np	nn	nn	nn	nn	np	nn	nn	np	np	nn	np	np	np	nn	np	np	np	nn	nn	np	--	nn	nn	nn	nn	--	np	np	nn	nn	np	nn	--	np
Pybd05_010	<hkxhk>	hk	kk	kk	kk	--	hh	hk	hk	hk	hh	hk	hk	hk	hh	hk	hh	hh	hk	hk	hk	hh	kk	hk	hh	hk	kk	kk	hh	hk	hk	hk	hk	hk	hk	hh	hh	hk	hk	hh	--	hk	kk	hh	hk	hk	hh	--	kk
Pyb05_217	<lmxll>	--	lm	ll	ll	--	lm	ll	lm	ll	lm	ll	lm	ll	lm	ll	lm	lm	ll	lm	ll	lm	ll	lm	lm	ll	ll	ll	ll	lm	--	lm	lm	ll	lm	lm	lm	ll	--	lm	--	ll	lm	lm	ll	ll	lm	--	ll
Pybd05_014	<hkxhk>	kk	kk	hh	hk	--	hk	hk	hh	hk	hk	hh	hh	hk	kk	hh	hk	hk	hh	kk	hh	hk	hk	kk	hk	hk	hk	hk	hh	kk	hk	hk	hk	hh	kk	hk	--	hh	hh	hh	--	hk	kk	hk	hh	hk	hh	--	hk
Pyb05_224	<lmxll>	lm	lm	ll	lm	--	lm	ll	ll	ll	lm	ll	ll	lm	lm	ll	lm	lm	ll	lm	ll	lm	ll	lm	lm	ll	ll	ll	ll	lm	ll	lm	lm	ll	lm	lm	--	ll	ll	ll	--	ll	lm	ll	ll	ll	ll	--	ll
Pyb05_226	<lmxll>	--	lm	ll	lm	--	lm	ll	ll	ll	lm	ll	ll	lm	lm	lm	lm	lm	ll	lm	ll	lm	ll	lm	lm	ll	ll	ll	ll	lm	ll	lm	lm	ll	lm	lm	ll	ll	ll	ll	--	ll	lm	ll	ll	ll	ll	--	ll
Pyb05_232	<lmxll>	lm	lm	ll	lm	--	lm	ll	ll	ll	lm	ll	ll	lm	lm	lm	lm	lm	ll	lm	ll	lm	ll	lm	lm	ll	ll	ll	ll	--	ll	lm	lm	ll	lm	lm	lm	ll	ll	ll	lm	ll	lm	ll	ll	--	ll	--	ll
Pyb05_233	<lmxll>	lm	lm	ll	lm	--	lm	ll	ll	ll	lm	ll	ll	lm	lm	lm	lm	lm	ll	lm	ll	lm	ll	lm	lm	ll	ll	ll	ll	lm	ll	lm	lm	ll	lm	lm	lm	ll	ll	ll	lm	ll	lm	ll	ll	ll	ll	--	ll
Pyb05_234	<lmxll>	lm	lm	ll	lm	--	lm	ll	ll	ll	lm	ll	ll	lm	lm	lm	lm	lm	ll	lm	ll	lm	ll	lm	lm	ll	ll	ll	ll	lm	ll	--	lm	ll	lm	lm	lm	ll	--	ll	--	--	lm	ll	ll	ll	ll	--	ll
Pybd05_017	<hkxhk>	--	hk	hk	hk	--	kk	hk	hh	hh	hk	hh	hh	kk	hk	hk	hk	hk	hk	hk	hk	hk	hk	hk	kk	hh	hh	hh	hk	kk	hh	hk	kk	hk	hk	hk	hk	hk	--	hk	--	hh	hk	hh	hk	hh	hh	--	hh
Pyb05_237	<lmxll>	--	lm	--	lm	--	lm	--	ll	ll	lm	ll	ll	lm	lm	lm	lm	lm	ll	lm	ll	lm	ll	lm	lm	ll	ll	ll	ll	lm	ll	lm	lm	ll	lm	lm	lm	ll	ll	ll	--	ll	lm	ll	ll	ll	ll	--	ll
Pyb05_238	<lmxll>	--	lm	ll	lm	--	lm	lm	ll	ll	lm	ll	ll	lm	lm	lm	lm	lm	ll	lm	ll	lm	ll	lm	lm	ll	ll	ll	ll	lm	ll	lm	lm	ll	lm	lm	lm	ll	ll	ll	--	ll	lm	ll	ll	ll	ll	--	ll
Pyb05_239	<lmxll>	--	lm	ll	lm	--	lm	lm	ll	ll	lm	ll	ll	lm	lm	lm	lm	lm	ll	lm	ll	lm	ll	lm	lm	ll	ll	ll	ll	lm	ll	lm	lm	ll	lm	lm	lm	ll	--	ll	--	ll	lm	ll	ll	ll	ll	--	ll
Pybd05_018	<hkxhk>	--	kk	hh	kk	--	hk	kk	hh	hk	hk	hk	hh	hk	kk	kk	kk	kk	hh	kk	hh	kk	hh	kk	hk	hk	hk	hk	hh	hk	hk	hk	hk	hh	kk	hk	hk	hh	--	hh	--	hk	kk	hh	hh	hk	hh	--	hk
Pyb05_241	<lmxll>	lm	lm	ll	lm	--	lm	lm	ll	ll	lm	ll	ll	lm	lm	lm	lm	lm	ll	lm	ll	lm	ll	lm	ll	ll	ll	ll	ll	lm	ll	lm	lm	ll	lm	ll	ll	ll	ll	ll	--	ll	lm	ll	lm	ll	ll	--	ll
Pyb05_242	<lmxll>	lm	lm	ll	lm	--	lm	lm	ll	ll	lm	ll	--	lm	lm	lm	lm	lm	ll	lm	ll	lm	ll	lm	ll	ll	ll	ll	ll	lm	ll	lm	lm	ll	lm	ll	ll	ll	ll	ll	--	ll	lm	ll	lm	ll	ll	--	ll
Pyb05_244	<lmxll>	lm	lm	ll	lm	--	lm	lm	ll	ll	lm	ll	ll	lm	lm	lm	lm	lm	ll	lm	ll	lm	ll	lm	ll	ll	ll	ll	ll	lm	ll	lm	lm	ll	lm	ll	lm	ll	ll	ll	ll	ll	lm	ll	lm	ll	ll	--	ll
Pyb05_246	<lmxll>	lm	lm	ll	lm	--	lm	lm	ll	ll	lm	ll	ll	lm	lm	lm	lm	lm	ll	lm	ll	lm	ll	lm	ll	ll	ll	ll	ll	lm	ll	lm	lm	ll	lm	ll	lm	ll	ll	ll	--	ll	lm	ll	lm	ll	ll	--	ll
Pyb05_247	<lmxll>	--	lm	ll	lm	--	lm	lm	ll	ll	lm	ll	ll	lm	--	lm	lm	lm	ll	lm	ll	lm	ll	lm	ll	ll	ll	ll	ll	lm	ll	lm	lm	ll	lm	ll	--	ll	ll	ll	--	ll	lm	ll	lm	ll	ll	--	ll
Pyb05_250	<lmxll>	lm	lm	ll	lm	--	lm	lm	ll	ll	lm	ll	ll	lm	lm	lm	lm	lm	ll	lm	ll	lm	ll	lm	ll	ll	ll	ll	ll	lm	ll	lm	lm	ll	lm	ll	lm	ll	ll	ll	ll	ll	lm	ll	lm	ll	ll	--	ll
Pyb05_252	<lmxll>	lm	lm	ll	lm	--	lm	lm	ll	ll	lm	ll	ll	lm	lm	lm	lm	lm	ll	lm	ll	lm	ll	lm	ll	ll	ll	ll	ll	lm	ll	lm	lm	ll	lm	ll	lm	ll	ll	ll	ll	ll	lm	ll	lm	ll	ll	--	ll
Pyb05_253	<lmxll>	lm	lm	ll	lm	--	lm	lm	ll	ll	lm	ll	ll	lm	lm	--	lm	lm	ll	lm	ll	lm	ll	lm	ll	ll	ll	ll	ll	lm	ll	lm	lm	ll	lm	ll	--	ll	--	ll	--	ll	lm	ll	lm	ll	ll	--	ll
Pyb05_254	<lmxll>	--	ll	lm	ll	--	ll	ll	lm	lm	ll	lm	lm	ll	ll	ll	ll	ll	lm	ll	lm	ll	lm	ll	lm	lm	lm	lm	lm	ll	lm	ll	ll	lm	ll	lm	ll	--	lm	lm	--	--	ll	lm	ll	lm	lm	--	lm
Pyb05_255	<lmxll>	--	lm	ll	lm	--	lm	lm	ll	ll	lm	ll	ll	lm	lm	lm	lm	lm	ll	lm	ll	lm	ll	lm	ll	ll	ll	ll	ll	lm	ll	lm	lm	ll	lm	ll	lm	ll	ll	ll	--	ll	lm	ll	lm	ll	ll	--	ll
Pybd05_020	<hkxhk>	--	kk	hh	kk	--	hk	kk	hk	hk	hk	hk	hh	hk	kk	kk	kk	kk	hh	kk	hh	kk	--	kk	hk	hk	hk	hk	hh	hk	hk	hk	hk	hh	kk	hk	--	hh	hh	hh	--	hk	kk	hh	hk	hk	hh	--	hk
Pyd05_065	<nnxnp>	np	np	nn	np	--	nn	np	np	np	nn	np	nn	nn	np	np	np	np	nn	np	nn	np	nn	np	nn	np	np	np	nn	nn	np	np	nn	nn	np	nn	--	nn	--	nn	--	--	np	nn	nn	np	nn	--	np
Pyd05_066	<nnxnp>	--	np	nn	np	--	nn	np	np	np	nn	np	nn	nn	np	np	np	np	nn	np	nn	np	nn	np	nn	np	np	np	nn	nn	np	np	nn	nn	np	nn	nn	nn	--	nn	nn	np	np	nn	nn	np	nn	--	np
Pyb05_258	<lmxll>	--	lm	--	lm	--	lm	lm	ll	ll	lm	lm	ll	lm	lm	lm	lm	lm	ll	lm	ll	ll	ll	lm	ll	ll	ll	ll	ll	lm	ll	lm	lm	ll	lm	ll	lm	ll	--	ll	--	ll	lm	ll	--	ll	ll	--	ll
Pyb05_259	<lmxll>	lm	lm	ll	lm	--	lm	lm	ll	ll	lm	lm	ll	lm	lm	--	lm	lm	ll	lm	ll	ll	ll	lm	ll	ll	ll	ll	ll	lm	ll	lm	lm	ll	lm	ll	lm	ll	lm	ll	--	ll	lm	ll	lm	ll	ll	--	ll
Pyb05_260	<lmxll>	lm	lm	ll	lm	--	lm	lm	ll	ll	lm	lm	ll	lm	lm	lm	lm	lm	ll	lm	ll	ll	ll	lm	ll	ll	ll	ll	ll	lm	ll	lm	lm	ll	lm	ll	lm	ll	lm	ll	ll	ll	lm	ll	lm	ll	ll	--	ll
Pyb05_262	<lmxll>	lm	lm	ll	lm	--	lm	lm	ll	ll	lm	lm	ll	lm	lm	--	lm	lm	ll	lm	ll	ll	ll	lm	ll	ll	ll	ll	ll	lm	ll	lm	lm	ll	lm	ll	lm	ll	lm	ll	--	ll	lm	ll	lm	ll	ll	--	ll
Pyb05_263	<lmxll>	--	lm	ll	lm	--	lm	--	ll	ll	lm	lm	ll	lm	lm	lm	lm	lm	ll	lm	ll	ll	ll	--	ll	ll	ll	ll	ll	lm	ll	lm	lm	ll	lm	ll	lm	ll	lm	ll	ll	ll	lm	ll	lm	ll	ll	--	ll
Pyb05_264	<lmxll>	--	lm	ll	lm	--	lm	lm	ll	ll	lm	lm	ll	lm	lm	lm	lm	lm	ll	lm	ll	ll	ll	lm	ll	ll	ll	ll	ll	lm	ll	lm	lm	lm	lm	ll	lm	ll	lm	ll	--	ll	lm	ll	lm	ll	ll	--	ll
Pyb05_266	<lmxll>	ll	ll	lm	ll	--	ll	ll	lm	lm	lm	lm	lm	ll	ll	ll	ll	ll	lm	ll	lm	ll	lm	ll	ll	lm	lm	lm	lm	ll	lm	--	ll	lm	ll	lm	ll	lm	lm	lm	--	lm	ll	lm	lm	lm	lm	--	lm
Pyb05_268	<lmxll>	ll	ll	lm	ll	--	ll	ll	lm	lm	lm	lm	lm	ll	ll	ll	ll	ll	lm	ll	lm	ll	lm	ll	ll	lm	lm	lm	lm	ll	lm	lm	ll	lm	ll	lm	ll	lm	lm	lm	--	lm	ll	lm	--	lm	lm	--	lm
Pyb05_269	<lmxll>	--	ll	--	ll	--	ll	ll	lm	lm	lm	lm	lm	ll	ll	--	ll	ll	lm	ll	lm	ll	lm	ll	ll	lm	lm	lm	lm	ll	lm	lm	ll	lm	ll	lm	ll	lm	lm	lm	--	lm	ll	lm	--	lm	lm	--	lm
Pybd05_021	<hkxhk>	hk	hk	hk	hk	--	hh	hk	kk	kk	hh	hk	hk	hh	hk	hk	hk	hk	hk	hk	hk	kk	hk	hh	hk	kk	kk	kk	hh	hh	kk	hk	hh	hh	hk	hk	hk	kk	hh	hk	--	--	hk	hk	hh	kk	kk	--	kk
Pyd05_073	<nnxnp>	--	nn	np	nn	--	np	nn	np	nn	np	nn	np	np	np	nn	nn	nn	np	nn	np	np	np	np	np	nn	nn	nn	np	np	np	np	np	np	nn	np	np	nn	np	np	np	nn	nn	np	np	nn	np	--	nn
Pyd05_074	<nnxnp>	np	np	nn	np	--	nn	np	nn	np	nn	np	nn	nn	nn	np	np	np	nn	np	nn	nn	nn	nn	nn	np	np	np	nn	nn	nn	nn	nn	nn	np	nn	nn	np	nn	nn	--	np	np	nn	nn	np	nn	--	np
Pyd05_076	<nnxnp>	np	np	nn	np	--	nn	np	nn	nn	nn	np	nn	nn	nn	np	np	np	nn	np	np	nn	nn	nn	np	np	np	np	nn	nn	nn	nn	nn	nn	np	nn	nn	np	--	nn	--	--	np	nn	--	np	nn	--	np
Pyd05_077	<nnxnp>	np	np	nn	np	--	nn	np	nn	nn	nn	np	nn	nn	nn	np	np	np	nn	np	np	nn	--	nn	np	np	np	np	nn	nn	nn	nn	nn	nn	np	nn	--	np	nn	nn	--	np	np	nn	nn	np	nn	--	np
Pyd05_078	<nnxnp>	np	np	nn	np	--	nn	np	nn	nn	nn	np	nn	nn	nn	np	np	np	nn	np	np	nn	nn	nn	np	np	np	np	nn	nn	nn	nn	nn	nn	np	nn	--	np	nn	nn	--	np	np	nn	nn	np	nn	--	np
Pyb05_271	<lmxll>	lm	lm	ll	lm	--	lm	lm	ll	ll	lm	lm	ll	lm	lm	lm	lm	lm	ll	lm	ll	lm	ll	lm	ll	ll	ll	ll	ll	lm	ll	lm	lm	ll	lm	ll	ll	ll	ll	ll	--	ll	lm	ll	lm	ll	ll	--	ll
Pyb05_273	<lmxll>	lm	lm	ll	lm	--	lm	lm	ll	ll	lm	lm	ll	lm	lm	lm	lm	lm	ll	lm	ll	lm	ll	lm	ll	ll	ll	ll	ll	lm	ll	lm	lm	ll	lm	ll	lm	ll	--	ll	--	ll	lm	ll	lm	ll	ll	--	ll
Pyb05_274	<lmxll>	--	lm	ll	lm	--	lm	lm	ll	ll	lm	lm	ll	lm	lm	lm	lm	lm	ll	lm	ll	lm	ll	lm	ll	ll	ll	ll	ll	lm	ll	lm	lm	ll	lm	ll	--	ll	--	ll	--	ll	lm	ll	lm	ll	ll	--	ll
Pyb05_275	<lmxll>	--	lm	ll	lm	--	lm	lm	ll	ll	lm	lm	ll	lm	lm	lm	lm	lm	ll	lm	ll	lm	ll	lm	ll	ll	ll	ll	ll	lm	ll	lm	lm	ll	lm	ll	lm	ll	--	ll	--	ll	lm	ll	lm	ll	ll	--	ll
Pyb05_276	<lmxll>	--	lm	ll	lm	--	lm	lm	ll	ll	lm	lm	ll	lm	lm	lm	lm	lm	ll	lm	ll	lm	ll	lm	ll	ll	ll	ll	ll	lm	ll	lm	lm	ll	lm	ll	lm	ll	--	ll	--	ll	lm	ll	lm	ll	ll	--	ll
Pyb05_284	<lmxll>	lm	lm	ll	lm	--	lm	lm	ll	ll	lm	lm	ll	lm	lm	lm	lm	lm	ll	lm	ll	ll	ll	lm	ll	ll	ll	ll	ll	lm	ll	lm	lm	ll	lm	ll	--	ll	lm	ll	--	ll	lm	ll	lm	ll	ll	--	ll
Pyb05_285	<lmxll>	lm	lm	ll	lm	--	lm	lm	ll	ll	lm	lm	ll	lm	lm	lm	lm	lm	ll	lm	ll	ll	ll	lm	ll	ll	ll	ll	--	lm	ll	lm	lm	ll	lm	ll	--	ll	lm	ll	ll	ll	lm	ll	lm	ll	ll	--	--
Pyb05_287	<lmxll>	lm	lm	ll	lm	--	lm	lm	ll	ll	lm	lm	ll	lm	lm	lm	lm	lm	ll	lm	ll	ll	--	lm	ll	ll	ll	ll	ll	lm	ll	lm	lm	lm	lm	ll	--	ll	--	ll	--	ll	lm	ll	lm	ll	ll	--	ll
Pybd05_023	<hkxhk>	hh	hh	kk	hh	--	hk	hh	kk	kk	hk	hh	kk	hk	hk	--	hh	hh	kk	hh	hk	kk	kk	hk	hk	hk	hk	hk	kk	hk	kk	hk	hk	hk	hh	kk	hh	hk	--	kk	--	hh	hh	kk	hk	hk	kk	--	hk
Pyb05_293	<lmxll>	lm	lm	ll	lm	--	lm	lm	ll	ll	lm	lm	ll	lm	lm	--	lm	lm	ll	lm	lm	ll	ll	lm	ll	ll	ll	ll	ll	lm	ll	lm	lm	lm	lm	ll	ll	ll	--	ll	--	lm	lm	ll	lm	ll	ll	--	ll
Pyb05_295	<lmxll>	lm	lm	ll	lm	--	lm	--	ll	ll	lm	lm	ll	lm	lm	lm	lm	lm	ll	lm	lm	ll	ll	lm	ll	ll	ll	ll	ll	lm	ll	lm	lm	lm	lm	ll	--	ll	lm	ll	--	lm	lm	ll	lm	ll	ll	--	ll
Pyb05_297	<lmxll>	--	lm	ll	lm	--	lm	lm	ll	ll	lm	lm	ll	lm	lm	lm	lm	lm	ll	lm	ll	ll	ll	lm	ll	ll	ll	ll	ll	lm	ll	lm	lm	lm	lm	ll	ll	ll	--	ll	ll	lm	lm	ll	lm	ll	ll	--	ll
Pyb05_298	<lmxll>	lm	lm	ll	lm	--	lm	lm	ll	ll	lm	lm	ll	lm	lm	lm	lm	lm	ll	lm	ll	ll	ll	lm	ll	ll	ll	ll	--	lm	ll	lm	lm	lm	lm	ll	ll	ll	--	ll	--	lm	lm	ll	lm	ll	ll	--	ll
Pyb05_301	<lmxll>	--	lm	ll	lm	--	lm	lm	ll	ll	lm	lm	ll	lm	lm	lm	lm	lm	ll	lm	ll	ll	ll	lm	ll	ll	ll	ll	ll	lm	ll	lm	lm	lm	lm	ll	lm	ll	lm	ll	--	ll	lm	ll	lm	ll	ll	--	ll
Pyb05_303	<lmxll>	lm	lm	ll	lm	--	lm	lm	ll	ll	lm	lm	ll	lm	lm	lm	lm	lm	ll	lm	ll	ll	ll	lm	ll	ll	ll	ll	ll	lm	ll	lm	lm	lm	lm	ll	lm	ll	lm	ll	--	ll	lm	ll	lm	ll	ll	--	ll
Pyb05_304	<lmxll>	--	lm	ll	lm	--	lm	lm	ll	ll	lm	lm	ll	lm	lm	lm	lm	lm	ll	lm	ll	ll	ll	lm	ll	ll	ll	ll	ll	lm	ll	lm	lm	lm	lm	ll	lm	ll	lm	ll	--	ll	lm	ll	lm	ll	ll	--	ll
Pyb05_305	<lmxll>	lm	lm	ll	lm	--	lm	lm	ll	ll	lm	lm	ll	lm	lm	lm	lm	lm	ll	lm	ll	ll	ll	lm	ll	ll	ll	ll	ll	lm	ll	lm	lm	lm	lm	ll	lm	ll	lm	ll	--	ll	lm	ll	lm	ll	ll	--	ll
Pyb05_306	<lmxll>	lm	lm	ll	lm	--	lm	lm	ll	ll	lm	lm	ll	lm	lm	lm	lm	lm	ll	lm	ll	ll	ll	lm	ll	ll	ll	ll	ll	lm	ll	lm	lm	lm	lm	ll	--	ll	lm	ll	ll	ll	lm	ll	lm	ll	ll	--	ll
Pyb05_307	<lmxll>	lm	lm	ll	lm	--	lm	lm	ll	ll	lm	lm	ll	lm	lm	lm	lm	lm	ll	lm	ll	ll	ll	lm	ll	ll	ll	ll	ll	lm	ll	lm	lm	lm	lm	ll	lm	ll	lm	ll	--	ll	lm	ll	lm	ll	ll	--	ll
Pyb05_308	<lmxll>	lm	lm	ll	lm	--	lm	lm	ll	ll	lm	lm	ll	lm	lm	lm	lm	lm	ll	lm	lm	ll	ll	lm	ll	ll	ll	ll	ll	lm	ll	lm	lm	lm	lm	ll	lm	ll	lm	ll	ll	lm	lm	ll	lm	ll	ll	--	ll
Pyb05_312	<lmxll>	--	lm	ll	lm	--	lm	lm	ll	ll	lm	lm	ll	lm	lm	lm	lm	lm	ll	lm	ll	ll	ll	lm	ll	ll	ll	ll	ll	lm	ll	lm	lm	lm	lm	ll	lm	ll	--	ll	ll	--	lm	ll	lm	ll	ll	--	ll
Pyb05_314	<lmxll>	lm	lm	ll	lm	--	lm	lm	ll	ll	lm	lm	ll	lm	lm	lm	lm	lm	ll	lm	ll	ll	ll	lm	ll	ll	ll	ll	ll	lm	ll	lm	lm	lm	lm	ll	lm	ll	lm	ll	ll	--	lm	ll	lm	ll	ll	--	ll
Pyb05_316	<lmxll>	lm	lm	ll	lm	--	lm	lm	ll	ll	lm	lm	ll	lm	lm	--	lm	lm	ll	lm	ll	ll	ll	lm	ll	ll	ll	ll	ll	lm	ll	lm	lm	lm	lm	ll	lm	ll	lm	ll	ll	--	lm	ll	lm	ll	ll	--	ll
Pyb05_317	<lmxll>	lm	lm	ll	lm	--	lm	lm	ll	ll	lm	lm	ll	lm	lm	lm	lm	lm	ll	lm	ll	ll	ll	lm	ll	ll	ll	ll	ll	lm	ll	lm	lm	lm	lm	ll	lm	ll	lm	ll	--	--	lm	ll	lm	ll	ll	--	ll
Pyb05_318	<lmxll>	lm	lm	ll	lm	--	lm	lm	ll	ll	lm	lm	ll	lm	lm	lm	lm	lm	ll	lm	ll	ll	ll	lm	ll	ll	ll	ll	ll	lm	ll	lm	lm	lm	lm	ll	--	ll	lm	ll	ll	lm	lm	ll	lm	ll	ll	--	ll
Pyb05_321	<lmxll>	ll	ll	lm	ll	--	ll	ll	lm	lm	ll	ll	lm	ll	ll	--	ll	ll	lm	ll	lm	lm	lm	ll	lm	lm	lm	lm	lm	ll	lm	ll	ll	ll	ll	lm	ll	lm	ll	lm	--	ll	ll	lm	ll	--	lm	--	lm
Pyb05_322	<lmxll>	--	ll	lm	ll	--	ll	ll	lm	lm	ll	ll	lm	ll	ll	ll	ll	ll	lm	ll	lm	lm	lm	ll	lm	lm	lm	lm	lm	ll	lm	ll	ll	ll	ll	lm	--	lm	ll	lm	--	ll	ll	lm	ll	lm	lm	--	lm
Pyb05_323	<lmxll>	--	lm	ll	lm	--	lm	lm	ll	ll	lm	lm	ll	lm	lm	lm	lm	lm	ll	lm	ll	ll	ll	lm	ll	ll	ll	ll	ll	lm	ll	lm	lm	lm	lm	ll	lm	ll	lm	ll	--	lm	lm	ll	lm	ll	ll	--	ll
Pyb05_324	<lmxll>	lm	lm	ll	lm	--	lm	lm	ll	ll	lm	lm	ll	lm	lm	lm	lm	lm	ll	lm	ll	ll	ll	lm	ll	ll	ll	ll	ll	lm	ll	lm	lm	lm	lm	ll	lm	ll	--	ll	--	lm	lm	ll	lm	ll	ll	--	ll
Pyb05_326	<lmxll>	--	lm	ll	lm	--	lm	lm	ll	ll	lm	lm	ll	lm	lm	lm	lm	lm	ll	lm	ll	ll	ll	lm	ll	ll	ll	ll	ll	lm	ll	lm	lm	lm	lm	ll	lm	ll	--	ll	--	lm	lm	ll	lm	ll	ll	--	ll
Pyb05_327	<lmxll>	--	lm	ll	lm	--	lm	lm	ll	ll	lm	lm	ll	lm	lm	lm	lm	lm	ll	lm	ll	ll	ll	lm	ll	ll	ll	ll	ll	lm	ll	lm	lm	lm	lm	ll	lm	ll	lm	ll	--	lm	lm	ll	lm	ll	ll	--	ll
Pyb05_328	<lmxll>	--	lm	ll	lm	--	lm	lm	ll	ll	lm	lm	ll	lm	lm	lm	lm	lm	ll	lm	ll	ll	ll	lm	ll	ll	ll	ll	ll	lm	ll	lm	lm	lm	lm	ll	lm	ll	lm	ll	ll	lm	lm	ll	lm	ll	ll	--	ll
Pyb05_329	<lmxll>	lm	lm	ll	lm	--	lm	lm	ll	ll	lm	lm	ll	lm	lm	--	lm	lm	ll	lm	ll	ll	ll	lm	ll	ll	ll	ll	ll	lm	ll	lm	lm	lm	lm	ll	lm	--	--	ll	ll	lm	lm	ll	lm	ll	ll	--	ll
Pyb05_331	<lmxll>	--	lm	ll	lm	--	lm	lm	ll	ll	lm	lm	ll	lm	lm	lm	lm	lm	ll	lm	ll	ll	ll	lm	ll	ll	ll	--	ll	lm	ll	lm	lm	lm	lm	ll	lm	ll	lm	ll	--	lm	lm	ll	lm	ll	ll	--	ll
Pyb05_332	<lmxll>	--	ll	--	ll	--	ll	ll	lm	lm	ll	ll	lm	ll	ll	ll	ll	ll	lm	ll	lm	lm	lm	ll	lm	lm	lm	lm	lm	ll	lm	ll	ll	ll	ll	lm	ll	lm	ll	lm	--	ll	ll	lm	ll	lm	lm	--	lm
Pyb05_336	<lmxll>	lm	lm	ll	lm	--	lm	lm	ll	ll	lm	lm	ll	lm	lm	lm	lm	lm	ll	lm	ll	ll	ll	lm	ll	ll	ll	ll	ll	lm	ll	lm	lm	lm	lm	ll	--	--	lm	ll	--	ll	lm	ll	lm	ll	ll	--	ll
Pyb05_338	<lmxll>	lm	lm	--	lm	--	lm	lm	ll	ll	lm	lm	ll	lm	lm	lm	lm	lm	ll	lm	ll	ll	ll	lm	ll	ll	ll	ll	ll	lm	ll	lm	lm	lm	lm	ll	--	ll	lm	ll	--	ll	lm	ll	lm	ll	ll	--	ll
Pyb05_340	<lmxll>	--	lm	ll	lm	--	lm	lm	ll	ll	lm	lm	ll	lm	lm	lm	lm	lm	ll	lm	ll	ll	ll	lm	ll	ll	ll	ll	ll	lm	ll	lm	lm	lm	lm	ll	lm	ll	lm	ll	--	ll	lm	ll	lm	ll	ll	--	ll
Pyb05_341	<lmxll>	lm	lm	ll	lm	--	lm	lm	ll	ll	lm	lm	ll	lm	lm	lm	lm	lm	ll	lm	ll	ll	ll	lm	ll	ll	ll	ll	ll	lm	ll	lm	lm	lm	lm	ll	--	ll	lm	ll	--	ll	lm	ll	lm	ll	ll	--	ll
Pyb05_343	<lmxll>	--	lm	ll	lm	--	lm	lm	ll	ll	lm	lm	ll	lm	lm	lm	lm	lm	ll	lm	ll	ll	ll	lm	ll	ll	ll	ll	ll	lm	ll	lm	lm	lm	lm	ll	lm	ll	lm	ll	--	ll	lm	--	lm	ll	ll	--	ll
Pyb05_345	<lmxll>	lm	lm	ll	lm	--	lm	lm	ll	ll	lm	lm	ll	lm	lm	lm	lm	lm	ll	lm	ll	ll	--	lm	ll	ll	ll	ll	ll	lm	ll	lm	lm	lm	lm	ll	--	ll	lm	ll	ll	ll	lm	ll	lm	ll	ll	--	ll
Pybd05_024	<hkxhk>	hk	hk	hk	hk	--	hh	hk	kk	hk	hh	hk	hk	hh	hk	hk	hk	hk	hk	hk	hk	kk	hk	hh	kk	kk	kk	kk	hk	hh	kk	hk	hh	hh	hk	hk	hk	kk	hh	kk	--	hk	hk	hk	hh	kk	kk	--	kk
Pyb05_350	<lmxll>	lm	lm	ll	lm	--	lm	lm	ll	ll	lm	lm	ll	lm	lm	lm	lm	lm	ll	lm	lm	ll	ll	lm	ll	ll	ll	ll	ll	lm	ll	lm	lm	lm	lm	ll	lm	ll	lm	ll	ll	lm	lm	ll	lm	ll	ll	--	--
Pyb05_351	<lmxll>	ll	ll	lm	ll	ll	ll	ll	lm	lm	ll	ll	lm	ll	ll	ll	ll	ll	lm	ll	ll	lm	lm	ll	lm	lm	lm	lm	lm	ll	lm	ll	ll	ll	ll	lm	lm	--	--	lm	--	ll	ll	lm	ll	lm	lm	--	lm
Pyb05_352	<lmxll>	ll	ll	lm	ll	--	ll	ll	lm	lm	ll	ll	lm	ll	ll	ll	ll	ll	lm	ll	ll	lm	lm	ll	lm	lm	lm	lm	lm	ll	lm	ll	ll	ll	ll	lm	lm	lm	ll	lm	--	ll	ll	lm	ll	lm	lm	lm	lm
Pyb05_354	<lmxll>	--	lm	ll	lm	--	lm	lm	ll	ll	lm	lm	ll	lm	lm	lm	lm	lm	ll	lm	lm	ll	ll	lm	ll	ll	ll	ll	ll	lm	--	lm	lm	lm	lm	ll	ll	ll	--	ll	--	lm	lm	ll	lm	ll	ll	--	ll
Pyb05_356	<lmxll>	--	lm	ll	lm	--	lm	lm	ll	ll	lm	lm	ll	lm	lm	lm	lm	lm	ll	lm	lm	ll	ll	lm	ll	ll	ll	ll	ll	lm	lm	lm	lm	lm	--	ll	ll	ll	lm	ll	--	--	lm	ll	lm	ll	ll	--	ll
Pyb05_357	<lmxll>	ll	ll	lm	ll	--	ll	ll	lm	lm	ll	ll	lm	ll	ll	ll	ll	ll	lm	ll	ll	lm	lm	ll	lm	lm	lm	lm	lm	ll	ll	ll	ll	ll	ll	lm	--	lm	--	lm	lm	ll	ll	lm	ll	lm	lm	--	lm
Pyb05_358	<lmxll>	--	lm	ll	lm	--	lm	lm	ll	ll	lm	lm	ll	lm	lm	lm	lm	lm	ll	lm	lm	ll	ll	lm	ll	ll	ll	ll	ll	lm	lm	lm	lm	lm	lm	ll	lm	ll	lm	ll	--	lm	lm	ll	lm	ll	ll	--	ll
Pyb05_359	<lmxll>	ll	ll	lm	ll	--	ll	ll	lm	lm	ll	ll	lm	ll	ll	ll	ll	ll	lm	ll	ll	lm	lm	ll	lm	lm	lm	lm	lm	ll	ll	ll	ll	ll	ll	lm	--	lm	ll	lm	lm	ll	ll	--	ll	lm	lm	--	lm
Pyb05_360	<lmxll>	--	lm	ll	lm	--	lm	lm	ll	ll	lm	lm	ll	lm	lm	lm	lm	lm	ll	lm	lm	ll	ll	lm	ll	ll	ll	ll	ll	lm	lm	lm	lm	lm	lm	ll	ll	ll	lm	ll	--	--	lm	ll	lm	ll	ll	--	ll
Pyb05_361	<lmxll>	ll	ll	lm	ll	--	ll	ll	lm	lm	ll	ll	lm	ll	ll	ll	ll	ll	lm	ll	ll	lm	lm	ll	lm	lm	lm	lm	lm	ll	ll	ll	ll	ll	ll	lm	ll	lm	ll	lm	--	ll	ll	lm	ll	lm	lm	--	lm
Pyb05_362	<lmxll>	ll	ll	lm	ll	--	ll	ll	lm	lm	ll	ll	lm	ll	ll	ll	ll	ll	lm	ll	ll	lm	lm	ll	lm	lm	lm	lm	lm	ll	ll	ll	ll	ll	ll	lm	lm	lm	--	lm	--	ll	ll	lm	ll	lm	lm	--	lm
Pyb05_365	<lmxll>	lm	lm	--	lm	--	lm	lm	ll	ll	lm	lm	ll	lm	lm	lm	lm	lm	ll	lm	lm	ll	ll	lm	ll	ll	ll	ll	ll	lm	lm	lm	lm	lm	lm	ll	lm	ll	lm	ll	--	lm	lm	ll	lm	ll	ll	--	ll
Pybd05_026	<hkxhk>	hk	hk	hk	hk	--	kk	hk	hh	hk	hh	hk	hk	kk	hk	hk	hk	hk	hk	hk	hk	hh	hk	kk	hh	hh	hh	hh	hk	kk	hk	hk	hk	kk	hk	hk	hk	hh	kk	hh	--	hk	hk	hk	kk	hh	hh	--	hh
Pybd05_027	<hkxhk>	kk	hk	hh	hk	--	hk	kk	hh	hk	hk	hk	hk	kk	hk	hk	kk	hk	hk	hk	hk	hh	hk	kk	hh	hh	kk	hh	hh	kk	hk	hk	hk	kk	hk	--	kk	hh	--	hh	--	kk	hk	hk	kk	hk	hk	--	hk
Pyb05_368	<lmxll>	lm	lm	--	lm	--	lm	lm	ll	ll	lm	lm	ll	lm	lm	lm	lm	lm	ll	lm	lm	ll	ll	--	ll	ll	ll	ll	ll	lm	lm	lm	lm	--	lm	ll	lm	ll	lm	ll	--	--	lm	ll	lm	ll	ll	--	ll
Pyb05_370	<lmxll>	lm	lm	ll	lm	--	lm	lm	ll	ll	lm	lm	ll	lm	lm	lm	lm	lm	ll	lm	lm	ll	ll	lm	ll	ll	ll	ll	ll	lm	lm	lm	lm	lm	lm	ll	lm	ll	lm	ll	--	lm	lm	ll	lm	ll	ll	--	ll
Pyb05_371	<lmxll>	--	lm	ll	lm	--	lm	lm	ll	ll	lm	lm	ll	lm	lm	--	lm	lm	ll	lm	lm	ll	--	lm	ll	ll	ll	ll	ll	lm	lm	lm	lm	lm	lm	ll	--	ll	--	ll	ll	lm	lm	ll	lm	ll	ll	--	ll
Pyb05_372	<lmxll>	--	lm	ll	lm	--	lm	lm	ll	ll	lm	lm	ll	lm	lm	lm	lm	lm	ll	lm	lm	ll	ll	lm	ll	ll	ll	ll	ll	lm	lm	lm	lm	lm	lm	ll	--	ll	lm	ll	ll	lm	lm	ll	lm	ll	ll	--	ll
Pyb05_373	<lmxll>	--	lm	ll	lm	--	lm	lm	ll	ll	lm	lm	ll	lm	lm	lm	lm	lm	ll	lm	lm	ll	ll	lm	ll	ll	ll	ll	ll	lm	lm	lm	lm	lm	lm	ll	--	ll	lm	ll	ll	lm	lm	ll	lm	ll	ll	--	ll
Pyb05_374	<lmxll>	lm	lm	ll	lm	lm	lm	lm	ll	ll	lm	lm	ll	lm	lm	lm	lm	lm	ll	lm	lm	ll	ll	lm	ll	ll	ll	ll	ll	lm	lm	lm	lm	lm	lm	ll	lm	ll	lm	ll	--	lm	lm	ll	lm	ll	ll	--	ll
Pyb05_375	<lmxll>	--	lm	ll	lm	--	lm	lm	ll	ll	lm	lm	ll	lm	lm	lm	lm	lm	ll	lm	lm	ll	ll	lm	ll	ll	ll	ll	ll	lm	lm	lm	lm	lm	lm	ll	lm	ll	lm	ll	--	--	lm	ll	lm	lm	ll	--	ll
Pyb05_376	<lmxll>	lm	lm	ll	lm	--	lm	lm	ll	ll	lm	lm	ll	lm	lm	lm	lm	lm	ll	lm	lm	ll	ll	lm	ll	ll	ll	ll	ll	lm	lm	lm	lm	lm	lm	ll	lm	ll	lm	ll	--	lm	lm	ll	lm	ll	ll	--	ll
Pyb05_379	<lmxll>	lm	lm	--	lm	--	lm	lm	ll	ll	lm	lm	ll	lm	lm	lm	lm	lm	ll	lm	lm	ll	ll	lm	ll	ll	ll	ll	ll	lm	lm	lm	lm	lm	lm	ll	ll	ll	--	ll	--	lm	lm	ll	lm	ll	ll	--	ll
Pyb05_380	<lmxll>	lm	lm	ll	lm	--	lm	lm	ll	ll	lm	lm	ll	lm	lm	lm	lm	lm	ll	lm	lm	ll	ll	lm	ll	ll	ll	ll	ll	lm	lm	lm	lm	lm	lm	ll	ll	ll	lm	ll	--	lm	lm	ll	lm	ll	ll	--	ll
Pyb05_387	<lmxll>	--	lm	ll	lm	--	lm	lm	ll	ll	lm	lm	ll	lm	lm	lm	lm	lm	ll	lm	lm	ll	ll	lm	ll	ll	ll	ll	ll	lm	lm	lm	lm	lm	lm	ll	--	ll	lm	ll	--	lm	lm	ll	lm	ll	ll	--	ll
Pyb05_386	<lmxll>	lm	lm	ll	lm	--	lm	lm	ll	ll	lm	lm	ll	lm	lm	lm	lm	lm	ll	lm	lm	ll	ll	lm	ll	ll	ll	ll	ll	lm	lm	lm	lm	lm	lm	ll	--	ll	--	ll	ll	--	lm	ll	lm	ll	ll	--	--
Pyb05_389	<lmxll>	--	lm	ll	lm	--	lm	lm	ll	ll	lm	lm	ll	lm	lm	lm	lm	lm	ll	lm	lm	ll	ll	lm	ll	ll	ll	ll	ll	lm	lm	lm	lm	lm	lm	ll	--	ll	lm	ll	--	lm	lm	ll	lm	ll	ll	--	ll
Pyb05_390	<lmxll>	lm	lm	ll	lm	--	lm	lm	ll	ll	lm	lm	ll	lm	lm	lm	lm	--	ll	lm	lm	ll	ll	lm	ll	ll	ll	ll	ll	--	lm	lm	lm	lm	lm	ll	ll	ll	lm	ll	--	lm	lm	ll	lm	lm	ll	--	ll
Pyb05_394	<lmxll>	lm	lm	ll	lm	--	lm	lm	ll	ll	lm	lm	ll	lm	lm	lm	lm	lm	ll	lm	lm	ll	ll	lm	ll	ll	ll	ll	ll	lm	lm	lm	lm	lm	lm	ll	ll	ll	--	ll	--	lm	lm	ll	lm	lm	ll	--	ll
Pyb05_395	<lmxll>	lm	lm	ll	lm	--	lm	lm	ll	ll	lm	lm	ll	lm	lm	lm	lm	lm	ll	lm	lm	ll	ll	lm	ll	ll	ll	ll	ll	lm	lm	lm	lm	lm	lm	ll	ll	ll	--	ll	ll	lm	lm	ll	lm	lm	ll	--	ll
Pyb05_396	<lmxll>	lm	lm	ll	lm	--	lm	lm	ll	ll	lm	lm	ll	lm	lm	lm	lm	lm	ll	lm	lm	ll	ll	lm	ll	ll	ll	ll	ll	lm	lm	lm	lm	lm	lm	ll	ll	--	lm	ll	--	lm	lm	ll	lm	lm	ll	--	ll
Pyb05_398	<lmxll>	lm	lm	ll	lm	--	lm	lm	ll	ll	lm	lm	ll	lm	lm	lm	lm	lm	ll	lm	lm	ll	ll	lm	ll	ll	--	ll	ll	lm	lm	lm	lm	lm	lm	ll	ll	ll	lm	ll	ll	--	lm	ll	lm	lm	ll	--	ll
Pyb05_400	<lmxll>	--	lm	ll	lm	--	lm	lm	ll	ll	lm	lm	ll	lm	lm	lm	lm	lm	ll	lm	lm	ll	ll	lm	ll	ll	ll	ll	ll	lm	lm	lm	lm	lm	lm	ll	ll	ll	lm	ll	--	lm	lm	ll	lm	lm	ll	--	ll
Pyb05_401	<lmxll>	--	lm	ll	lm	--	lm	lm	ll	ll	lm	lm	ll	lm	lm	lm	lm	lm	ll	lm	lm	ll	ll	lm	ll	ll	ll	ll	ll	lm	lm	lm	lm	lm	lm	ll	ll	ll	lm	ll	--	lm	lm	ll	lm	lm	ll	--	ll
Pyb05_404	<lmxll>	lm	lm	ll	lm	--	lm	lm	ll	ll	lm	lm	ll	lm	lm	lm	lm	lm	ll	lm	lm	ll	ll	lm	ll	ll	ll	ll	ll	lm	lm	lm	lm	lm	lm	ll	--	ll	lm	ll	--	lm	lm	ll	lm	lm	ll	--	ll
Pyb05_405	<lmxll>	--	lm	ll	lm	--	lm	lm	ll	ll	lm	lm	ll	lm	lm	lm	lm	lm	ll	lm	lm	ll	ll	lm	ll	ll	ll	ll	ll	lm	lm	lm	lm	lm	lm	ll	lm	ll	lm	ll	--	--	lm	ll	lm	lm	ll	--	ll
Pyb05_409	<lmxll>	lm	lm	ll	lm	--	lm	lm	ll	ll	lm	lm	ll	lm	lm	lm	lm	lm	ll	lm	lm	ll	ll	lm	ll	ll	ll	ll	ll	lm	lm	lm	lm	lm	lm	ll	lm	ll	lm	ll	--	lm	lm	ll	lm	lm	ll	--	ll
Pyb05_410	<lmxll>	--	lm	ll	lm	--	lm	lm	ll	ll	lm	lm	ll	lm	lm	lm	lm	lm	ll	lm	lm	ll	ll	lm	ll	ll	ll	ll	ll	lm	lm	lm	lm	lm	lm	ll	--	ll	lm	ll	--	lm	lm	ll	lm	lm	ll	ll	ll
Pyb05_411	<lmxll>	lm	lm	ll	lm	--	lm	lm	ll	ll	lm	lm	ll	lm	lm	lm	lm	lm	ll	lm	lm	ll	ll	lm	ll	ll	ll	ll	ll	lm	lm	lm	lm	lm	lm	ll	--	ll	--	ll	--	lm	lm	ll	lm	lm	ll	--	ll
Pyb05_415	<lmxll>	--	lm	ll	--	--	lm	lm	ll	ll	lm	lm	ll	lm	lm	lm	lm	lm	ll	lm	lm	ll	ll	lm	ll	ll	ll	ll	ll	lm	lm	lm	lm	lm	lm	ll	ll	ll	--	ll	--	lm	lm	--	lm	lm	ll	--	ll
Pyb05_416	<lmxll>	--	lm	ll	lm	--	lm	lm	ll	ll	lm	lm	ll	lm	lm	lm	lm	lm	ll	lm	lm	ll	ll	lm	ll	ll	ll	ll	ll	lm	lm	lm	lm	lm	lm	ll	ll	--	lm	ll	--	--	lm	ll	lm	lm	ll	--	ll
Pyb05_419	<lmxll>	lm	lm	ll	lm	lm	lm	lm	ll	ll	lm	lm	ll	lm	lm	lm	lm	lm	ll	lm	lm	ll	ll	lm	ll	ll	ll	ll	ll	lm	lm	lm	lm	lm	lm	ll	lm	ll	--	ll	--	lm	lm	ll	lm	lm	ll	--	ll
Pyb05_420	<lmxll>	--	lm	ll	lm	--	lm	lm	ll	ll	lm	lm	ll	lm	lm	lm	lm	lm	ll	lm	lm	ll	ll	lm	ll	ll	ll	ll	ll	lm	lm	lm	lm	lm	lm	ll	lm	ll	--	ll	--	lm	lm	ll	lm	lm	ll	--	ll
Pyb05_421	<lmxll>	lm	lm	ll	lm	--	lm	--	ll	ll	lm	lm	ll	lm	lm	lm	lm	lm	ll	lm	lm	ll	ll	lm	ll	ll	ll	ll	ll	lm	lm	lm	lm	lm	lm	ll	lm	ll	lm	ll	--	lm	lm	ll	lm	lm	ll	--	ll
Pyb05_423	<lmxll>	lm	lm	ll	lm	--	lm	lm	ll	ll	lm	lm	ll	lm	lm	lm	lm	lm	ll	lm	lm	ll	ll	lm	ll	ll	ll	ll	ll	lm	lm	lm	lm	lm	lm	ll	lm	ll	--	ll	--	lm	lm	ll	lm	lm	ll	--	ll
Pyb05_425	<lmxll>	lm	lm	ll	lm	--	lm	lm	ll	ll	lm	--	ll	lm	lm	--	lm	lm	ll	lm	lm	ll	ll	lm	ll	ll	ll	ll	ll	lm	lm	lm	lm	lm	lm	ll	lm	ll	--	ll	ll	lm	lm	ll	lm	lm	ll	--	ll
Pyb05_427	<lmxll>	lm	lm	ll	lm	--	lm	lm	ll	ll	lm	lm	ll	lm	lm	lm	lm	lm	ll	lm	lm	ll	ll	lm	ll	ll	ll	ll	ll	lm	lm	lm	lm	lm	lm	ll	lm	ll	lm	ll	ll	--	lm	ll	lm	lm	ll	--	ll
Pyb05_428	<lmxll>	lm	lm	ll	lm	--	lm	lm	ll	ll	lm	lm	ll	lm	lm	--	lm	lm	ll	lm	lm	ll	ll	lm	ll	ll	ll	ll	ll	lm	lm	lm	lm	lm	lm	ll	lm	ll	--	ll	--	lm	lm	ll	lm	lm	ll	--	ll
Pyb05_430	<lmxll>	--	lm	ll	lm	--	lm	lm	ll	ll	lm	lm	ll	lm	lm	lm	lm	lm	ll	lm	lm	ll	ll	lm	ll	ll	ll	ll	ll	lm	lm	ll	lm	lm	lm	ll	lm	ll	lm	ll	--	lm	lm	ll	lm	--	ll	--	ll
Pyb05_431	<lmxll>	lm	lm	ll	lm	--	lm	lm	ll	ll	lm	lm	ll	lm	lm	lm	lm	lm	ll	lm	lm	ll	ll	lm	ll	ll	ll	ll	ll	lm	lm	ll	lm	lm	lm	ll	lm	ll	lm	ll	--	lm	lm	ll	lm	lm	ll	--	ll
Pyb05_433	<lmxll>	--	lm	ll	lm	--	lm	lm	ll	ll	lm	lm	ll	lm	lm	lm	lm	lm	ll	lm	lm	ll	ll	lm	ll	ll	ll	ll	ll	lm	lm	ll	lm	lm	lm	ll	lm	ll	lm	ll	--	--	lm	ll	lm	lm	ll	--	ll
Pyb05_437	<lmxll>	lm	lm	ll	lm	--	lm	lm	ll	ll	lm	lm	ll	lm	lm	lm	lm	lm	ll	lm	lm	ll	ll	lm	--	ll	ll	ll	ll	lm	lm	lm	lm	lm	lm	ll	ll	ll	lm	ll	ll	lm	lm	ll	lm	lm	--	--	ll
Pyb05_439	<lmxll>	ll	ll	lm	ll	--	ll	ll	lm	lm	ll	ll	lm	ll	ll	ll	ll	ll	lm	ll	ll	lm	lm	ll	lm	lm	lm	lm	lm	ll	ll	lm	ll	ll	ll	lm	lm	lm	ll	lm	lm	--	ll	--	ll	ll	lm	--	lm
Pyb05_441	<lmxll>	lm	lm	ll	lm	--	lm	lm	ll	ll	lm	lm	ll	lm	lm	lm	lm	lm	ll	lm	lm	ll	ll	lm	ll	ll	ll	ll	ll	lm	lm	ll	lm	lm	lm	ll	ll	ll	lm	ll	--	lm	lm	ll	lm	lm	ll	--	ll
Pyb05_442	<lmxll>	--	lm	ll	lm	--	lm	lm	ll	ll	lm	lm	ll	lm	lm	lm	lm	lm	ll	lm	lm	ll	ll	lm	ll	ll	ll	ll	--	lm	lm	ll	lm	lm	lm	ll	lm	ll	--	ll	ll	lm	lm	ll	lm	lm	ll	--	ll
Pyb05_448	<lmxll>	lm	lm	ll	lm	--	lm	lm	ll	ll	lm	lm	ll	lm	lm	lm	lm	lm	ll	lm	lm	ll	ll	lm	ll	ll	ll	ll	lm	lm	lm	ll	lm	lm	lm	ll	ll	ll	lm	ll	--	lm	lm	ll	lm	lm	--	--	ll
Pyb05_449	<lmxll>	--	ll	lm	ll	--	ll	ll	lm	lm	ll	ll	lm	ll	ll	ll	ll	ll	lm	ll	ll	lm	lm	ll	lm	lm	lm	lm	ll	ll	ll	lm	ll	ll	ll	--	--	lm	ll	lm	--	ll	ll	lm	ll	ll	ll	--	lm
Pyb05_455	<lmxll>	lm	lm	ll	lm	--	lm	lm	ll	ll	lm	lm	ll	lm	lm	lm	lm	lm	ll	lm	lm	ll	ll	lm	ll	ll	ll	ll	lm	lm	lm	lm	lm	lm	lm	ll	ll	ll	lm	ll	--	lm	lm	ll	lm	lm	lm	--	ll
Pyb05_456	<lmxll>	lm	lm	ll	lm	--	lm	lm	ll	ll	lm	lm	ll	lm	lm	lm	lm	lm	ll	lm	lm	ll	ll	lm	ll	ll	ll	ll	lm	lm	lm	--	lm	lm	lm	ll	ll	ll	lm	ll	--	--	lm	ll	lm	lm	lm	--	ll
Pyb05_458	<lmxll>	lm	lm	ll	lm	--	lm	lm	ll	ll	lm	lm	--	lm	lm	lm	lm	lm	ll	lm	lm	ll	ll	lm	ll	ll	ll	ll	lm	lm	lm	lm	lm	lm	lm	ll	ll	ll	lm	ll	--	lm	lm	ll	lm	lm	lm	--	ll
Pyb05_460	<lmxll>	--	lm	ll	lm	--	lm	lm	ll	ll	lm	lm	ll	lm	lm	lm	lm	lm	ll	lm	lm	ll	ll	lm	ll	ll	ll	ll	lm	lm	lm	lm	lm	lm	lm	ll	--	ll	lm	ll	ll	lm	lm	ll	lm	lm	lm	--	ll
Pyb05_464	<lmxll>	lm	lm	ll	lm	--	lm	lm	ll	ll	lm	lm	ll	lm	lm	lm	lm	lm	ll	lm	lm	ll	ll	lm	ll	ll	ll	ll	lm	lm	lm	lm	lm	lm	lm	ll	lm	ll	lm	ll	ll	lm	lm	ll	lm	lm	lm	--	ll
Pyb05_465	<lmxll>	lm	lm	ll	lm	--	lm	lm	ll	ll	lm	lm	ll	lm	lm	lm	lm	lm	ll	lm	lm	ll	ll	lm	ll	ll	ll	ll	lm	lm	lm	lm	lm	lm	lm	ll	lm	ll	lm	ll	--	lm	lm	ll	lm	lm	lm	--	ll
Pyb05_466	<lmxll>	--	lm	ll	lm	--	lm	lm	ll	ll	lm	lm	ll	lm	lm	lm	lm	lm	ll	lm	lm	ll	ll	lm	ll	ll	ll	ll	lm	lm	lm	lm	lm	lm	lm	ll	lm	ll	lm	ll	--	lm	lm	ll	lm	lm	lm	ll	ll
Pyb05_467	<lmxll>	lm	lm	ll	lm	--	lm	lm	ll	ll	lm	lm	ll	lm	lm	lm	lm	lm	ll	lm	lm	ll	ll	lm	ll	ll	ll	ll	lm	lm	lm	lm	lm	lm	lm	ll	lm	ll	--	ll	--	lm	lm	ll	lm	lm	lm	--	ll
Pyb05_468	<lmxll>	lm	lm	ll	lm	--	lm	lm	ll	ll	lm	lm	ll	lm	lm	--	lm	lm	ll	lm	lm	ll	ll	lm	ll	ll	ll	ll	lm	lm	lm	lm	lm	lm	lm	ll	lm	ll	lm	ll	--	lm	lm	ll	lm	lm	lm	--	ll
Pyb05_469	<lmxll>	lm	lm	ll	lm	--	lm	lm	ll	ll	lm	lm	ll	lm	lm	lm	lm	lm	ll	lm	lm	ll	ll	lm	ll	ll	ll	ll	lm	lm	lm	lm	lm	lm	lm	ll	lm	ll	lm	ll	--	lm	lm	ll	lm	lm	lm	--	ll
Pyb05_470	<lmxll>	lm	lm	ll	lm	--	lm	lm	ll	ll	lm	lm	ll	lm	lm	lm	lm	lm	ll	lm	lm	ll	ll	lm	ll	ll	ll	ll	lm	lm	lm	lm	lm	lm	lm	ll	lm	ll	--	ll	ll	--	lm	ll	lm	lm	lm	--	ll
Pyb05_474	<lmxll>	lm	lm	ll	lm	--	lm	lm	ll	ll	lm	lm	ll	lm	lm	--	lm	lm	ll	lm	lm	ll	ll	lm	ll	ll	ll	ll	lm	lm	lm	ll	lm	lm	lm	ll	lm	ll	lm	ll	--	lm	lm	ll	lm	lm	lm	--	ll
Pyb05_475	<lmxll>	lm	lm	ll	lm	--	lm	lm	ll	ll	lm	lm	ll	lm	lm	lm	lm	lm	ll	lm	lm	ll	ll	lm	ll	ll	ll	ll	lm	lm	lm	ll	lm	lm	lm	ll	lm	ll	--	ll	--	lm	lm	ll	lm	lm	lm	--	ll
Pyb05_476	<lmxll>	lm	lm	ll	lm	--	lm	lm	ll	ll	lm	lm	ll	lm	lm	lm	lm	lm	ll	lm	lm	ll	ll	lm	ll	ll	ll	ll	lm	lm	lm	ll	lm	lm	lm	ll	lm	ll	--	ll	--	lm	lm	ll	--	lm	lm	--	ll
Pyb05_477	<lmxll>	lm	lm	ll	lm	--	lm	lm	ll	ll	lm	lm	ll	lm	lm	--	lm	lm	ll	lm	lm	ll	ll	lm	ll	ll	ll	ll	lm	lm	lm	ll	lm	lm	lm	ll	lm	ll	lm	ll	--	lm	lm	ll	lm	lm	lm	--	ll
Pyb05_478	<lmxll>	lm	lm	--	lm	--	lm	--	ll	ll	lm	lm	ll	lm	lm	lm	lm	lm	ll	lm	lm	ll	ll	lm	ll	ll	ll	ll	lm	lm	lm	ll	lm	lm	lm	ll	ll	ll	lm	ll	--	lm	lm	ll	lm	lm	lm	--	ll
Pyb05_480	<lmxll>	lm	lm	ll	lm	--	lm	--	ll	ll	lm	lm	ll	lm	lm	lm	lm	lm	ll	lm	lm	ll	ll	lm	ll	ll	ll	ll	lm	lm	lm	--	lm	lm	lm	ll	lm	--	--	ll	ll	lm	lm	ll	lm	lm	lm	--	ll
Pyb05_481	<lmxll>	lm	lm	ll	lm	--	lm	lm	ll	ll	lm	lm	ll	lm	lm	lm	lm	lm	ll	lm	lm	ll	ll	lm	ll	ll	ll	ll	lm	lm	lm	--	lm	lm	lm	ll	lm	--	--	ll	--	lm	lm	ll	lm	lm	lm	--	ll
Pyb05_482	<lmxll>	lm	lm	ll	lm	--	lm	lm	ll	ll	lm	lm	ll	lm	lm	lm	lm	lm	ll	lm	lm	ll	ll	lm	ll	ll	ll	ll	lm	lm	lm	--	lm	lm	lm	ll	ll	--	lm	ll	--	lm	lm	ll	lm	lm	lm	--	ll
Pyb05_483	<lmxll>	--	lm	ll	lm	--	lm	lm	ll	ll	lm	lm	ll	lm	lm	lm	lm	lm	ll	lm	lm	ll	ll	lm	ll	ll	ll	ll	lm	lm	lm	--	lm	lm	lm	ll	ll	ll	lm	ll	ll	lm	lm	ll	lm	lm	lm	--	ll
Pybd05_030	<hkxhk>	--	hk	hk	hk	--	hh	hk	kk	hk	hh	kk	hk	hh	hk	hk	hk	hk	hk	hk	hk	kk	hk	hh	kk	kk	kk	kk	hk	hh	hk	hk	hk	hh	hk	hk	hh	hk	hh	kk	hk	hk	hk	hk	hh	kk	kk	--	kk
Pyd05_094	<nnxnp>	--	np	np	np	--	nn	np	np	nn	nn	np	nn	nn	np	np	nn	np	nn	np	np	np	nn	nn	np	np	np	np	nn	nn	np	np	np	nn	np	nn	np	np	--	np	nn	np	np	nn	nn	np	np	--	np
Pyd06_007	<nnxnp>	--	np	np	nn	--	nn	np	nn	np	nn	np	nn	nn	nn	np	np	np	np	nn	nn	nn	nn	np	np	np	np	nn	nn	nn	nn	np	nn	np	np	nn	nn	nn	nn	np	--	np	np	nn	nn	np	nn	--	nn
Pyd06_008	<nnxnp>	np	np	np	nn	--	nn	np	nn	np	nn	np	nn	nn	nn	np	np	np	np	nn	nn	nn	nn	np	np	np	np	nn	nn	nn	nn	np	nn	np	np	nn	--	nn	nn	np	--	np	np	nn	nn	np	nn	--	nn
Pyb06_011	<lmxll>	ll	lm	ll	ll	--	ll	ll	lm	lm	ll	lm	ll	ll	ll	lm	ll	ll	lm	lm	ll	lm	lm	lm	ll	ll	ll	ll	lm	ll	ll	lm	lm	ll	lm	lm	lm	lm	--	lm	--	ll	lm	ll	ll	lm	ll	--	lm
Pyb06_012	<lmxll>	lm	ll	lm	lm	--	lm	lm	ll	ll	lm	ll	lm	lm	lm	ll	lm	lm	ll	ll	lm	ll	ll	ll	lm	lm	lm	--	ll	lm	lm	ll	ll	lm	ll	ll	--	ll	ll	ll	--	lm	ll	lm	lm	ll	lm	--	ll
Pyb06_013	<lmxll>	ll	lm	ll	ll	--	ll	ll	lm	lm	ll	lm	ll	ll	ll	lm	ll	ll	lm	lm	ll	lm	lm	lm	ll	ll	--	ll	lm	ll	ll	lm	lm	ll	lm	lm	lm	lm	lm	lm	--	ll	lm	ll	ll	lm	ll	--	lm
Pyb06_015	<lmxll>	lm	ll	lm	lm	--	lm	lm	ll	ll	lm	ll	lm	lm	lm	ll	lm	lm	ll	ll	lm	ll	ll	ll	lm	lm	lm	lm	ll	lm	lm	ll	ll	lm	--	ll	ll	ll	ll	ll	--	--	ll	lm	lm	ll	lm	--	ll
Pyb06_028	<lmxll>	ll	lm	ll	ll	--	ll	ll	lm	lm	ll	lm	lm	ll	ll	lm	ll	ll	lm	lm	ll	lm	lm	lm	ll	ll	--	ll	lm	ll	ll	lm	lm	ll	lm	lm	lm	lm	lm	lm	--	lm	lm	ll	ll	lm	ll	--	lm
Pyb06_030	<lmxll>	ll	lm	ll	ll	--	ll	--	lm	lm	ll	lm	lm	ll	ll	lm	ll	ll	lm	lm	ll	lm	lm	lm	ll	ll	--	ll	lm	ll	ll	lm	lm	ll	lm	lm	lm	lm	lm	lm	--	lm	lm	ll	ll	lm	--	--	lm
Pyb06_031	<lmxll>	ll	lm	ll	ll	--	ll	ll	lm	lm	ll	lm	lm	ll	ll	lm	ll	ll	lm	lm	ll	lm	lm	lm	ll	ll	--	ll	lm	ll	ll	lm	lm	ll	lm	lm	lm	lm	lm	lm	--	lm	lm	ll	ll	lm	ll	--	lm
Pyb06_033	<lmxll>	ll	lm	ll	ll	--	ll	ll	lm	lm	ll	lm	lm	ll	ll	--	ll	ll	ll	lm	ll	lm	lm	lm	ll	ll	lm	ll	lm	ll	ll	lm	lm	ll	lm	lm	lm	lm	--	lm	--	lm	lm	ll	ll	lm	ll	--	lm
Pyb06_035	<lmxll>	ll	lm	ll	lm	--	ll	ll	lm	lm	ll	lm	lm	ll	ll	--	ll	ll	ll	lm	ll	lm	lm	lm	ll	ll	lm	ll	lm	ll	ll	lm	lm	ll	lm	lm	lm	lm	lm	lm	--	lm	lm	ll	ll	lm	ll	--	lm
Pyb06_036	<lmxll>	ll	lm	ll	lm	--	ll	ll	lm	lm	ll	lm	lm	ll	ll	--	ll	ll	ll	lm	ll	lm	lm	lm	ll	ll	lm	ll	lm	ll	ll	lm	lm	ll	lm	lm	lm	lm	lm	lm	--	lm	lm	ll	ll	lm	ll	--	lm
Pyb06_039	<lmxll>	ll	lm	ll	lm	--	ll	ll	lm	lm	ll	lm	lm	ll	ll	lm	ll	ll	ll	lm	ll	lm	lm	lm	ll	ll	lm	ll	lm	ll	ll	lm	lm	ll	lm	--	lm	lm	lm	lm	--	lm	lm	ll	ll	lm	ll	--	lm
Pyb06_041	<lmxll>	ll	lm	ll	lm	--	ll	ll	lm	lm	ll	lm	lm	ll	ll	lm	ll	ll	ll	lm	ll	lm	lm	lm	ll	ll	lm	ll	lm	ll	ll	lm	lm	ll	lm	lm	lm	lm	lm	lm	--	lm	lm	ll	ll	lm	ll	--	lm
Pyb06_042	<lmxll>	ll	lm	ll	lm	--	ll	ll	lm	lm	ll	lm	lm	ll	ll	lm	ll	ll	ll	lm	ll	lm	lm	lm	ll	ll	lm	ll	lm	ll	ll	lm	lm	ll	lm	lm	lm	lm	lm	lm	ll	lm	lm	ll	ll	lm	ll	--	lm
Pyb06_045	<lmxll>	ll	lm	ll	lm	--	ll	ll	lm	lm	ll	lm	lm	ll	ll	lm	ll	ll	ll	lm	ll	lm	lm	lm	ll	ll	lm	ll	lm	ll	ll	lm	lm	ll	lm	lm	lm	lm	lm	lm	--	lm	lm	ll	ll	lm	ll	--	lm
Pyb06_047	<lmxll>	--	ll	lm	ll	--	lm	lm	ll	ll	lm	ll	ll	lm	lm	ll	lm	lm	lm	ll	lm	ll	ll	ll	lm	lm	ll	lm	ll	lm	lm	ll	ll	lm	ll	ll	ll	ll	--	ll	--	ll	ll	lm	lm	ll	lm	--	ll
Pyb06_048	<lmxll>	ll	lm	ll	lm	--	ll	ll	lm	lm	ll	lm	lm	ll	ll	lm	ll	ll	ll	lm	ll	lm	lm	lm	ll	ll	lm	ll	lm	ll	ll	lm	lm	ll	lm	lm	lm	lm	--	lm	--	lm	lm	ll	ll	lm	ll	--	lm
Pyb06_049	<lmxll>	--	lm	ll	ll	--	ll	ll	lm	lm	ll	lm	lm	ll	ll	lm	ll	ll	ll	lm	ll	lm	lm	lm	ll	ll	lm	--	lm	ll	ll	lm	lm	ll	lm	lm	lm	lm	lm	lm	--	lm	lm	ll	ll	lm	ll	--	lm
Pyb06_052	<lmxll>	--	lm	ll	lm	--	ll	ll	lm	lm	ll	lm	lm	ll	ll	lm	ll	ll	ll	lm	ll	lm	lm	lm	ll	ll	lm	ll	lm	ll	ll	lm	lm	ll	lm	lm	lm	lm	lm	lm	ll	lm	lm	ll	ll	lm	ll	--	lm
Pyb06_054	<lmxll>	--	lm	ll	lm	--	ll	ll	lm	lm	ll	lm	lm	ll	ll	lm	ll	ll	ll	lm	ll	lm	lm	lm	ll	ll	lm	ll	lm	ll	ll	lm	lm	ll	lm	lm	lm	lm	lm	lm	--	lm	lm	--	ll	lm	ll	--	lm
Pyb06_056	<lmxll>	--	lm	ll	lm	--	ll	ll	lm	lm	ll	lm	lm	ll	ll	lm	ll	ll	ll	lm	ll	lm	lm	lm	ll	ll	lm	ll	lm	ll	ll	lm	lm	ll	lm	lm	lm	lm	lm	lm	ll	lm	lm	ll	ll	--	ll	--	lm
Pyb06_059	<lmxll>	ll	lm	ll	ll	--	ll	ll	lm	lm	ll	lm	lm	ll	ll	lm	ll	ll	ll	lm	ll	lm	lm	lm	ll	ll	lm	--	lm	ll	ll	lm	lm	ll	lm	lm	lm	lm	lm	lm	--	lm	lm	--	ll	lm	ll	--	lm
Pyb06_060	<lmxll>	ll	lm	ll	ll	--	ll	ll	lm	lm	ll	lm	lm	ll	ll	lm	ll	ll	ll	lm	ll	lm	lm	lm	ll	ll	lm	ll	lm	ll	ll	lm	lm	ll	lm	lm	--	lm	--	lm	ll	lm	lm	ll	ll	lm	ll	--	lm
Pyb06_061	<lmxll>	ll	lm	ll	ll	--	ll	ll	lm	lm	ll	lm	lm	ll	ll	lm	ll	ll	ll	lm	ll	lm	lm	lm	ll	ll	lm	ll	lm	ll	ll	lm	lm	ll	--	lm	--	lm	lm	lm	--	lm	lm	ll	ll	lm	ll	--	lm
Pyb06_062	<lmxll>	--	lm	ll	ll	--	ll	ll	lm	lm	ll	lm	lm	ll	ll	lm	ll	ll	ll	lm	ll	lm	lm	lm	ll	ll	lm	ll	lm	ll	ll	lm	lm	ll	lm	lm	--	lm	--	lm	--	lm	lm	ll	ll	lm	ll	--	lm
Pyb06_065	<lmxll>	--	ll	lm	lm	--	lm	lm	ll	ll	lm	ll	ll	lm	lm	ll	lm	lm	lm	ll	lm	ll	ll	ll	lm	lm	ll	lm	ll	lm	lm	--	ll	lm	ll	ll	--	ll	ll	ll	--	ll	ll	lm	lm	ll	lm	--	ll
Pyb06_066	<lmxll>	ll	lm	ll	ll	--	ll	ll	lm	lm	ll	lm	lm	ll	ll	--	ll	ll	ll	lm	ll	lm	lm	lm	ll	ll	lm	ll	lm	ll	ll	lm	lm	ll	lm	lm	--	lm	--	lm	ll	lm	lm	ll	ll	lm	ll	--	lm
Pyb06_067	<lmxll>	lm	ll	lm	lm	--	lm	lm	ll	ll	lm	ll	ll	lm	lm	ll	lm	lm	lm	ll	lm	ll	--	ll	lm	lm	ll	lm	ll	lm	lm	ll	ll	lm	ll	ll	lm	ll	--	ll	--	ll	ll	lm	lm	ll	lm	--	ll
Pyb06_068	<lmxll>	--	lm	ll	ll	--	ll	ll	lm	lm	ll	lm	lm	ll	ll	lm	ll	ll	ll	lm	ll	lm	lm	lm	ll	ll	lm	ll	lm	ll	ll	lm	lm	ll	lm	lm	ll	lm	lm	lm	--	lm	lm	ll	ll	lm	ll	--	lm
Pyb06_070	<lmxll>	--	lm	ll	ll	--	ll	ll	lm	lm	ll	lm	lm	ll	ll	lm	ll	ll	ll	lm	ll	lm	lm	lm	ll	ll	lm	ll	lm	ll	ll	lm	lm	ll	lm	lm	ll	lm	--	lm	ll	lm	lm	ll	ll	lm	ll	--	lm
Pyb06_073	<lmxll>	lm	ll	lm	ll	--	lm	lm	ll	ll	lm	ll	ll	lm	lm	ll	lm	lm	lm	ll	lm	ll	ll	ll	lm	lm	ll	lm	ll	lm	lm	ll	ll	lm	ll	ll	ll	ll	ll	ll	lm	ll	ll	lm	lm	ll	lm	--	ll
Pyb06_074	<lmxll>	ll	lm	ll	lm	--	ll	ll	lm	lm	ll	lm	lm	ll	ll	lm	ll	ll	ll	lm	ll	lm	lm	lm	ll	ll	lm	ll	lm	ll	ll	lm	lm	ll	lm	lm	--	lm	lm	lm	--	--	lm	ll	ll	lm	ll	--	lm
Pyb06_075	<lmxll>	ll	lm	ll	lm	--	ll	ll	lm	lm	ll	lm	lm	ll	ll	lm	ll	ll	ll	lm	ll	lm	lm	lm	ll	ll	lm	ll	lm	ll	ll	lm	lm	ll	lm	lm	--	lm	lm	--	--	lm	lm	ll	ll	lm	ll	--	lm
Pyb06_076	<lmxll>	ll	lm	ll	lm	--	ll	ll	lm	lm	ll	lm	lm	ll	ll	lm	ll	ll	ll	lm	ll	lm	lm	lm	ll	ll	lm	ll	lm	ll	ll	lm	lm	ll	lm	lm	lm	lm	lm	lm	ll	lm	lm	--	ll	lm	ll	--	lm
Pyb06_077	<lmxll>	lm	ll	lm	ll	--	lm	lm	ll	ll	lm	ll	ll	lm	lm	ll	lm	lm	lm	ll	lm	ll	ll	ll	lm	lm	ll	lm	ll	lm	lm	ll	ll	lm	ll	ll	ll	ll	ll	ll	lm	ll	ll	lm	lm	ll	lm	--	ll
Pyb06_078	<lmxll>	ll	lm	ll	lm	--	ll	ll	lm	lm	ll	lm	lm	ll	ll	lm	ll	ll	ll	lm	ll	lm	lm	lm	ll	ll	lm	ll	lm	ll	ll	lm	lm	ll	lm	lm	lm	lm	lm	lm	--	lm	lm	ll	ll	lm	ll	--	lm
Pyb06_080	<lmxll>	ll	lm	ll	lm	--	ll	ll	lm	lm	ll	lm	lm	ll	ll	--	ll	ll	ll	lm	ll	lm	lm	lm	ll	ll	lm	ll	lm	ll	ll	lm	lm	ll	lm	lm	lm	lm	lm	lm	--	lm	lm	ll	ll	lm	ll	--	lm
Pyb06_081	<lmxll>	ll	lm	ll	lm	--	ll	ll	lm	lm	ll	lm	lm	ll	ll	lm	ll	ll	ll	lm	ll	lm	lm	lm	ll	ll	lm	ll	lm	ll	ll	lm	lm	ll	lm	lm	lm	lm	lm	lm	--	lm	lm	ll	ll	lm	ll	--	lm
Pyb06_083	<lmxll>	ll	lm	ll	lm	--	ll	ll	lm	lm	ll	lm	lm	ll	ll	lm	ll	ll	ll	lm	ll	lm	lm	lm	ll	ll	lm	ll	lm	ll	ll	lm	lm	ll	lm	lm	lm	lm	lm	lm	--	lm	lm	ll	ll	lm	ll	--	lm
Pyb06_085	<lmxll>	ll	lm	ll	lm	--	ll	ll	lm	lm	ll	lm	lm	ll	ll	lm	ll	ll	ll	lm	ll	lm	lm	lm	ll	ll	lm	ll	lm	ll	ll	lm	lm	ll	lm	lm	ll	lm	lm	lm	--	lm	lm	ll	ll	lm	ll	--	lm
Pyb06_086	<lmxll>	ll	lm	ll	lm	lm	ll	ll	lm	lm	ll	lm	lm	ll	ll	lm	ll	ll	ll	lm	ll	lm	lm	lm	ll	ll	lm	ll	lm	ll	ll	lm	lm	ll	lm	lm	ll	lm	--	lm	--	lm	lm	--	ll	lm	ll	--	lm
Pyb06_087	<lmxll>	ll	lm	ll	lm	--	ll	ll	lm	lm	ll	lm	lm	ll	ll	--	ll	ll	ll	lm	ll	lm	lm	lm	ll	ll	lm	ll	lm	ll	ll	lm	lm	ll	lm	lm	ll	lm	--	lm	--	--	lm	ll	ll	lm	ll	--	lm
Pyb06_090	<lmxll>	--	lm	ll	ll	--	ll	ll	lm	lm	ll	lm	lm	ll	ll	lm	ll	ll	ll	lm	ll	lm	lm	lm	ll	ll	lm	ll	lm	ll	ll	lm	lm	ll	lm	lm	lm	lm	lm	lm	ll	lm	lm	ll	ll	lm	ll	--	lm
Pyb06_093	<lmxll>	--	lm	ll	ll	--	ll	--	lm	lm	ll	lm	lm	ll	ll	lm	ll	ll	--	lm	ll	lm	lm	lm	ll	ll	lm	ll	lm	ll	ll	lm	lm	ll	lm	lm	ll	lm	lm	lm	--	--	lm	ll	ll	lm	ll	--	lm
Pyb06_094	<lmxll>	--	lm	ll	ll	--	ll	ll	lm	lm	ll	lm	lm	ll	ll	lm	ll	ll	--	lm	ll	lm	lm	lm	ll	ll	lm	ll	lm	ll	ll	lm	lm	ll	lm	lm	ll	lm	lm	lm	--	lm	lm	ll	ll	lm	ll	--	lm
Pyb06_095	<lmxll>	lm	ll	lm	lm	--	lm	lm	ll	ll	lm	ll	ll	lm	lm	ll	lm	lm	lm	ll	lm	ll	ll	ll	lm	lm	ll	lm	ll	lm	lm	lm	ll	lm	ll	ll	--	ll	ll	ll	--	ll	ll	lm	lm	ll	lm	--	ll
Pyb06_096	<lmxll>	ll	lm	ll	lm	--	ll	ll	lm	lm	ll	lm	lm	ll	ll	lm	ll	ll	ll	lm	ll	lm	lm	lm	ll	ll	lm	ll	lm	ll	ll	lm	lm	ll	lm	lm	lm	lm	lm	lm	--	lm	lm	ll	--	lm	ll	--	lm
Pyb06_097	<lmxll>	ll	lm	ll	lm	--	ll	ll	lm	lm	ll	lm	lm	ll	ll	--	ll	ll	ll	lm	ll	lm	lm	lm	ll	ll	lm	ll	lm	ll	ll	lm	lm	ll	lm	lm	lm	lm	lm	lm	--	lm	lm	ll	ll	lm	ll	--	lm
Pyb06_100	<lmxll>	--	ll	lm	ll	--	lm	lm	ll	ll	lm	ll	ll	lm	lm	ll	lm	lm	lm	ll	lm	ll	ll	ll	lm	lm	ll	lm	ll	lm	lm	--	ll	lm	ll	ll	ll	ll	ll	ll	lm	ll	ll	lm	lm	ll	lm	--	ll
Pyb06_103	<lmxll>	lm	ll	--	ll	--	lm	lm	ll	ll	lm	ll	ll	lm	lm	ll	lm	lm	lm	ll	lm	ll	--	ll	lm	lm	ll	lm	ll	lm	lm	--	ll	lm	ll	ll	--	ll	ll	ll	lm	ll	ll	lm	lm	ll	lm	--	ll
Pybd06_005	<hkxhk>	--	hk	hh	kk	--	hh	hh	kk	hk	hh	hk	kk	hk	hh	--	hh	hh	hh	kk	hk	kk	kk	hk	hh	hh	hk	hk	kk	hk	hk	hh	kk	hh	hk	kk	--	kk	kk	hh	hk	--	hk	kk	hk	hk	hk	--	kk
Pybd06_006	<hkxhk>	hk	kk	hk	hh	--	hk	hk	hk	kk	kk	kk	hk	hh	hh	kk	hk	hk	hk	hk	hh	hk	hk	kk	hk	hk	hh	hh	hk	kk	hh	hk	hk	hk	kk	hk	hk	hk	--	kk	--	kk	kk	hh	hh	kk	hh	--	hk
Pybd06_007	<hkxhk>	--	hk	--	kk	--	hh	hh	kk	hk	hk	hk	kk	hk	hk	hk	hh	hh	hh	kk	hk	kk	kk	hk	kk	hh	hk	hk	kk	hk	hk	hh	kk	hh	hk	kk	--	kk	--	kk	--	--	hk	hk	hk	hk	hk	--	hh
Pyb06_106	<lmxll>	lm	ll	lm	lm	--	lm	lm	lm	ll	lm	ll	lm	lm	lm	--	lm	lm	lm	ll	lm	lm	--	ll	lm	lm	ll	lm	ll	lm	lm	lm	ll	lm	ll	lm	lm	ll	ll	ll	lm	ll	ll	lm	lm	ll	lm	--	ll
Pybd06_008	<hkxhk>	hh	hk	hh	kk	--	hh	hh	hk	hk	hh	hk	hk	hk	hk	hk	kk	hh	hh	kk	hk	hk	kk	hk	hh	hh	hk	hk	kk	hk	hk	hk	kk	hk	hk	hk	--	kk	kk	kk	--	hk	hk	hh	hk	hk	hk	--	kk
Pybd06_009	<hkxhk>	--	hk	hk	hh	--	kk	kk	hh	hk	hk	hk	hh	hk	hk	--	kk	kk	kk	hh	hk	hh	hh	hk	kk	kk	hk	hk	hh	hk	hk	hk	kk	hk	hk	hh	hh	hh	hh	hh	--	--	hk	hk	hk	hk	hk	--	kk
Pyd06_017	<nnxnp>	np	np	np	nn	--	nn	nn	nn	np	nn	np	nn	nn	nn	np	np	np	np	nn	np	nn	nn	np	np	nn	np	nn	nn	nn	nn	--	nn	nn	nn	nn	--	nn	--	np	--	np	nn	nn	np	np	nn	--	nn
Pyd06_020	<nnxnp>	--	np	np	nn	--	nn	np	nn	np	nn	--	nn	nn	nn	np	np	np	np	nn	np	nn	nn	np	np	nn	np	nn	nn	nn	nn	--	nn	nn	np	nn	nn	nn	nn	np	--	np	nn	nn	np	np	nn	--	nn
Pyd06_024	<nnxnp>	np	np	np	nn	--	nn	np	nn	np	nn	np	nn	nn	nn	np	np	np	np	nn	np	nn	nn	np	np	nn	np	nn	nn	nn	nn	np	nn	nn	np	nn	--	nn	--	np	nn	np	np	nn	nn	np	nn	--	nn
Pyd06_026	<nnxnp>	np	np	np	nn	--	nn	np	nn	np	nn	np	nn	nn	nn	np	np	np	np	nn	np	nn	nn	np	np	nn	np	nn	nn	nn	nn	--	nn	nn	np	nn	nn	nn	--	np	--	np	np	nn	nn	np	nn	--	nn
Pyb06_109	<lmxll>	--	lm	ll	ll	--	ll	ll	lm	lm	ll	lm	lm	ll	ll	--	ll	ll	lm	lm	ll	lm	lm	lm	ll	ll	ll	ll	lm	ll	ll	lm	lm	ll	lm	lm	lm	lm	--	lm	--	lm	lm	ll	ll	lm	ll	--	lm
Pyb06_110	<lmxll>	ll	lm	ll	ll	--	ll	ll	lm	lm	ll	--	lm	ll	ll	lm	ll	ll	lm	lm	ll	lm	lm	lm	ll	ll	ll	ll	lm	ll	ll	lm	lm	ll	lm	lm	lm	lm	lm	lm	--	lm	lm	ll	ll	lm	ll	--	lm
Pyb06_112	<lmxll>	ll	lm	ll	ll	--	ll	ll	lm	lm	ll	lm	lm	ll	ll	lm	ll	ll	lm	lm	ll	lm	lm	lm	ll	ll	ll	ll	lm	ll	ll	lm	lm	ll	lm	lm	--	lm	--	lm	--	lm	lm	ll	ll	lm	ll	--	lm
Pyb06_113	<lmxll>	ll	lm	ll	ll	--	ll	ll	lm	lm	ll	lm	lm	ll	ll	lm	ll	ll	lm	lm	ll	lm	lm	lm	ll	ll	ll	ll	lm	ll	ll	lm	lm	ll	lm	lm	--	lm	lm	lm	ll	lm	lm	ll	ll	lm	ll	--	lm
Pybd06_010	<hkxhk>	kk	hk	kk	hk	--	hk	kk	hh	hk	hk	hk	hk	hk	hk	hk	kk	kk	hk	hh	hk	hh	hh	hk	kk	hk	kk	hk	hh	hk	hk	hk	hh	hk	hk	hh	--	hh	--	hk	--	kk	hk	hk	hk	hk	hk	--	hh
Pyb06_117	<lmxll>	--	ll	lm	lm	--	lm	lm	ll	ll	lm	ll	ll	lm	lm	ll	lm	lm	ll	ll	lm	ll	ll	ll	lm	lm	lm	lm	ll	lm	lm	--	ll	lm	ll	ll	--	ll	--	ll	lm	ll	ll	lm	lm	ll	lm	--	ll
Pyb06_120	<lmxll>	--	lm	ll	ll	--	ll	ll	lm	lm	ll	lm	lm	ll	ll	lm	ll	ll	lm	lm	ll	lm	lm	lm	ll	ll	ll	ll	lm	ll	ll	lm	lm	ll	lm	lm	--	lm	--	lm	--	--	lm	ll	ll	lm	ll	--	lm
Pyb06_134	<lmxll>	--	lm	ll	ll	--	ll	ll	lm	lm	ll	lm	lm	ll	ll	lm	ll	ll	lm	lm	ll	lm	lm	lm	ll	ll	ll	ll	lm	ll	ll	lm	lm	ll	lm	lm	lm	lm	--	lm	--	ll	--	ll	ll	lm	ll	--	lm
Pyd06_032	<nnxnp>	np	np	np	nn	--	nn	nn	nn	np	nn	np	nn	nn	nn	np	np	np	np	nn	np	np	nn	np	np	nn	np	nn	--	nn	np	--	nn	nn	nn	nn	nn	nn	--	np	--	np	nn	nn	np	np	np	--	nn
Pyb06_136	<lmxll>	--	lm	--	ll	--	ll	ll	lm	lm	ll	lm	lm	ll	ll	lm	ll	ll	lm	lm	ll	lm	lm	lm	ll	ll	ll	ll	lm	ll	ll	lm	lm	ll	lm	lm	lm	lm	lm	lm	ll	ll	lm	ll	ll	lm	ll	--	lm
Pyb06_138	<lmxll>	ll	lm	--	ll	--	ll	ll	lm	lm	ll	lm	lm	ll	ll	lm	ll	ll	lm	lm	ll	lm	lm	lm	ll	ll	ll	ll	lm	ll	ll	lm	lm	ll	lm	lm	lm	lm	--	lm	ll	ll	lm	ll	ll	lm	ll	--	lm
Pyb06_142	<lmxll>	ll	lm	ll	ll	--	ll	ll	lm	lm	ll	lm	--	ll	ll	--	ll	ll	lm	lm	ll	lm	lm	lm	ll	ll	ll	ll	--	ll	ll	lm	lm	ll	lm	lm	lm	lm	--	lm	--	ll	lm	ll	ll	lm	ll	--	lm
Pyb06_149	<lmxll>	ll	lm	ll	ll	--	ll	ll	lm	lm	ll	lm	ll	ll	ll	--	ll	ll	lm	lm	ll	lm	lm	lm	ll	ll	ll	ll	lm	ll	ll	lm	lm	ll	lm	lm	lm	lm	lm	lm	--	ll	lm	ll	ll	lm	ll	--	lm
Pyb06_150	<lmxll>	lm	ll	lm	lm	--	lm	lm	ll	ll	lm	ll	lm	lm	lm	ll	lm	lm	ll	ll	lm	ll	ll	ll	lm	lm	lm	lm	ll	lm	lm	ll	ll	lm	ll	ll	ll	--	ll	ll	--	lm	ll	lm	lm	ll	lm	--	ll
Pyb06_151	<lmxll>	ll	lm	ll	ll	--	ll	ll	lm	lm	ll	lm	ll	ll	ll	lm	ll	ll	lm	lm	ll	lm	lm	lm	ll	ll	ll	ll	lm	ll	ll	lm	lm	ll	lm	lm	lm	lm	lm	lm	--	ll	lm	ll	ll	lm	ll	--	lm
Pyb06_152	<lmxll>	ll	lm	ll	ll	--	ll	ll	lm	lm	ll	lm	ll	ll	ll	lm	ll	ll	lm	lm	ll	lm	lm	lm	ll	ll	ll	ll	lm	ll	ll	lm	lm	ll	lm	lm	lm	lm	lm	lm	--	ll	lm	ll	ll	lm	ll	--	lm
Pyb06_154	<lmxll>	ll	lm	ll	ll	--	ll	ll	lm	lm	ll	lm	ll	ll	ll	lm	ll	ll	lm	lm	ll	lm	lm	lm	ll	ll	ll	ll	lm	ll	--	lm	lm	ll	lm	lm	ll	lm	lm	lm	--	ll	lm	ll	ll	lm	ll	--	lm
Pyb06_155	<lmxll>	ll	lm	ll	ll	--	ll	ll	lm	lm	ll	lm	ll	ll	ll	--	ll	ll	lm	lm	ll	lm	lm	lm	ll	ll	ll	ll	lm	ll	ll	lm	lm	ll	lm	lm	ll	lm	--	lm	--	ll	lm	ll	ll	lm	ll	--	lm
Pyb06_156	<lmxll>	lm	ll	lm	lm	--	lm	--	ll	ll	lm	ll	lm	lm	lm	ll	lm	lm	ll	ll	lm	ll	ll	ll	lm	lm	lm	lm	ll	lm	lm	ll	ll	lm	ll	ll	lm	--	--	ll	lm	lm	ll	lm	lm	ll	lm	--	ll
Pyb06_159	<lmxll>	ll	lm	ll	ll	--	ll	ll	lm	lm	ll	lm	ll	ll	ll	--	ll	ll	lm	lm	ll	lm	lm	lm	ll	ll	ll	ll	lm	ll	ll	lm	lm	ll	lm	lm	ll	lm	--	lm	--	ll	lm	ll	ll	lm	ll	--	lm
Pyb06_162	<lmxll>	ll	lm	ll	ll	--	ll	ll	lm	lm	ll	lm	ll	ll	ll	lm	ll	ll	lm	lm	ll	lm	lm	lm	ll	ll	ll	ll	lm	ll	ll	lm	lm	ll	lm	--	lm	lm	lm	lm	--	ll	lm	ll	ll	--	ll	--	ll
Pyb06_163	<lmxll>	--	ll	lm	lm	--	lm	lm	ll	ll	lm	ll	lm	lm	lm	ll	lm	lm	ll	ll	lm	ll	ll	ll	lm	lm	lm	lm	ll	lm	lm	ll	ll	lm	ll	ll	ll	--	ll	ll	--	lm	ll	lm	lm	ll	lm	--	lm
Pyb06_164	<lmxll>	lm	ll	lm	lm	--	lm	lm	ll	ll	lm	ll	lm	lm	lm	ll	lm	lm	ll	ll	lm	ll	ll	ll	lm	lm	lm	lm	ll	lm	lm	ll	ll	lm	ll	ll	--	ll	ll	ll	lm	lm	ll	lm	lm	ll	lm	--	lm
Pyb06_165	<lmxll>	lm	ll	lm	lm	--	lm	lm	ll	ll	lm	ll	lm	lm	lm	ll	lm	lm	ll	ll	lm	ll	ll	ll	lm	lm	lm	lm	ll	lm	lm	ll	ll	lm	ll	ll	--	ll	ll	ll	--	--	ll	lm	lm	ll	lm	--	lm
Pyb06_166	<lmxll>	--	lm	--	ll	--	ll	ll	lm	lm	ll	lm	ll	ll	ll	lm	ll	ll	lm	lm	ll	lm	lm	lm	ll	ll	ll	ll	lm	ll	ll	lm	lm	ll	lm	lm	lm	lm	--	lm	--	ll	lm	ll	ll	lm	ll	--	ll
Pyd06_038	<nnxnp>	np	np	np	nn	--	nn	np	nn	np	nn	np	nn	nn	nn	--	np	np	np	nn	np	np	--	np	np	nn	np	nn	nn	nn	np	--	nn	nn	np	nn	nn	nn	nn	np	--	np	np	nn	np	np	np	--	nn
Pyb06_168	<lmxll>	--	lm	ll	ll	--	ll	ll	lm	lm	ll	lm	ll	ll	ll	lm	ll	ll	lm	lm	ll	lm	lm	lm	ll	ll	ll	ll	lm	ll	ll	lm	lm	ll	lm	lm	--	lm	lm	lm	ll	ll	lm	ll	ll	lm	ll	--	ll
Pyb06_169	<lmxll>	ll	lm	ll	ll	--	ll	ll	lm	lm	ll	lm	ll	ll	ll	lm	ll	ll	lm	lm	ll	lm	lm	lm	ll	ll	ll	ll	lm	ll	ll	lm	lm	ll	lm	lm	--	lm	lm	lm	ll	ll	lm	ll	ll	lm	ll	--	ll
Pyb06_170	<lmxll>	ll	lm	ll	ll	--	ll	ll	lm	lm	ll	lm	ll	ll	ll	lm	ll	ll	lm	lm	ll	lm	lm	lm	ll	ll	ll	ll	lm	ll	ll	lm	lm	ll	lm	lm	--	lm	lm	lm	--	ll	lm	--	ll	lm	ll	--	ll
Pyb06_171	<lmxll>	--	lm	--	ll	--	ll	ll	lm	lm	ll	lm	ll	ll	ll	lm	ll	ll	lm	lm	ll	lm	lm	lm	ll	ll	ll	ll	lm	ll	ll	lm	lm	ll	lm	lm	ll	lm	lm	lm	--	ll	lm	ll	ll	lm	ll	--	ll
Pyb06_173	<lmxll>	ll	lm	ll	ll	--	ll	ll	lm	lm	ll	lm	ll	ll	ll	lm	ll	ll	lm	lm	ll	lm	lm	lm	ll	ll	ll	ll	lm	ll	ll	lm	lm	ll	lm	lm	ll	lm	lm	lm	--	ll	lm	ll	ll	lm	ll	--	ll
Pyb06_174	<lmxll>	ll	lm	ll	ll	--	ll	ll	lm	lm	ll	lm	ll	ll	ll	lm	ll	ll	lm	lm	ll	lm	lm	lm	ll	ll	ll	ll	lm	ll	ll	lm	lm	ll	lm	lm	ll	lm	lm	lm	--	ll	lm	ll	ll	lm	ll	--	ll
Pyb06_175	<lmxll>	lm	ll	lm	lm	--	lm	lm	ll	ll	lm	ll	lm	lm	lm	ll	lm	lm	ll	ll	lm	ll	ll	ll	lm	lm	lm	lm	ll	lm	lm	ll	ll	lm	ll	ll	lm	ll	ll	ll	--	lm	ll	lm	lm	ll	lm	--	lm
Pyd06_039	<nnxnp>	np	np	np	nn	--	nn	--	nn	np	nn	np	nn	nn	nn	np	np	np	np	nn	np	nn	nn	np	np	nn	np	nn	nn	nn	np	--	nn	nn	np	nn	nn	nn	--	np	--	np	np	nn	nn	np	np	--	nn
Pyb06_177	<lmxll>	ll	lm	ll	ll	--	ll	ll	lm	lm	ll	lm	ll	ll	ll	lm	ll	ll	lm	lm	ll	lm	lm	lm	ll	ll	ll	ll	lm	ll	ll	lm	lm	ll	lm	lm	ll	lm	lm	lm	--	ll	lm	ll	ll	lm	ll	--	ll
Pyb06_181	<lmxll>	ll	lm	ll	ll	--	ll	ll	lm	lm	ll	lm	ll	ll	ll	--	ll	ll	lm	lm	ll	lm	lm	lm	ll	ll	ll	ll	lm	ll	ll	lm	lm	ll	lm	lm	lm	lm	lm	lm	--	ll	lm	ll	ll	lm	ll	--	ll
Pyb06_182	<lmxll>	ll	lm	ll	ll	--	ll	ll	lm	lm	ll	lm	ll	ll	ll	lm	ll	ll	lm	lm	ll	lm	lm	lm	ll	ll	ll	ll	lm	ll	ll	lm	lm	ll	lm	lm	lm	lm	lm	lm	--	ll	lm	ll	ll	lm	ll	--	ll
Pyd06_040	<nnxnp>	--	np	np	nn	--	nn	np	nn	np	nn	np	nn	nn	nn	np	np	np	np	nn	np	nn	nn	np	np	nn	np	nn	nn	nn	np	nn	nn	nn	np	nn	nn	nn	nn	np	--	np	np	nn	nn	np	np	--	nn
Pyb06_184	<lmxll>	--	lm	ll	ll	--	ll	ll	lm	lm	ll	lm	ll	ll	ll	lm	ll	ll	lm	lm	ll	lm	lm	lm	ll	ll	ll	ll	lm	ll	ll	lm	lm	ll	lm	lm	lm	lm	lm	lm	--	ll	lm	ll	ll	lm	ll	--	ll
Pyb06_186	<lmxll>	ll	lm	--	ll	--	ll	ll	lm	lm	ll	lm	ll	ll	ll	lm	ll	ll	lm	lm	ll	lm	lm	lm	ll	ll	ll	ll	lm	ll	--	lm	lm	ll	lm	lm	lm	lm	lm	lm	--	ll	lm	ll	ll	lm	--	--	ll
Pyb06_188	<lmxll>	--	lm	ll	ll	--	ll	ll	lm	lm	ll	lm	ll	ll	ll	lm	ll	ll	lm	lm	ll	lm	lm	lm	ll	ll	ll	ll	lm	ll	ll	lm	lm	ll	lm	lm	--	lm	--	lm	--	ll	lm	ll	ll	lm	ll	--	ll
Pyb06_189	<lmxll>	ll	lm	ll	ll	--	ll	ll	lm	lm	ll	lm	ll	ll	ll	lm	ll	ll	lm	lm	ll	lm	lm	lm	ll	ll	ll	ll	lm	ll	ll	lm	lm	ll	lm	lm	ll	lm	lm	lm	--	ll	lm	ll	ll	lm	ll	--	ll
Pyb06_191	<lmxll>	--	lm	--	ll	--	ll	ll	lm	lm	ll	lm	ll	ll	ll	lm	ll	ll	lm	lm	ll	lm	lm	lm	ll	ll	ll	ll	lm	ll	ll	lm	lm	ll	lm	lm	--	lm	lm	lm	--	ll	lm	ll	ll	lm	ll	--	ll
Pyb06_192	<lmxll>	ll	lm	ll	ll	--	ll	ll	lm	lm	ll	lm	ll	ll	ll	--	ll	ll	lm	lm	ll	lm	lm	lm	ll	ll	ll	ll	lm	ll	ll	lm	lm	ll	lm	lm	--	lm	lm	lm	--	ll	lm	ll	ll	lm	ll	--	ll
Pyb06_193	<lmxll>	--	lm	ll	ll	--	ll	ll	lm	lm	ll	lm	ll	ll	ll	lm	ll	ll	lm	lm	ll	lm	lm	lm	ll	ll	ll	ll	lm	ll	ll	lm	lm	ll	lm	lm	--	lm	lm	lm	--	ll	lm	ll	ll	lm	ll	--	ll
Pyb06_194	<lmxll>	lm	ll	lm	lm	--	lm	lm	ll	ll	lm	ll	lm	lm	lm	ll	lm	lm	ll	ll	lm	ll	--	ll	lm	lm	lm	lm	ll	lm	lm	ll	ll	lm	ll	ll	--	ll	--	ll	--	lm	ll	lm	lm	ll	lm	--	lm
Pyb06_196	<lmxll>	ll	lm	ll	ll	--	ll	ll	lm	lm	ll	lm	ll	ll	ll	lm	ll	ll	lm	lm	ll	lm	lm	lm	ll	ll	ll	ll	lm	ll	ll	lm	lm	ll	lm	lm	ll	lm	--	lm	--	ll	lm	ll	ll	lm	ll	--	ll
Pyb06_199	<lmxll>	ll	lm	ll	ll	--	ll	ll	lm	lm	ll	lm	ll	ll	ll	lm	ll	ll	lm	lm	ll	lm	lm	lm	ll	ll	ll	ll	lm	ll	ll	lm	lm	ll	lm	lm	lm	lm	lm	lm	--	ll	lm	ll	ll	lm	ll	--	--
Pyb06_202	<lmxll>	--	lm	ll	ll	--	ll	ll	lm	lm	ll	lm	ll	ll	ll	lm	ll	ll	lm	lm	ll	lm	lm	lm	ll	ll	ll	ll	lm	ll	--	lm	lm	ll	lm	lm	--	lm	lm	lm	--	ll	lm	ll	ll	lm	ll	--	ll
Pyb06_203	<lmxll>	--	lm	ll	ll	--	ll	ll	lm	lm	ll	lm	ll	ll	ll	lm	ll	ll	lm	lm	ll	lm	lm	lm	ll	ll	ll	ll	lm	ll	ll	lm	lm	ll	lm	lm	--	lm	--	lm	--	ll	lm	ll	ll	lm	ll	--	ll
Pyb06_206	<lmxll>	ll	lm	ll	ll	--	ll	ll	lm	lm	ll	lm	ll	ll	ll	lm	ll	--	lm	lm	ll	lm	lm	lm	ll	ll	ll	ll	lm	ll	ll	lm	lm	ll	lm	lm	lm	lm	lm	lm	--	ll	lm	ll	ll	lm	ll	--	ll
Pyb06_207	<lmxll>	--	ll	lm	lm	--	lm	lm	ll	ll	lm	ll	lm	lm	lm	ll	lm	lm	ll	ll	lm	ll	ll	ll	lm	lm	lm	lm	ll	--	lm	ll	ll	lm	ll	ll	ll	ll	ll	ll	--	--	ll	lm	lm	ll	lm	--	lm
Pyb06_208	<lmxll>	--	ll	lm	lm	--	lm	lm	ll	ll	lm	ll	lm	lm	lm	--	lm	lm	ll	ll	lm	ll	ll	ll	lm	lm	lm	lm	ll	lm	lm	ll	ll	lm	ll	ll	ll	ll	ll	ll	--	lm	ll	lm	lm	ll	lm	--	lm
Pyb06_209	<lmxll>	ll	lm	ll	ll	--	ll	ll	lm	lm	ll	lm	ll	ll	ll	lm	ll	ll	lm	lm	ll	lm	lm	lm	ll	ll	ll	ll	lm	ll	ll	lm	lm	ll	lm	--	--	lm	lm	lm	--	ll	lm	ll	ll	lm	ll	--	ll
Pyb06_210	<lmxll>	ll	ll	ll	--	--	ll	ll	lm	lm	ll	lm	ll	ll	ll	--	ll	ll	lm	lm	ll	lm	lm	lm	ll	ll	ll	ll	--	ll	ll	lm	lm	ll	lm	lm	--	lm	--	lm	ll	ll	lm	ll	ll	lm	ll	--	ll
Pyb06_211	<lmxll>	lm	lm	--	lm	--	lm	lm	ll	ll	lm	ll	lm	lm	lm	ll	lm	lm	ll	ll	lm	ll	--	ll	lm	lm	lm	lm	ll	lm	lm	ll	ll	lm	ll	ll	ll	ll	ll	ll	--	lm	ll	lm	lm	ll	lm	--	lm
Pyb06_212	<lmxll>	lm	ll	lm	lm	--	lm	lm	ll	ll	lm	ll	lm	lm	lm	ll	lm	lm	ll	ll	lm	ll	ll	ll	lm	lm	lm	lm	ll	lm	lm	ll	ll	lm	ll	ll	ll	ll	--	ll	lm	lm	ll	lm	lm	ll	lm	--	lm
Pybd06_014	<hkxhk>	hk	hh	hk	kk	--	kk	kk	hk	hh	kk	hh	kk	kk	kk	hh	hk	hk	hh	hk	hk	hh	hk	hh	hk	kk	hk	kk	kk	kk	kk	hk	hk	kk	hk	hk	--	hk	--	hh	--	--	hk	kk	hk	hh	kk	--	kk
Pybd06_015	<hkxhk>	--	kk	--	hh	--	hh	hh	hk	kk	hh	hk	hh	hh	hh	kk	hk	hk	kk	hk	hk	hh	hk	kk	hk	hh	hk	hh	hk	hh	hh	hk	hk	hh	hk	hk	--	hk	hk	kk	hh	--	hk	kk	hk	kk	hh	--	hh
Pybd06_016	<hkxhk>	--	kk	hk	hh	--	hh	hh	hk	kk	hh	kk	hh	hh	hh	kk	hk	hk	kk	hk	hk	kk	hk	kk	hk	hh	hk	hh	hk	hh	hh	hk	hk	hh	hk	hk	hk	hk	--	kk	hh	hk	hk	hh	hk	kk	hh	--	hh
Pyb06_221	<lmxll>	lm	lm	lm	lm	--	lm	lm	lm	ll	lm	ll	lm	lm	lm	ll	lm	lm	ll	ll	lm	ll	lm	ll	ll	lm	lm	lm	ll	lm	lm	ll	ll	lm	ll	lm	--	lm	--	ll	--	lm	ll	lm	lm	ll	lm	--	lm
Pyb06_222	<lmxll>	--	lm	lm	lm	--	lm	lm	lm	ll	lm	ll	lm	lm	lm	ll	lm	lm	ll	ll	lm	ll	lm	ll	ll	lm	lm	lm	ll	lm	lm	ll	ll	lm	ll	lm	--	lm	--	ll	--	lm	ll	lm	lm	ll	lm	--	lm
Pyb06_227	<lmxll>	ll	ll	ll	ll	--	ll	ll	lm	lm	ll	lm	ll	ll	ll	lm	ll	ll	lm	lm	ll	lm	lm	lm	ll	ll	ll	ll	lm	ll	ll	lm	lm	ll	lm	lm	--	lm	lm	lm	ll	ll	lm	ll	ll	lm	ll	--	ll
Pyb06_228	<lmxll>	lm	lm	lm	lm	--	lm	lm	ll	ll	lm	ll	lm	lm	--	ll	lm	lm	ll	ll	lm	ll	ll	ll	lm	lm	lm	lm	ll	lm	lm	ll	ll	lm	ll	ll	--	ll	ll	ll	--	lm	ll	lm	lm	ll	lm	--	lm
Pyb06_229	<lmxll>	--	ll	ll	ll	--	ll	ll	lm	lm	ll	lm	ll	ll	ll	lm	ll	ll	lm	lm	ll	lm	lm	lm	ll	ll	ll	ll	lm	ll	ll	lm	lm	ll	lm	lm	lm	lm	lm	lm	--	ll	lm	ll	ll	lm	ll	--	ll
Pyb06_237	<lmxll>	lm	lm	lm	lm	--	lm	lm	ll	ll	lm	ll	lm	lm	lm	ll	lm	lm	ll	ll	lm	ll	lm	ll	lm	lm	lm	lm	ll	lm	lm	ll	ll	lm	ll	ll	ll	lm	--	ll	--	lm	ll	lm	lm	ll	lm	--	lm
Pyb06_238	<lmxll>	ll	ll	ll	ll	--	ll	ll	lm	lm	ll	lm	ll	ll	ll	lm	ll	ll	lm	lm	ll	lm	ll	lm	ll	ll	ll	ll	lm	ll	ll	lm	lm	ll	lm	lm	lm	ll	--	lm	ll	ll	lm	ll	ll	lm	ll	--	ll
Pyb06_239	<lmxll>	--	ll	--	ll	--	ll	ll	lm	lm	ll	lm	ll	ll	ll	lm	ll	ll	lm	lm	ll	lm	ll	lm	--	ll	ll	ll	lm	ll	ll	lm	lm	ll	lm	lm	ll	ll	--	lm	--	ll	lm	ll	ll	lm	ll	--	ll
Pybd06_018	<hkxhk>	--	hk	hk	kk	--	kk	kk	hk	hh	kk	hh	kk	kk	kk	hh	hk	hk	hh	hk	hk	hh	kk	hh	hk	kk	hk	kk	hh	hk	hk	hh	hh	kk	hk	hk	hh	kk	--	hk	--	hk	hk	kk	--	hh	hk	--	hk
Pyb06_241	<lmxll>	--	ll	ll	ll	--	ll	ll	lm	lm	ll	lm	ll	ll	ll	lm	ll	ll	lm	lm	ll	lm	ll	lm	--	ll	ll	--	lm	ll	ll	lm	lm	ll	lm	lm	--	ll	lm	lm	--	ll	lm	ll	ll	lm	ll	--	ll
Pyb06_244	<lmxll>	--	ll	ll	ll	lm	ll	ll	lm	lm	ll	lm	ll	ll	ll	--	ll	ll	lm	lm	ll	lm	ll	lm	lm	ll	ll	ll	lm	ll	--	lm	lm	ll	lm	lm	ll	ll	--	lm	--	ll	lm	ll	ll	lm	ll	--	ll
Pyb06_248	<lmxll>	--	lm	lm	lm	--	lm	lm	ll	ll	lm	ll	lm	lm	lm	ll	lm	lm	ll	ll	lm	ll	lm	ll	ll	lm	lm	lm	ll	lm	lm	ll	ll	lm	ll	ll	lm	lm	ll	ll	--	lm	ll	lm	lm	ll	lm	--	lm
Pybd06_019	<hkxhk>	hk	hk	--	kk	--	kk	kk	hh	hh	kk	hh	kk	kk	kk	hh	hk	hk	hh	hk	hk	hh	kk	hh	hh	kk	hk	kk	hh	hk	hk	hh	hh	kk	hk	--	hk	kk	hk	hk	--	hk	hk	kk	hk	hh	hk	--	hk
Pyb06_252	<lmxll>	--	ll	ll	ll	--	ll	ll	lm	lm	ll	lm	ll	ll	ll	lm	ll	ll	lm	lm	ll	lm	ll	lm	lm	ll	ll	ll	lm	ll	ll	lm	lm	ll	lm	lm	lm	ll	lm	lm	--	ll	lm	ll	ll	lm	ll	--	ll
Pybd06_020	<hkxhk>	kk	kk	kk	hk	--	hk	hk	hk	hk	kk	hk	kk	hk	kk	hk	kk	kk	hk	hh	kk	hk	hk	hk	hh	hk	kk	hk	hk	kk	kk	hk	hk	hk	hh	hk	hk	hk	hh	hh	--	kk	hh	kk	kk	hk	kk	--	kk
Pyb06_266	<lmxll>	ll	ll	ll	ll	--	ll	ll	lm	lm	ll	lm	ll	ll	ll	--	ll	ll	lm	lm	ll	lm	ll	lm	lm	ll	ll	lm	--	ll	ll	--	lm	ll	lm	lm	lm	ll	--	lm	--	ll	lm	ll	ll	ll	ll	--	ll
Pyb06_267	<lmxll>	ll	ll	ll	ll	--	ll	ll	lm	lm	ll	lm	ll	ll	ll	lm	ll	ll	lm	lm	ll	lm	ll	lm	lm	ll	ll	lm	lm	ll	ll	lm	lm	ll	lm	lm	lm	ll	--	lm	--	ll	lm	ll	ll	ll	ll	--	ll
Pyb06_281	<lmxll>	lm	lm	--	lm	--	lm	ll	ll	ll	lm	--	lm	lm	lm	--	lm	lm	ll	ll	lm	ll	lm	ll	ll	lm	lm	ll	ll	lm	lm	lm	ll	lm	ll	ll	ll	lm	ll	ll	--	lm	ll	lm	lm	lm	lm	--	lm
Pyb06_283	<lmxll>	--	ll	--	ll	--	ll	--	lm	lm	ll	lm	ll	ll	ll	lm	ll	ll	lm	lm	ll	lm	ll	lm	lm	ll	ll	lm	--	ll	ll	lm	lm	ll	lm	lm	lm	ll	ll	lm	--	ll	lm	ll	ll	ll	ll	--	ll
Pyb06_284	<lmxll>	ll	ll	lm	ll	--	ll	--	lm	lm	ll	lm	ll	ll	ll	lm	ll	ll	lm	lm	ll	lm	ll	--	lm	ll	ll	lm	lm	ll	ll	lm	lm	ll	lm	lm	lm	ll	--	lm	ll	ll	lm	--	ll	ll	ll	--	ll
Pyb06_286	<lmxll>	--	lm	ll	lm	--	lm	ll	ll	ll	lm	ll	lm	lm	lm	ll	lm	lm	ll	ll	lm	ll	lm	ll	ll	lm	lm	ll	ll	lm	lm	lm	ll	lm	ll	ll	--	lm	--	ll	--	lm	ll	lm	lm	lm	lm	--	lm
Pyb06_290	<lmxll>	ll	ll	lm	ll	--	ll	lm	lm	lm	ll	lm	ll	ll	ll	lm	ll	ll	lm	lm	ll	lm	ll	lm	lm	ll	ll	lm	lm	ll	ll	lm	lm	ll	lm	lm	lm	ll	--	lm	ll	ll	lm	ll	ll	ll	ll	--	ll
Pyb06_291	<lmxll>	ll	ll	lm	ll	--	ll	lm	lm	lm	ll	lm	ll	ll	ll	lm	ll	ll	lm	lm	ll	lm	ll	lm	lm	ll	ll	lm	lm	ll	ll	lm	lm	ll	lm	lm	lm	ll	ll	lm	ll	ll	lm	ll	ll	--	--	--	ll
Pyb06_292	<lmxll>	ll	ll	lm	ll	--	ll	lm	lm	lm	ll	lm	ll	ll	ll	lm	ll	ll	lm	lm	ll	lm	ll	lm	lm	ll	ll	lm	--	ll	ll	lm	lm	ll	lm	lm	lm	ll	ll	lm	--	ll	lm	ll	ll	ll	ll	--	ll
Pyb06_294	<lmxll>	ll	ll	lm	ll	--	ll	lm	lm	lm	ll	lm	ll	ll	ll	lm	ll	ll	lm	lm	ll	lm	ll	lm	lm	ll	ll	lm	lm	ll	ll	lm	lm	ll	lm	lm	lm	ll	ll	lm	--	ll	lm	ll	ll	ll	ll	ll	ll
Pyb06_295	<lmxll>	ll	ll	lm	ll	--	ll	lm	lm	lm	ll	lm	ll	ll	ll	lm	ll	ll	lm	lm	ll	lm	ll	lm	lm	ll	ll	lm	lm	ll	ll	lm	lm	ll	lm	lm	lm	ll	ll	lm	ll	ll	lm	ll	ll	ll	ll	--	ll
Pyb06_300	<lmxll>	ll	ll	lm	ll	--	ll	--	lm	lm	ll	lm	ll	ll	ll	lm	ll	ll	lm	lm	ll	lm	ll	lm	lm	ll	ll	lm	lm	ll	ll	ll	lm	ll	lm	lm	lm	ll	--	lm	--	ll	lm	ll	ll	ll	ll	--	ll
Pyb06_301	<lmxll>	ll	ll	lm	ll	--	ll	--	lm	lm	ll	lm	ll	ll	ll	lm	ll	ll	lm	lm	ll	lm	ll	lm	lm	ll	ll	lm	lm	ll	ll	ll	lm	ll	lm	lm	lm	ll	--	lm	--	ll	lm	ll	ll	ll	ll	--	ll
Pyb06_302	<lmxll>	ll	ll	lm	ll	--	ll	lm	lm	lm	ll	lm	ll	ll	ll	lm	ll	ll	lm	lm	ll	lm	ll	lm	lm	ll	ll	lm	lm	ll	ll	ll	lm	ll	lm	lm	lm	ll	--	lm	--	ll	lm	ll	ll	ll	ll	--	ll
Pyb06_306	<lmxll>	--	ll	lm	ll	--	ll	lm	lm	lm	ll	lm	ll	ll	ll	lm	ll	ll	lm	lm	ll	lm	ll	lm	lm	ll	ll	lm	lm	ll	ll	ll	lm	ll	lm	lm	lm	ll	--	lm	ll	ll	lm	ll	ll	ll	ll	--	ll
Pyd06_057	<nnxnp>	np	np	np	nn	--	nn	nn	nn	np	nn	np	np	nn	nn	np	np	np	np	np	np	np	nn	np	nn	nn	np	nn	np	np	np	np	np	nn	nn	nn	--	np	np	nn	--	np	nn	nn	np	np	np	--	np
Pyb06_308	<lmxll>	ll	ll	lm	ll	--	ll	lm	lm	lm	ll	lm	ll	ll	ll	lm	ll	ll	lm	lm	ll	lm	ll	lm	lm	ll	ll	lm	lm	ll	ll	ll	lm	ll	lm	--	lm	ll	--	lm	ll	ll	lm	ll	ll	ll	ll	--	ll
Pyb06_311	<lmxll>	--	ll	lm	ll	--	ll	lm	lm	lm	ll	lm	ll	ll	ll	lm	ll	ll	lm	lm	ll	lm	ll	lm	lm	ll	ll	lm	lm	ll	ll	ll	lm	ll	lm	lm	lm	ll	--	lm	--	ll	lm	ll	ll	ll	ll	--	ll
Pyb06_313	<lmxll>	ll	ll	lm	ll	--	ll	lm	lm	lm	ll	lm	ll	ll	ll	lm	ll	ll	lm	lm	ll	lm	ll	lm	lm	ll	ll	lm	lm	ll	ll	ll	lm	ll	lm	lm	lm	ll	ll	lm	--	ll	lm	ll	ll	ll	ll	--	ll
Pyb06_314	<lmxll>	ll	ll	lm	ll	--	ll	lm	lm	lm	ll	lm	ll	ll	ll	--	ll	ll	lm	lm	ll	lm	ll	lm	lm	ll	ll	lm	--	ll	ll	ll	lm	ll	lm	lm	lm	ll	ll	lm	--	ll	lm	ll	ll	ll	ll	--	ll
Pyb06_316	<lmxll>	--	ll	lm	ll	--	ll	lm	lm	lm	ll	lm	ll	ll	ll	--	ll	ll	lm	lm	ll	lm	ll	lm	lm	ll	ll	lm	--	ll	ll	ll	lm	ll	lm	lm	lm	ll	ll	lm	--	ll	lm	ll	ll	ll	ll	--	ll
Pyb06_317	<lmxll>	ll	ll	lm	ll	--	ll	lm	lm	lm	ll	lm	ll	ll	ll	--	ll	ll	lm	lm	ll	lm	ll	lm	lm	--	ll	lm	lm	ll	ll	ll	lm	ll	lm	lm	lm	ll	ll	lm	--	ll	lm	--	ll	ll	ll	--	ll
Pyb06_318	<lmxll>	lm	lm	ll	lm	--	lm	ll	ll	ll	lm	ll	lm	lm	lm	ll	lm	lm	ll	ll	lm	ll	lm	ll	ll	lm	lm	ll	ll	lm	lm	lm	ll	lm	ll	ll	ll	lm	lm	ll	--	lm	ll	lm	lm	lm	lm	--	lm
Pyb06_320	<lmxll>	lm	lm	--	lm	--	lm	ll	ll	ll	lm	ll	lm	lm	lm	ll	lm	lm	ll	ll	lm	ll	lm	ll	ll	lm	lm	ll	ll	lm	lm	lm	ll	lm	ll	ll	--	lm	ll	ll	--	lm	ll	--	lm	lm	lm	--	lm
Pyb06_321	<lmxll>	lm	lm	ll	lm	--	lm	ll	ll	ll	lm	ll	lm	lm	lm	ll	lm	lm	ll	ll	lm	ll	lm	ll	ll	lm	lm	ll	ll	lm	lm	lm	ll	lm	ll	ll	ll	lm	ll	ll	--	lm	ll	lm	lm	lm	lm	--	lm
Pyb06_322	<lmxll>	lm	lm	ll	lm	--	lm	ll	ll	ll	lm	ll	lm	lm	lm	ll	lm	lm	ll	ll	lm	ll	lm	ll	ll	lm	lm	ll	ll	lm	lm	lm	ll	lm	ll	ll	--	lm	--	ll	--	lm	ll	lm	lm	lm	lm	--	lm
Pyb06_323	<lmxll>	lm	lm	ll	lm	--	lm	ll	ll	ll	lm	ll	lm	lm	lm	--	lm	lm	ll	ll	lm	ll	lm	ll	ll	lm	lm	ll	ll	lm	lm	lm	ll	lm	ll	ll	--	lm	--	ll	lm	lm	ll	lm	lm	lm	lm	--	lm
Pyd06_059	<nnxnp>	np	np	nn	nn	--	np	nn	nn	np	nn	np	np	nn	nn	np	np	np	np	np	np	np	nn	np	nn	nn	np	nn	np	np	nn	np	np	nn	nn	nn	--	np	np	nn	--	np	nn	nn	np	np	np	--	np
Pyd06_062	<nnxnp>	np	np	nn	nn	--	np	nn	nn	np	nn	np	np	nn	nn	np	np	np	np	np	np	np	nn	np	nn	nn	np	nn	np	np	nn	np	np	nn	nn	np	--	np	np	nn	--	np	nn	nn	np	np	np	--	np
Pyd06_063	<nnxnp>	np	np	nn	nn	--	np	nn	nn	np	nn	np	np	nn	nn	np	np	np	np	np	np	np	nn	np	nn	nn	np	--	np	np	nn	np	np	nn	--	np	--	np	np	nn	--	np	nn	nn	np	np	np	--	np
Pyd06_064	<nnxnp>	--	np	nn	nn	--	np	nn	nn	np	nn	np	np	nn	nn	--	np	np	np	np	np	np	nn	np	nn	nn	np	nn	np	np	nn	np	np	nn	nn	np	--	np	np	nn	--	np	nn	nn	--	np	np	--	np
Pybd06_026	<hkxhk>	--	hk	hk	kk	--	hk	hk	kk	hh	hk	hh	hk	kk	kk	hh	hk	hk	hh	kk	hk	hk	kk	hh	hk	kk	hk	hk	hh	hk	hh	hk	hh	kk	hk	hh	hk	hk	hk	kk	--	hk	hk	kk	hk	hk	hk	--	hk
Pyd06_072	<nnxnp>	--	np	nn	nn	--	np	nn	nn	np	nn	np	np	nn	nn	np	np	np	np	np	np	np	nn	np	nn	nn	np	nn	np	np	nn	np	np	nn	nn	--	--	np	np	nn	--	np	nn	nn	np	np	np	--	np
Pyb06_330	<lmxll>	--	lm	ll	lm	--	lm	ll	lm	ll	lm	ll	lm	lm	lm	ll	lm	lm	ll	ll	lm	lm	lm	ll	ll	lm	lm	ll	ll	ll	lm	lm	lm	lm	ll	ll	--	lm	lm	lm	--	lm	ll	lm	lm	lm	lm	--	lm
Pyb06_335	<lmxll>	ll	ll	lm	ll	--	ll	lm	ll	lm	ll	lm	ll	ll	ll	lm	ll	ll	lm	lm	ll	ll	lm	lm	lm	ll	ll	lm	lm	lm	ll	ll	ll	ll	lm	lm	lm	ll	ll	ll	--	ll	lm	ll	ll	ll	ll	--	ll
Pyb06_336	<lmxll>	ll	ll	lm	ll	--	ll	lm	ll	lm	ll	lm	ll	ll	ll	lm	ll	ll	lm	lm	ll	ll	lm	lm	lm	ll	ll	lm	lm	lm	ll	--	ll	ll	lm	lm	lm	ll	ll	ll	ll	ll	lm	ll	ll	ll	ll	--	ll
Pyb06_337	<lmxll>	ll	ll	lm	ll	--	ll	lm	ll	lm	ll	lm	ll	ll	ll	lm	ll	ll	lm	lm	ll	ll	ll	lm	lm	ll	ll	lm	lm	lm	ll	ll	ll	ll	lm	lm	lm	ll	ll	ll	--	--	lm	ll	ll	ll	ll	--	ll
Pyb06_338	<lmxll>	lm	lm	ll	lm	--	lm	ll	lm	ll	lm	ll	lm	lm	lm	ll	lm	lm	ll	ll	lm	lm	lm	ll	ll	lm	lm	ll	ll	ll	lm	lm	lm	lm	ll	ll	ll	lm	--	lm	lm	lm	ll	lm	lm	lm	lm	--	lm
Pyb06_339	<lmxll>	--	lm	ll	lm	--	lm	ll	lm	ll	lm	ll	lm	lm	lm	ll	lm	lm	ll	ll	lm	lm	lm	ll	ll	lm	lm	ll	ll	ll	lm	lm	lm	lm	ll	ll	--	lm	lm	lm	--	lm	ll	lm	lm	lm	lm	--	lm
Pyb06_341	<lmxll>	lm	lm	ll	lm	--	lm	ll	lm	ll	lm	ll	lm	lm	lm	ll	lm	lm	ll	ll	lm	lm	lm	ll	ll	lm	lm	ll	ll	ll	lm	lm	lm	lm	ll	ll	--	lm	lm	lm	lm	lm	ll	lm	lm	lm	lm	--	lm
Pyb06_344	<lmxll>	--	ll	lm	ll	--	ll	--	ll	lm	ll	lm	ll	ll	ll	lm	ll	ll	lm	lm	ll	ll	ll	lm	lm	ll	ll	lm	lm	lm	ll	ll	ll	ll	lm	lm	lm	ll	ll	ll	--	ll	lm	--	ll	ll	ll	--	ll
Pyb06_345	<lmxll>	ll	ll	--	ll	--	ll	lm	ll	lm	ll	lm	ll	ll	ll	lm	ll	ll	lm	lm	ll	ll	ll	lm	lm	ll	ll	lm	lm	lm	ll	ll	ll	ll	lm	lm	lm	ll	--	ll	--	ll	lm	ll	--	ll	ll	--	ll
Pyb06_348	<lmxll>	ll	ll	lm	ll	--	ll	lm	ll	lm	ll	lm	ll	ll	ll	lm	ll	ll	lm	lm	ll	ll	ll	lm	lm	ll	ll	lm	lm	lm	ll	lm	ll	ll	lm	lm	--	ll	ll	ll	--	ll	lm	ll	ll	ll	ll	--	ll
Pyb06_349	<lmxll>	ll	ll	lm	ll	--	ll	lm	ll	lm	ll	lm	ll	ll	ll	lm	ll	ll	lm	lm	ll	ll	ll	lm	lm	ll	ll	lm	lm	lm	ll	lm	ll	ll	lm	lm	lm	ll	ll	ll	ll	--	lm	ll	ll	ll	ll	--	ll
Pyb06_350	<lmxll>	ll	ll	lm	ll	--	ll	lm	ll	lm	ll	lm	ll	ll	ll	lm	ll	ll	lm	lm	ll	ll	ll	lm	lm	ll	ll	lm	lm	lm	ll	lm	ll	ll	lm	lm	lm	ll	--	ll	ll	ll	lm	ll	ll	ll	ll	--	ll
Pyb06_353	<lmxll>	ll	ll	lm	ll	--	ll	lm	ll	lm	ll	lm	ll	ll	ll	lm	ll	ll	lm	lm	ll	ll	ll	lm	lm	ll	ll	lm	lm	lm	ll	lm	ll	ll	lm	lm	lm	ll	--	ll	--	--	lm	ll	ll	ll	ll	--	ll
Pyb06_355	<lmxll>	--	ll	--	ll	--	ll	lm	ll	lm	ll	lm	ll	ll	ll	lm	ll	ll	lm	lm	ll	ll	ll	lm	lm	ll	ll	lm	lm	lm	ll	lm	ll	ll	lm	lm	lm	ll	ll	ll	--	ll	lm	ll	ll	ll	ll	--	ll
Pyb06_356	<lmxll>	ll	ll	lm	ll	--	ll	lm	ll	lm	ll	lm	ll	ll	ll	lm	ll	ll	lm	lm	ll	ll	ll	lm	lm	ll	ll	lm	--	lm	ll	ll	ll	ll	lm	lm	lm	ll	ll	ll	--	ll	lm	ll	ll	ll	ll	--	ll
Pyb06_358	<lmxll>	ll	ll	lm	ll	--	ll	--	ll	lm	ll	lm	ll	ll	ll	lm	ll	ll	lm	lm	ll	ll	ll	lm	lm	ll	ll	lm	lm	--	ll	lm	ll	ll	lm	lm	lm	ll	ll	ll	--	ll	lm	ll	ll	ll	ll	--	ll
Pybd06_028	<hkxhk>	--	--	hk	hh	--	hk	hk	hh	kk	hh	kk	hk	hh	hh	kk	hk	hk	kk	kk	hk	hk	hh	kk	hk	hh	hk	hk	kk	hk	hh	hk	kk	hh	hk	kk	kk	hk	--	hh	--	hk	hk	hh	--	hk	hk	--	hk
Pyb06_360	<lmxll>	lm	lm	--	lm	--	lm	ll	lm	ll	lm	ll	lm	lm	lm	ll	lm	lm	ll	ll	lm	lm	lm	ll	ll	lm	lm	ll	ll	lm	lm	lm	ll	lm	ll	ll	ll	lm	lm	lm	--	lm	ll	lm	lm	lm	lm	lm	lm
Pyb06_365	<lmxll>	ll	ll	--	ll	--	ll	--	ll	lm	ll	lm	ll	ll	ll	lm	ll	ll	lm	lm	ll	ll	ll	lm	lm	ll	ll	lm	lm	ll	ll	--	lm	ll	lm	lm	lm	ll	--	ll	ll	ll	lm	ll	ll	ll	ll	--	ll
Pyb06_372	<lmxll>	ll	ll	lm	ll	--	ll	lm	ll	lm	ll	lm	ll	ll	ll	lm	ll	ll	lm	lm	ll	ll	lm	lm	lm	ll	ll	lm	lm	ll	ll	--	lm	ll	lm	--	lm	ll	ll	ll	--	ll	lm	ll	ll	ll	ll	--	ll
Pyb06_374	<lmxll>	ll	ll	lm	ll	--	ll	--	ll	lm	ll	lm	ll	ll	ll	lm	ll	--	lm	lm	ll	ll	ll	lm	lm	ll	ll	lm	lm	ll	ll	lm	lm	ll	lm	lm	lm	ll	ll	ll	--	ll	lm	ll	ll	ll	ll	--	ll
Pyb06_375	<lmxll>	--	ll	lm	ll	--	ll	lm	ll	lm	ll	lm	ll	ll	ll	lm	ll	ll	lm	lm	ll	ll	ll	lm	lm	ll	ll	lm	lm	ll	ll	lm	lm	ll	lm	lm	lm	ll	ll	ll	ll	ll	lm	ll	ll	ll	--	--	ll
Pyb06_380	<lmxll>	ll	ll	lm	ll	--	ll	lm	ll	lm	ll	lm	ll	ll	ll	lm	ll	ll	lm	lm	ll	--	ll	lm	lm	ll	ll	lm	lm	ll	ll	lm	lm	ll	lm	lm	lm	ll	--	--	--	ll	lm	ll	ll	ll	ll	--	ll
Pyb06_379	<lmxll>	ll	ll	lm	ll	--	ll	lm	ll	lm	ll	lm	ll	ll	ll	lm	ll	ll	lm	lm	ll	--	ll	lm	lm	ll	ll	lm	lm	ll	ll	lm	lm	ll	lm	lm	lm	ll	--	--	--	ll	lm	ll	ll	ll	ll	--	ll
Pyb06_381	<lmxll>	ll	ll	lm	ll	--	ll	lm	ll	lm	ll	lm	ll	ll	ll	lm	ll	ll	lm	lm	ll	ll	ll	lm	lm	ll	ll	lm	lm	ll	ll	lm	lm	ll	lm	--	lm	ll	--	lm	ll	ll	lm	ll	ll	ll	ll	ll	ll
Pybd06_029	<hkxhk>	--	hk	hk	hh	--	hk	hk	hk	kk	hh	kk	hk	hh	hh	kk	hk	hk	kk	kk	hk	kk	hh	kk	hk	hh	hk	hk	kk	hk	hh	hk	kk	hh	hk	hk	kk	hk	hk	hk	--	--	--	hh	hk	hk	hk	--	hk
Pyb06_386	<lmxll>	--	ll	lm	ll	--	ll	lm	lm	lm	ll	lm	ll	ll	ll	lm	ll	ll	lm	lm	ll	lm	ll	lm	lm	ll	ll	lm	lm	ll	ll	lm	lm	ll	lm	lm	lm	ll	--	lm	--	ll	lm	ll	ll	ll	ll	--	ll
Pyb06_389	<lmxll>	--	ll	lm	ll	--	ll	lm	lm	lm	ll	lm	ll	ll	ll	lm	ll	--	lm	lm	ll	lm	ll	lm	lm	ll	ll	lm	lm	ll	ll	lm	lm	ll	lm	lm	lm	ll	ll	lm	--	ll	lm	ll	ll	ll	ll	--	ll
Pyb06_397	<lmxll>	ll	ll	lm	ll	--	ll	--	lm	lm	ll	lm	ll	ll	ll	--	ll	ll	lm	lm	ll	lm	ll	lm	lm	ll	ll	lm	lm	ll	ll	lm	lm	ll	lm	lm	lm	ll	--	lm	--	ll	lm	ll	ll	ll	ll	--	ll
Pybd06_031	<hkxhk>	hk	hk	hh	hh	--	hk	hk	kk	kk	hk	kk	hk	hh	hk	kk	hk	hk	kk	kk	hk	kk	hh	kk	hk	hh	hk	hk	kk	hk	hk	hk	kk	hh	hk	kk	hk	hk	hk	--	--	hk	hk	hk	hk	hk	hk	--	hk
Pyb06_399	<lmxll>	--	ll	ll	ll	--	ll	lm	lm	lm	ll	lm	ll	ll	ll	lm	ll	ll	lm	lm	ll	lm	ll	lm	lm	ll	ll	lm	lm	ll	ll	lm	lm	ll	lm	lm	--	ll	ll	lm	ll	ll	lm	ll	ll	ll	ll	--	ll
Pyb06_400	<lmxll>	ll	ll	ll	ll	--	--	lm	lm	lm	ll	lm	ll	ll	ll	--	ll	ll	lm	lm	ll	lm	ll	lm	lm	ll	ll	lm	lm	ll	ll	lm	lm	ll	lm	lm	lm	ll	--	lm	--	ll	lm	ll	ll	ll	ll	--	ll
Pybd06_032	<hkxhk>	--	hk	hk	kk	--	hk	hk	kk	hh	kk	hh	hk	kk	kk	hh	hk	hk	hh	hh	hk	hh	kk	hh	hk	kk	hk	hk	hh	hk	kk	hk	hh	kk	hk	hh	hh	hk	--	hk	--	hh	hk	kk	hk	hk	hk	--	hk
Pyb06_403	<lmxll>	--	ll	ll	ll	--	ll	ll	lm	lm	ll	lm	ll	ll	ll	lm	ll	ll	lm	lm	ll	lm	ll	lm	lm	ll	ll	lm	lm	ll	ll	--	lm	ll	lm	lm	--	ll	lm	lm	--	ll	lm	ll	ll	ll	ll	--	ll
Pyb06_405	<lmxll>	ll	ll	ll	ll	--	ll	ll	lm	lm	ll	lm	ll	ll	ll	lm	ll	ll	lm	lm	ll	lm	ll	lm	lm	ll	ll	lm	lm	ll	ll	lm	lm	ll	lm	lm	lm	ll	lm	lm	--	ll	lm	ll	ll	ll	ll	--	ll
Pyb06_408	<lmxll>	--	lm	ll	lm	--	lm	ll	lm	ll	lm	ll	lm	lm	lm	ll	lm	lm	ll	ll	lm	ll	lm	ll	ll	lm	lm	ll	ll	lm	lm	lm	ll	lm	ll	lm	ll	lm	--	ll	lm	lm	ll	lm	lm	lm	lm	--	lm
Pyd03_005	<nnxnp>	--	nn	nn	np	--	nn	nn	nn	np	nn	nn	nn	nn	np	nn	np	nn	nn	nn	nn	nn	nn	np	np	nn	np	nn	np	np	nn	np	np	np	np	nn	--	np	np	np	--	nn	nn	np	np	nn	np	--	np
Pyd03_006	<nnxnp>	nn	nn	nn	np	--	nn	nn	nn	np	nn	nn	nn	nn	np	nn	np	nn	nn	nn	nn	nn	nn	np	np	nn	np	nn	np	np	nn	np	np	np	np	nn	--	np	--	np	--	nn	nn	np	np	nn	np	--	np
Pyd03_007	<nnxnp>	--	nn	nn	np	--	nn	nn	nn	np	nn	nn	nn	nn	np	nn	np	nn	nn	np	nn	nn	nn	np	np	nn	np	nn	np	np	nn	np	np	np	np	nn	--	np	np	np	--	nn	nn	np	np	nn	np	--	np
Pyb03_008	<lmxll>	ll	ll	ll	ll	--	ll	ll	lm	lm	ll	ll	ll	lm	lm	ll	ll	lm	ll	ll	ll	ll	lm	ll	ll	lm	ll	lm	ll	lm	ll	lm	ll	ll	ll	lm	lm	lm	lm	ll	--	ll	ll	lm	lm	ll	lm	--	ll
Pyb03_009	<lmxll>	ll	ll	ll	ll	--	ll	ll	lm	lm	ll	ll	lm	lm	lm	ll	ll	lm	ll	ll	ll	ll	lm	ll	ll	lm	lm	lm	ll	lm	ll	lm	ll	ll	ll	lm	lm	lm	--	ll	ll	ll	ll	lm	lm	ll	lm	--	ll
Pyd03_013	<nnxnp>	--	nn	nn	np	--	nn	nn	nn	np	nn	nn	nn	nn	nn	nn	np	nn	nn	np	nn	nn	nn	np	np	nn	np	nn	np	np	nn	nn	np	np	np	nn	nn	np	--	np	--	nn	nn	nn	np	nn	nn	--	np
Pyd03_014	<nnxnp>	nn	nn	nn	np	--	nn	nn	nn	np	nn	nn	nn	nn	nn	nn	np	nn	nn	np	nn	nn	nn	np	np	nn	np	nn	np	np	nn	nn	np	np	np	nn	nn	np	np	np	--	nn	nn	nn	--	nn	nn	--	np
Pyb03_017	<lmxll>	ll	ll	ll	ll	--	ll	ll	lm	lm	ll	ll	ll	lm	lm	ll	ll	lm	ll	ll	ll	ll	lm	ll	ll	lm	ll	lm	ll	lm	ll	lm	ll	ll	ll	ll	lm	lm	lm	ll	--	ll	ll	ll	lm	ll	ll	--	ll
Pybd03_003	<hkxhk>	kk	kk	kk	hk	--	kk	kk	hh	hh	hk	kk	hk	hk	hk	kk	hk	hk	kk	hk	kk	hk	hk	hk	hk	hk	hk	hk	hk	hh	hk	hk	hk	hk	hk	hh	hh	hh	hh	hk	--	kk	kk	kk	hh	kk	kk	--	hk
Pyb03_020	<lmxll>	lm	lm	lm	lm	--	lm	lm	ll	ll	lm	lm	lm	ll	ll	lm	lm	ll	lm	lm	lm	lm	ll	lm	lm	ll	lm	ll	lm	ll	lm	ll	lm	lm	lm	ll	ll	ll	ll	lm	--	lm	lm	lm	ll	lm	lm	--	lm
Pyb03_021	<lmxll>	lm	lm	lm	lm	--	lm	lm	--	ll	lm	lm	lm	ll	ll	lm	lm	ll	lm	lm	lm	lm	ll	lm	lm	ll	lm	ll	lm	ll	lm	ll	lm	lm	lm	ll	ll	ll	ll	lm	--	lm	lm	lm	ll	lm	lm	--	lm
Pyb03_022	<lmxll>	--	lm	lm	lm	--	lm	lm	ll	ll	lm	lm	lm	ll	ll	lm	lm	ll	lm	lm	lm	lm	ll	lm	lm	ll	lm	ll	lm	ll	lm	ll	lm	lm	lm	ll	ll	ll	ll	lm	lm	--	lm	lm	ll	lm	lm	--	lm
Pyb03_028	<lmxll>	ll	ll	ll	ll	--	ll	ll	lm	lm	ll	ll	ll	lm	lm	ll	--	lm	ll	ll	ll	ll	lm	ll	ll	lm	ll	lm	ll	lm	ll	lm	ll	ll	ll	lm	lm	lm	--	ll	--	ll	ll	ll	lm	ll	ll	--	ll
Pyb03_032	<lmxll>	ll	ll	ll	ll	--	ll	ll	lm	lm	ll	ll	ll	lm	lm	ll	ll	lm	ll	ll	ll	ll	lm	ll	ll	lm	ll	lm	ll	lm	ll	lm	ll	ll	ll	lm	lm	lm	lm	ll	--	ll	ll	ll	lm	ll	ll	--	ll
Pyb03_036	<lmxll>	ll	ll	ll	ll	--	ll	ll	lm	lm	ll	ll	ll	lm	lm	ll	ll	lm	ll	ll	ll	ll	lm	ll	ll	lm	ll	lm	ll	lm	ll	lm	ll	ll	ll	lm	lm	lm	--	ll	--	ll	ll	ll	lm	ll	ll	--	ll
Pyb03_037	<lmxll>	ll	ll	ll	ll	--	ll	ll	lm	lm	ll	ll	ll	lm	lm	--	ll	lm	ll	ll	ll	ll	lm	ll	ll	lm	ll	lm	ll	lm	ll	lm	ll	ll	ll	lm	lm	lm	lm	ll	--	ll	ll	ll	lm	ll	ll	--	ll
Pyb03_039	<lmxll>	--	ll	--	ll	--	ll	ll	lm	lm	ll	ll	ll	lm	lm	ll	ll	lm	ll	ll	ll	ll	lm	ll	ll	lm	ll	lm	ll	lm	ll	lm	ll	ll	ll	lm	lm	lm	--	ll	--	ll	ll	ll	lm	ll	ll	--	ll
Pyb03_041	<lmxll>	--	ll	ll	ll	--	ll	ll	--	lm	ll	ll	ll	lm	lm	ll	ll	lm	ll	ll	ll	ll	lm	ll	ll	lm	ll	lm	ll	lm	ll	lm	ll	ll	ll	lm	lm	lm	--	ll	--	ll	ll	ll	lm	ll	ll	--	ll
Pyb03_042	<lmxll>	ll	ll	ll	ll	--	ll	ll	lm	lm	ll	ll	ll	lm	lm	ll	ll	lm	ll	ll	ll	ll	lm	ll	ll	lm	ll	lm	ll	lm	ll	lm	ll	ll	ll	lm	lm	lm	lm	ll	ll	ll	ll	ll	lm	ll	ll	--	ll
Pyb03_045	<lmxll>	ll	ll	--	ll	--	ll	ll	--	lm	ll	ll	ll	lm	lm	ll	ll	lm	ll	ll	ll	ll	lm	ll	ll	lm	ll	lm	ll	lm	ll	lm	ll	ll	ll	lm	lm	lm	lm	ll	--	ll	ll	ll	lm	ll	ll	--	ll
Pyb03_047	<lmxll>	ll	ll	ll	ll	--	ll	ll	--	lm	ll	ll	ll	lm	lm	ll	ll	lm	ll	ll	ll	ll	lm	ll	ll	lm	ll	--	ll	lm	ll	lm	ll	ll	ll	lm	lm	lm	lm	ll	--	ll	ll	ll	lm	ll	ll	--	ll
Pyb03_050	<lmxll>	ll	ll	ll	ll	--	ll	ll	ll	lm	ll	ll	--	lm	lm	ll	ll	lm	ll	ll	ll	ll	lm	ll	ll	lm	ll	lm	ll	lm	ll	lm	ll	ll	ll	lm	lm	lm	lm	ll	--	ll	ll	ll	lm	ll	ll	--	ll
Pybd03_004	<hkxhk>	--	hk	hh	hk	--	hh	hh	hk	kk	hk	hh	kk	hk	kk	hh	hk	hk	hh	hh	hh	hk	hk	hk	hk	hk	hh	hk	hk	kk	hk	hh	hk	hk	hk	kk	--	kk	--	hk	--	hk	hk	hk	kk	hh	hk	--	hk
Pyb03_053	<lmxll>	--	ll	ll	ll	--	ll	ll	ll	lm	ll	ll	lm	lm	lm	ll	ll	lm	ll	ll	ll	ll	lm	ll	ll	lm	ll	lm	ll	lm	ll	lm	ll	ll	ll	lm	lm	lm	--	ll	--	ll	ll	ll	lm	ll	ll	--	ll
Pyb03_054	<lmxll>	--	ll	ll	ll	--	ll	ll	ll	lm	ll	ll	lm	lm	lm	ll	ll	lm	ll	ll	ll	ll	lm	ll	ll	lm	ll	lm	ll	lm	ll	lm	ll	ll	ll	lm	lm	lm	lm	ll	--	ll	ll	ll	lm	ll	ll	--	ll
Pyb03_055	<lmxll>	ll	ll	ll	ll	--	ll	ll	ll	lm	ll	ll	lm	lm	lm	ll	ll	lm	ll	ll	ll	ll	lm	ll	ll	lm	ll	lm	ll	lm	ll	lm	ll	ll	ll	lm	lm	lm	--	ll	--	--	ll	ll	lm	ll	ll	--	ll
Pyb03_056	<lmxll>	ll	ll	ll	ll	--	ll	ll	ll	lm	ll	ll	lm	lm	lm	ll	ll	lm	ll	ll	ll	ll	lm	ll	ll	lm	ll	lm	ll	lm	ll	lm	ll	ll	ll	--	lm	lm	lm	ll	--	ll	ll	ll	lm	ll	ll	--	ll
Pyb03_058	<lmxll>	lm	lm	--	lm	--	lm	lm	lm	ll	lm	lm	ll	ll	ll	lm	lm	ll	lm	lm	lm	lm	ll	lm	lm	ll	--	ll	lm	ll	lm	ll	lm	lm	lm	ll	ll	ll	ll	lm	lm	lm	lm	lm	ll	lm	lm	--	lm
Pybd03_005	<hkxhk>	--	hh	hh	hk	--	hh	hh	hh	kk	hk	hh	hk	hk	kk	hh	hk	hk	hh	hh	hh	hk	hk	hk	hk	hk	hk	--	hk	kk	hk	kk	hk	hk	hk	kk	kk	kk	kk	hk	--	--	hh	hh	kk	hh	hh	--	hk
Pyb03_061	<lmxll>	--	ll	ll	ll	--	ll	ll	--	lm	ll	ll	lm	lm	lm	ll	ll	lm	ll	ll	ll	ll	lm	ll	ll	lm	lm	--	ll	lm	ll	lm	ll	ll	ll	lm	lm	lm	--	ll	--	ll	ll	--	lm	ll	ll	--	ll
Pyb03_065	<lmxll>	ll	ll	ll	ll	--	ll	ll	ll	lm	ll	ll	lm	lm	lm	ll	ll	lm	ll	ll	ll	ll	lm	ll	ll	lm	lm	lm	ll	lm	ll	lm	ll	ll	ll	lm	lm	lm	--	ll	--	ll	ll	ll	lm	ll	ll	--	ll
Pyb03_074	<lmxll>	ll	ll	ll	ll	--	ll	ll	ll	lm	ll	ll	lm	lm	lm	ll	ll	lm	ll	ll	ll	ll	ll	ll	ll	lm	lm	lm	ll	lm	ll	lm	ll	ll	ll	lm	lm	lm	lm	ll	--	ll	lm	ll	lm	ll	ll	--	ll
Pyb03_075	<lmxll>	ll	ll	ll	ll	--	ll	ll	ll	lm	ll	ll	lm	lm	lm	ll	ll	lm	ll	ll	ll	ll	ll	ll	ll	lm	lm	lm	ll	lm	ll	lm	ll	ll	ll	lm	lm	lm	lm	ll	ll	ll	lm	ll	lm	ll	ll	--	ll
Pyb03_076	<lmxll>	ll	ll	ll	ll	--	ll	ll	ll	lm	ll	ll	lm	lm	lm	ll	ll	lm	ll	ll	ll	ll	ll	ll	ll	lm	lm	lm	ll	lm	ll	lm	ll	ll	ll	lm	lm	lm	lm	ll	--	ll	lm	ll	lm	ll	ll	--	ll
Pyb03_078	<lmxll>	ll	ll	ll	ll	--	ll	ll	ll	lm	ll	ll	lm	lm	lm	ll	ll	lm	ll	ll	ll	ll	ll	ll	ll	lm	lm	lm	ll	lm	ll	lm	ll	ll	ll	lm	lm	lm	--	ll	--	ll	lm	ll	--	ll	ll	--	ll
Pyb03_079	<lmxll>	ll	ll	ll	ll	--	ll	ll	ll	lm	ll	ll	lm	lm	lm	ll	ll	lm	ll	ll	ll	ll	ll	ll	ll	lm	lm	lm	ll	lm	ll	lm	ll	ll	ll	lm	lm	lm	lm	ll	--	ll	lm	ll	--	--	ll	--	ll
Pyb03_082	<lmxll>	--	ll	ll	ll	--	ll	ll	ll	lm	ll	--	lm	lm	lm	ll	ll	lm	ll	ll	ll	ll	ll	ll	ll	lm	lm	--	ll	lm	ll	lm	ll	ll	ll	lm	lm	--	lm	ll	ll	ll	lm	ll	lm	ll	ll	--	ll
Pyb03_083	<lmxll>	--	ll	ll	ll	--	ll	ll	ll	lm	ll	ll	lm	lm	lm	ll	ll	lm	ll	ll	ll	--	ll	ll	ll	lm	lm	lm	ll	lm	ll	lm	ll	ll	ll	lm	lm	lm	lm	ll	--	ll	lm	ll	lm	ll	ll	--	ll
Pybd03_006	<hkxhk>	hh	hk	hh	hk	--	hh	hh	hh	kk	hk	hh	kk	hk	hk	hh	hk	hk	hh	hh	hh	hk	hh	hk	hk	hk	kk	--	hk	kk	hk	hk	hk	hk	hk	kk	kk	kk	kk	hk	--	hk	hk	hh	kk	hh	hk	--	hk
Pyb03_086	<lmxll>	lm	lm	--	lm	--	lm	lm	lm	ll	lm	lm	ll	ll	ll	lm	lm	ll	lm	lm	lm	ll	lm	lm	lm	ll	ll	ll	lm	ll	lm	ll	lm	lm	lm	ll	ll	ll	ll	lm	--	lm	ll	lm	ll	lm	lm	--	lm
Pyb03_088	<lmxll>	ll	ll	ll	ll	--	ll	ll	ll	lm	ll	ll	lm	lm	lm	ll	ll	lm	ll	ll	ll	lm	ll	ll	ll	lm	lm	lm	ll	lm	ll	lm	ll	ll	ll	lm	lm	lm	--	ll	ll	ll	lm	ll	lm	ll	ll	--	ll
Pyb03_089	<lmxll>	ll	ll	ll	ll	--	ll	ll	ll	lm	ll	ll	lm	lm	lm	ll	ll	lm	ll	ll	ll	lm	ll	ll	ll	lm	lm	lm	ll	lm	ll	lm	ll	ll	ll	lm	lm	lm	--	ll	--	ll	lm	ll	--	ll	ll	--	ll
Pyb03_091	<lmxll>	--	ll	ll	ll	--	ll	ll	ll	lm	ll	ll	lm	lm	lm	ll	ll	lm	ll	ll	ll	ll	ll	ll	ll	lm	lm	lm	--	lm	ll	lm	ll	ll	ll	lm	lm	lm	lm	ll	--	ll	lm	ll	lm	ll	ll	--	ll
Pyb03_093	<lmxll>	ll	ll	--	ll	--	ll	ll	ll	lm	ll	ll	lm	lm	lm	ll	ll	lm	ll	ll	ll	lm	ll	ll	ll	lm	lm	lm	ll	lm	ll	lm	ll	ll	ll	lm	--	lm	--	ll	--	ll	lm	ll	lm	ll	ll	--	ll
Pyb03_094	<lmxll>	--	ll	ll	ll	--	ll	ll	lm	lm	ll	ll	lm	lm	lm	ll	ll	lm	ll	ll	ll	ll	ll	ll	ll	lm	lm	lm	ll	lm	ll	lm	ll	ll	ll	lm	lm	lm	--	ll	--	ll	lm	lm	lm	ll	ll	--	ll
Pyd03_023	<nnxnp>	--	nn	nn	np	--	nn	nn	nn	np	nn	nn	nn	nn	nn	nn	np	nn	nn	nn	nn	nn	nn	np	np	nn	np	nn	np	np	nn	np	np	np	np	nn	nn	np	--	np	--	nn	nn	nn	np	nn	nn	--	np
Pyd03_024	<nnxnp>	nn	nn	nn	np	--	nn	nn	nn	np	nn	nn	nn	nn	nn	nn	np	--	nn	nn	nn	nn	nn	np	np	nn	np	nn	np	np	nn	np	np	np	np	nn	nn	np	--	np	--	nn	nn	nn	np	nn	nn	--	np
Pyd03_025	<nnxnp>	nn	nn	nn	np	--	nn	nn	nn	np	nn	nn	nn	nn	nn	nn	np	nn	nn	nn	nn	nn	nn	np	np	nn	np	nn	np	np	nn	np	np	np	np	nn	--	np	np	np	--	nn	nn	nn	np	nn	nn	--	np
Pyd03_029	<nnxnp>	nn	nn	nn	np	--	nn	nn	nn	np	nn	nn	nn	nn	nn	nn	np	nn	nn	nn	nn	nn	nn	np	np	nn	np	nn	np	np	nn	np	np	np	np	nn	nn	np	np	np	--	--	nn	nn	--	nn	nn	--	np
Pyd03_030	<nnxnp>	--	nn	--	np	--	nn	nn	nn	np	nn	nn	nn	nn	nn	nn	np	nn	nn	nn	nn	nn	nn	np	np	nn	np	nn	np	np	nn	np	np	np	np	nn	nn	np	np	np	--	nn	nn	--	np	nn	nn	--	np
Pyd03_032	<nnxnp>	--	np	nn	np	--	nn	nn	nn	np	nn	nn	nn	nn	nn	nn	np	nn	nn	nn	nn	nn	nn	np	np	nn	np	nn	np	np	nn	nn	np	np	np	nn	--	np	np	np	--	np	nn	nn	np	nn	nn	--	np
Pybd03_008	<hkxhk>	hh	kk	hk	kk	--	hk	hk	hk	hk	hk	hk	hh	hh	kk	hk	kk	hk	hk	hk	hk	hh	hk	kk	hk	hh	hk	hh	kk	hk	hk	hk	hk	kk	kk	hh	hh	hk	--	kk	--	kk	hh	hh	hk	hk	hh	--	kk
Pybd03_009	<hkxhk>	kk	hk	kk	hk	--	kk	kk	kk	hh	kk	kk	hk	hk	hk	kk	hk	hk	kk	kk	kk	hh	kk	hk	hk	hk	hh	hk	hk	hh	kk	hk	hk	hk	hk	hk	hk	hh	hh	hk	--	--	hk	kk	hh	kk	kk	--	hk
Pybd03_011	<hkxhk>	hk	hh	hh	hh	--	hk	hk	hk	hk	hk	hk	kk	kk	hh	--	hh	kk	hk	hk	hk	kk	hk	hh	hh	kk	hk	kk	hh	hk	hk	hk	hh	hh	hh	kk	kk	hk	hk	hh	--	hh	kk	hk	--	hk	hk	--	hh
Pyb03_096	<lmxll>	ll	ll	ll	ll	--	ll	ll	ll	lm	ll	ll	lm	lm	lm	ll	ll	lm	ll	ll	ll	lm	ll	ll	ll	lm	lm	lm	ll	lm	ll	lm	ll	ll	ll	lm	lm	lm	lm	ll	--	ll	lm	ll	lm	ll	ll	--	ll
Pyb03_097	<lmxll>	ll	ll	ll	ll	--	--	ll	ll	lm	ll	ll	lm	lm	lm	ll	ll	lm	ll	ll	ll	lm	ll	ll	ll	lm	lm	lm	ll	lm	ll	lm	ll	ll	ll	lm	lm	lm	--	ll	--	ll	lm	ll	lm	ll	ll	--	ll
Pyb03_100	<lmxll>	--	ll	ll	ll	--	ll	ll	ll	lm	ll	ll	lm	lm	lm	ll	ll	lm	ll	ll	ll	lm	ll	ll	ll	lm	lm	--	ll	lm	ll	lm	ll	ll	ll	lm	lm	lm	lm	ll	--	ll	lm	ll	lm	ll	ll	--	ll
Pyd03_042	<nnxnp>	np	nn	nn	nn	--	np	--	nn	nn	np	np	np	np	nn	np	nn	np	np	np	np	np	np	nn	nn	np	nn	np	nn	nn	np	nn	nn	nn	nn	np	--	nn	nn	nn	--	nn	np	nn	nn	np	np	--	nn
Pyb03_102	<lmxll>	--	lm	lm	lm	--	lm	lm	lm	ll	lm	lm	ll	ll	ll	lm	lm	ll	lm	lm	lm	ll	lm	lm	lm	ll	ll	ll	lm	ll	lm	ll	lm	lm	lm	ll	ll	ll	ll	lm	--	lm	ll	lm	ll	lm	lm	--	lm
Pyb03_104	<lmxll>	ll	ll	ll	ll	--	ll	ll	ll	lm	ll	ll	lm	lm	lm	ll	ll	lm	ll	ll	ll	lm	ll	ll	ll	lm	lm	lm	ll	--	ll	lm	ll	ll	ll	lm	lm	lm	lm	ll	--	ll	lm	ll	lm	ll	lm	--	ll
Pyb03_106	<lmxll>	ll	ll	ll	ll	--	ll	ll	ll	lm	ll	ll	lm	lm	lm	ll	ll	lm	ll	ll	ll	lm	ll	ll	ll	lm	lm	lm	ll	lm	ll	lm	ll	ll	ll	lm	lm	lm	--	ll	--	ll	lm	ll	lm	ll	lm	--	ll
Pyb03_108	<lmxll>	lm	lm	lm	lm	--	lm	lm	lm	ll	lm	lm	ll	ll	ll	lm	lm	ll	lm	lm	lm	ll	lm	lm	lm	ll	--	ll	lm	ll	lm	ll	lm	lm	lm	ll	ll	ll	--	lm	--	lm	ll	lm	ll	lm	ll	--	lm
Pyb03_109	<lmxll>	--	ll	ll	ll	--	ll	ll	ll	lm	ll	ll	lm	lm	lm	ll	ll	lm	ll	ll	ll	lm	ll	ll	ll	lm	lm	lm	ll	lm	ll	lm	ll	ll	ll	lm	lm	lm	lm	ll	--	ll	lm	ll	lm	ll	lm	--	ll
Pyb03_110	<lmxll>	lm	ll	ll	ll	--	ll	ll	ll	lm	ll	ll	lm	lm	lm	ll	ll	lm	ll	ll	ll	lm	ll	ll	ll	lm	lm	lm	ll	lm	ll	lm	ll	ll	ll	lm	lm	lm	lm	ll	ll	ll	lm	--	lm	ll	lm	--	ll
Pyb03_111	<lmxll>	lm	ll	ll	ll	--	ll	ll	ll	lm	ll	ll	lm	lm	lm	ll	ll	lm	ll	ll	ll	lm	ll	ll	ll	lm	lm	lm	ll	lm	ll	lm	ll	ll	ll	lm	--	lm	lm	ll	--	--	lm	ll	lm	ll	lm	--	ll
Pyb03_113	<lmxll>	ll	lm	lm	lm	--	lm	lm	lm	ll	lm	lm	ll	ll	ll	lm	lm	ll	lm	lm	lm	ll	lm	lm	lm	ll	ll	ll	lm	ll	lm	ll	lm	lm	lm	ll	--	--	ll	lm	lm	lm	ll	lm	ll	lm	ll	--	lm
Pyb03_114	<lmxll>	ll	ll	ll	ll	--	ll	ll	ll	lm	ll	ll	lm	lm	lm	ll	ll	lm	ll	ll	ll	lm	ll	ll	ll	lm	lm	lm	ll	lm	ll	lm	ll	ll	ll	lm	lm	lm	lm	ll	--	ll	lm	ll	lm	ll	lm	--	ll
Pyb03_115	<lmxll>	ll	ll	--	ll	--	ll	ll	ll	lm	ll	ll	lm	lm	lm	ll	ll	lm	ll	ll	ll	lm	ll	ll	ll	lm	lm	--	ll	lm	ll	lm	ll	ll	ll	lm	lm	lm	lm	ll	--	ll	lm	ll	lm	ll	lm	--	ll
Pyb03_116	<lmxll>	lm	ll	ll	ll	--	ll	ll	ll	lm	ll	ll	lm	lm	lm	ll	ll	lm	ll	ll	ll	lm	ll	ll	ll	lm	lm	lm	ll	lm	ll	lm	ll	ll	ll	lm	--	lm	--	ll	--	ll	lm	ll	lm	ll	lm	--	ll
Pyb03_117	<lmxll>	lm	ll	ll	ll	--	ll	ll	ll	lm	ll	ll	lm	lm	lm	ll	ll	lm	ll	ll	ll	lm	ll	ll	ll	lm	lm	lm	ll	lm	ll	lm	ll	ll	ll	lm	lm	lm	lm	ll	--	ll	lm	ll	lm	ll	lm	--	ll
Pyb03_118	<lmxll>	ll	lm	lm	lm	--	lm	lm	lm	ll	lm	lm	ll	ll	ll	lm	lm	ll	lm	lm	lm	ll	lm	lm	lm	ll	--	ll	lm	ll	lm	ll	lm	lm	lm	ll	--	ll	--	lm	lm	lm	ll	lm	ll	lm	ll	--	lm
Pyb03_121	<lmxll>	--	ll	ll	ll	--	ll	ll	ll	lm	ll	ll	lm	lm	lm	ll	ll	lm	ll	ll	ll	lm	ll	ll	ll	lm	lm	lm	ll	lm	ll	lm	ll	ll	ll	lm	--	lm	lm	ll	--	ll	lm	ll	lm	ll	lm	--	ll
Pyb03_126	<lmxll>	lm	ll	ll	ll	--	ll	ll	ll	lm	ll	ll	lm	lm	lm	ll	ll	lm	ll	ll	ll	lm	ll	ll	ll	lm	lm	lm	ll	lm	ll	lm	ll	ll	ll	lm	--	lm	lm	ll	--	ll	lm	ll	lm	--	lm	--	ll
Pyb03_125	<lmxll>	lm	ll	ll	ll	--	ll	ll	ll	lm	ll	ll	lm	lm	lm	--	ll	lm	ll	ll	ll	lm	ll	ll	ll	lm	lm	lm	ll	lm	ll	lm	ll	ll	ll	lm	--	lm	--	ll	--	ll	lm	ll	lm	ll	lm	lm	ll
Pyb03_124	<lmxll>	lm	ll	ll	ll	--	ll	ll	ll	lm	ll	ll	lm	lm	lm	ll	ll	lm	ll	ll	ll	lm	ll	ll	ll	lm	lm	--	ll	lm	ll	lm	ll	ll	ll	lm	--	lm	--	ll	--	ll	lm	ll	lm	ll	lm	--	ll
Pyb03_127	<lmxll>	ll	lm	lm	lm	--	lm	lm	lm	ll	lm	lm	ll	ll	ll	lm	lm	ll	lm	lm	lm	ll	lm	lm	lm	ll	ll	ll	lm	ll	lm	ll	lm	lm	lm	ll	ll	ll	ll	lm	lm	lm	ll	lm	ll	lm	ll	--	lm
Pyb03_130	<lmxll>	lm	ll	ll	ll	--	ll	ll	ll	lm	ll	ll	lm	lm	lm	ll	ll	lm	ll	ll	ll	lm	ll	ll	ll	lm	lm	lm	ll	lm	ll	lm	ll	ll	ll	lm	--	lm	lm	ll	--	ll	lm	ll	lm	ll	lm	--	ll
Pyb03_133	<lmxll>	lm	ll	ll	ll	--	ll	--	ll	lm	ll	ll	lm	lm	lm	ll	ll	lm	ll	ll	ll	lm	ll	ll	ll	lm	lm	lm	ll	lm	ll	lm	ll	ll	ll	lm	lm	lm	--	ll	--	ll	lm	ll	lm	ll	lm	--	ll
Pyb03_143	<lmxll>	lm	ll	ll	ll	--	ll	ll	ll	lm	ll	ll	lm	lm	lm	ll	ll	lm	ll	ll	ll	lm	ll	ll	ll	lm	lm	lm	ll	--	ll	lm	ll	ll	ll	lm	--	ll	--	ll	--	ll	lm	ll	lm	ll	lm	--	ll
Pyb03_146	<lmxll>	--	ll	ll	ll	--	ll	ll	ll	lm	ll	ll	lm	lm	lm	ll	ll	lm	ll	ll	ll	lm	ll	ll	ll	lm	lm	lm	ll	lm	ll	lm	ll	ll	ll	lm	--	ll	lm	ll	--	ll	lm	ll	lm	ll	lm	--	ll
Pyb03_147	<lmxll>	--	ll	ll	ll	--	ll	ll	ll	lm	ll	ll	lm	lm	lm	ll	ll	lm	ll	ll	ll	lm	ll	ll	ll	lm	lm	lm	ll	--	ll	lm	ll	ll	ll	lm	lm	ll	--	ll	--	ll	lm	ll	lm	ll	lm	--	ll
Pyb03_148	<lmxll>	--	ll	ll	ll	--	ll	ll	ll	lm	ll	ll	lm	lm	lm	ll	ll	lm	ll	ll	ll	lm	ll	ll	ll	lm	lm	lm	ll	--	ll	lm	ll	ll	ll	lm	--	ll	lm	ll	ll	ll	lm	ll	lm	ll	lm	--	ll
Pyb03_149	<lmxll>	--	lm	lm	lm	--	lm	lm	lm	ll	lm	lm	ll	ll	ll	lm	lm	ll	lm	lm	lm	ll	lm	lm	lm	ll	ll	ll	lm	ll	lm	ll	lm	lm	lm	ll	ll	lm	ll	lm	lm	--	ll	lm	ll	lm	ll	--	lm
Pyb03_150	<lmxll>	ll	lm	lm	lm	--	lm	lm	lm	ll	lm	lm	ll	ll	ll	lm	lm	ll	lm	lm	lm	ll	lm	lm	lm	ll	ll	ll	lm	ll	lm	ll	lm	lm	lm	ll	ll	lm	ll	lm	--	lm	ll	lm	ll	lm	ll	ll	lm
Pyb03_157	<lmxll>	--	ll	ll	ll	--	ll	ll	ll	lm	ll	ll	lm	lm	lm	ll	ll	lm	ll	ll	ll	lm	ll	ll	ll	lm	lm	lm	ll	lm	ll	lm	ll	ll	ll	lm	lm	ll	--	ll	--	ll	lm	ll	lm	ll	lm	--	ll
Pybd03_013	<hkxhk>	--	hk	hh	hk	--	kk	kk	kk	hh	hk	kk	hh	hk	hk	kk	hk	hh	kk	kk	kk	hh	kk	hk	kk	hk	hh	hk	hk	hh	hk	hk	kk	hk	hk	hk	hh	hh	hh	hk	--	hk	hk	kk	hh	kk	hh	--	hk
Pyb03_158	<lmxll>	--	ll	ll	ll	--	ll	ll	ll	lm	ll	ll	lm	lm	lm	ll	ll	lm	ll	ll	ll	lm	ll	ll	ll	lm	lm	lm	ll	lm	ll	lm	ll	ll	ll	lm	lm	ll	--	ll	--	ll	lm	ll	--	ll	lm	--	ll
Pyb03_159	<lmxll>	--	ll	ll	ll	--	ll	ll	ll	lm	ll	ll	lm	lm	lm	ll	ll	lm	ll	ll	ll	lm	ll	ll	ll	lm	lm	lm	ll	lm	ll	lm	ll	ll	ll	lm	lm	ll	--	ll	--	--	lm	ll	lm	ll	lm	--	ll
Pyb03_160	<lmxll>	ll	lm	lm	lm	--	lm	lm	lm	ll	lm	lm	ll	ll	ll	lm	lm	ll	lm	lm	lm	ll	lm	lm	lm	ll	ll	ll	lm	ll	lm	ll	lm	lm	lm	ll	ll	lm	ll	lm	--	lm	ll	lm	ll	lm	ll	--	lm
Pyb03_161	<lmxll>	--	ll	ll	ll	--	ll	ll	ll	lm	ll	ll	lm	lm	lm	ll	ll	lm	ll	ll	ll	lm	ll	ll	ll	lm	lm	lm	ll	lm	ll	lm	ll	ll	ll	lm	lm	ll	--	ll	--	ll	lm	ll	lm	ll	lm	--	ll
Pyb03_162	<lmxll>	lm	ll	ll	ll	--	ll	ll	ll	lm	ll	ll	lm	lm	lm	ll	ll	lm	ll	ll	ll	lm	ll	ll	ll	lm	lm	lm	ll	lm	ll	lm	ll	ll	ll	lm	lm	ll	lm	ll	--	ll	lm	ll	lm	ll	lm	--	ll
Pyb03_164	<lmxll>	--	ll	ll	ll	--	ll	ll	ll	lm	lm	ll	lm	lm	lm	ll	ll	lm	ll	ll	ll	lm	ll	ll	ll	lm	lm	lm	ll	lm	lm	lm	ll	ll	ll	lm	lm	--	lm	ll	--	ll	lm	ll	lm	ll	lm	--	ll
Pyb03_171	<lmxll>	--	ll	ll	ll	--	ll	ll	ll	lm	lm	ll	lm	lm	lm	ll	ll	lm	ll	ll	ll	lm	ll	ll	ll	lm	lm	lm	ll	lm	lm	lm	ll	ll	ll	lm	lm	ll	--	ll	--	ll	lm	ll	lm	ll	lm	--	ll
Pyb03_172	<lmxll>	--	ll	ll	ll	--	ll	ll	ll	lm	lm	ll	lm	lm	lm	ll	ll	lm	ll	ll	ll	lm	ll	ll	ll	lm	lm	lm	ll	lm	lm	lm	ll	ll	ll	lm	lm	--	lm	ll	--	ll	lm	ll	lm	ll	lm	--	ll
Pyb03_173	<lmxll>	lm	ll	ll	--	--	ll	ll	ll	lm	lm	ll	lm	lm	lm	ll	ll	lm	ll	ll	ll	lm	ll	ll	ll	lm	lm	lm	ll	lm	lm	lm	ll	ll	ll	lm	lm	ll	lm	ll	--	ll	lm	ll	lm	ll	lm	--	ll
Pyb03_174	<lmxll>	--	ll	ll	ll	--	ll	ll	ll	lm	ll	ll	lm	lm	lm	ll	ll	lm	ll	ll	ll	--	ll	ll	ll	lm	lm	lm	ll	lm	ll	lm	ll	ll	ll	lm	--	ll	lm	ll	--	ll	lm	ll	lm	ll	lm	--	ll
Pyb03_176	<lmxll>	--	ll	ll	ll	--	ll	--	ll	lm	ll	ll	lm	lm	lm	--	ll	lm	ll	ll	ll	lm	ll	ll	ll	lm	lm	lm	ll	lm	ll	lm	ll	ll	ll	lm	ll	ll	lm	ll	--	ll	lm	ll	lm	ll	lm	--	ll
Pyb03_178	<lmxll>	--	ll	ll	ll	--	ll	ll	ll	lm	ll	ll	lm	lm	lm	ll	ll	lm	ll	ll	ll	lm	--	ll	ll	lm	lm	lm	ll	lm	ll	lm	ll	ll	ll	lm	ll	ll	lm	ll	--	ll	lm	ll	lm	ll	lm	--	ll
Pyb03_179	<lmxll>	lm	ll	ll	ll	--	ll	ll	ll	lm	ll	ll	lm	lm	lm	ll	ll	lm	ll	ll	ll	lm	ll	ll	ll	lm	lm	lm	ll	lm	ll	lm	ll	ll	ll	lm	lm	ll	lm	ll	--	ll	lm	ll	lm	ll	lm	--	ll
Pyb03_180	<lmxll>	lm	ll	ll	ll	--	ll	ll	ll	lm	ll	ll	lm	lm	lm	ll	ll	lm	ll	ll	ll	lm	ll	ll	ll	lm	lm	lm	ll	lm	ll	lm	ll	ll	ll	lm	lm	ll	lm	ll	--	ll	lm	ll	lm	ll	lm	--	ll
Pyb03_181	<lmxll>	--	ll	ll	ll	--	ll	ll	ll	lm	ll	ll	lm	lm	lm	ll	ll	lm	ll	ll	ll	lm	ll	ll	ll	lm	lm	lm	ll	lm	ll	lm	ll	ll	ll	lm	lm	ll	lm	ll	--	ll	lm	ll	lm	ll	lm	--	ll
Pybd03_014	<hkxhk>	--	hh	hk	hk	--	hk	hh	hk	kk	hk	hh	kk	hk	kk	hk	hk	kk	hk	hk	hk	kk	hk	kk	hh	hk	kk	hk	hk	kk	hk	kk	hh	hk	hk	kk	kk	hk	kk	hk	--	hk	hk	hk	hh	hh	kk	--	hk
Pyb03_184	<lmxll>	ll	lm	lm	ll	--	lm	lm	lm	ll	lm	lm	ll	lm	ll	ll	lm	ll	lm	lm	lm	ll	lm	ll	lm	ll	ll	ll	lm	ll	lm	ll	lm	lm	lm	ll	ll	lm	ll	lm	--	lm	ll	lm	lm	lm	ll	--	lm
Pyb03_187	<lmxll>	lm	ll	ll	lm	--	ll	--	ll	lm	ll	ll	lm	lm	lm	lm	ll	lm	ll	ll	ll	lm	lm	lm	ll	lm	lm	--	ll	lm	ll	lm	ll	ll	ll	lm	lm	ll	--	ll	--	--	lm	ll	lm	ll	lm	--	ll
Pyb03_188	<lmxll>	lm	ll	ll	lm	--	ll	ll	ll	lm	ll	ll	lm	lm	lm	lm	ll	lm	ll	ll	ll	lm	lm	lm	ll	lm	lm	lm	ll	lm	ll	lm	ll	ll	ll	lm	--	ll	lm	ll	--	ll	lm	ll	lm	ll	lm	--	ll
Pyb03_189	<lmxll>	lm	ll	ll	lm	--	ll	ll	ll	lm	ll	ll	lm	lm	lm	lm	ll	lm	ll	ll	ll	lm	lm	lm	ll	lm	lm	lm	ll	lm	ll	lm	ll	ll	ll	lm	lm	ll	lm	ll	--	ll	lm	ll	lm	ll	lm	--	ll
Pyb03_194	<lmxll>	lm	ll	ll	lm	--	ll	ll	ll	lm	ll	ll	lm	lm	lm	lm	ll	lm	ll	ll	ll	lm	ll	lm	ll	lm	lm	lm	ll	lm	ll	lm	ll	ll	ll	lm	--	ll	lm	ll	--	ll	lm	ll	lm	ll	lm	--	ll
Pyb03_195	<lmxll>	--	lm	lm	ll	--	lm	lm	lm	ll	lm	lm	ll	ll	ll	ll	lm	ll	lm	lm	lm	ll	lm	ll	lm	ll	ll	ll	lm	ll	lm	ll	lm	lm	lm	ll	lm	lm	ll	lm	--	lm	ll	lm	ll	lm	ll	--	lm
Pyb03_196	<lmxll>	lm	ll	ll	lm	--	ll	ll	ll	lm	ll	ll	lm	lm	lm	lm	ll	lm	ll	ll	ll	lm	ll	lm	ll	lm	lm	lm	ll	lm	ll	lm	ll	ll	ll	lm	--	ll	lm	ll	--	ll	lm	ll	lm	ll	lm	--	ll
Pyb03_197	<lmxll>	lm	ll	ll	lm	--	ll	ll	ll	lm	ll	ll	lm	lm	lm	lm	ll	lm	ll	ll	ll	lm	ll	lm	ll	lm	lm	lm	ll	lm	ll	lm	ll	ll	ll	lm	lm	ll	lm	ll	--	ll	lm	ll	lm	ll	lm	--	ll
Pyb03_201	<lmxll>	lm	ll	ll	lm	--	ll	ll	ll	lm	ll	ll	lm	lm	lm	lm	ll	lm	ll	ll	ll	lm	ll	lm	ll	lm	lm	lm	ll	lm	ll	lm	ll	ll	ll	lm	ll	ll	--	ll	--	ll	lm	ll	ll	ll	lm	--	ll
Pyb03_203	<lmxll>	lm	ll	ll	lm	--	ll	ll	ll	lm	ll	ll	lm	lm	lm	lm	ll	lm	ll	ll	ll	lm	ll	lm	ll	lm	lm	lm	ll	lm	ll	lm	ll	ll	ll	lm	--	ll	lm	ll	ll	ll	lm	ll	ll	ll	lm	--	ll
Pybd03_015	<hkxhk>	hk	hk	hk	hk	--	kk	kk	hk	hh	hk	kk	hh	hk	hh	hk	hk	hh	hk	kk	hk	hh	hk	hh	kk	hk	hh	hk	hk	hh	hk	hh	kk	hk	hk	hh	--	hk	hh	hk	--	hk	hk	hk	kk	kk	hh	--	hk
Pyb03_207	<lmxll>	--	ll	ll	lm	--	ll	ll	ll	lm	ll	ll	lm	lm	lm	lm	ll	lm	ll	ll	ll	lm	ll	lm	ll	lm	lm	lm	ll	lm	ll	lm	ll	ll	ll	lm	lm	ll	lm	ll	--	ll	lm	ll	ll	ll	lm	--	ll
Pyb03_208	<lmxll>	lm	ll	ll	lm	--	ll	ll	ll	lm	ll	ll	lm	lm	lm	lm	ll	lm	ll	ll	ll	lm	ll	lm	ll	lm	lm	lm	ll	lm	ll	lm	ll	ll	ll	lm	lm	ll	--	ll	--	ll	lm	ll	ll	ll	lm	lm	ll
Pyb03_209	<lmxll>	lm	ll	ll	lm	--	ll	ll	ll	lm	ll	ll	lm	lm	lm	lm	ll	lm	ll	ll	ll	lm	ll	lm	ll	lm	lm	lm	ll	lm	ll	lm	ll	ll	ll	lm	lm	ll	lm	ll	--	ll	lm	ll	ll	ll	lm	--	ll
Pyb03_213	<lmxll>	--	ll	ll	lm	--	ll	ll	ll	lm	ll	ll	lm	lm	lm	lm	ll	lm	ll	ll	ll	lm	lm	lm	ll	lm	lm	lm	ll	lm	ll	lm	ll	ll	ll	lm	ll	ll	--	ll	ll	ll	lm	ll	ll	ll	lm	--	ll
Pyb03_220	<lmxll>	lm	ll	ll	lm	--	ll	ll	ll	lm	ll	ll	lm	lm	lm	lm	ll	lm	ll	ll	ll	lm	ll	lm	ll	lm	lm	lm	ll	lm	ll	lm	ll	ll	ll	lm	lm	ll	--	ll	ll	ll	lm	ll	ll	ll	lm	--	ll
Pyb03_225	<lmxll>	ll	lm	lm	ll	--	lm	--	lm	ll	lm	lm	ll	ll	ll	ll	lm	ll	lm	lm	lm	ll	lm	ll	lm	ll	ll	ll	lm	ll	lm	ll	lm	lm	lm	ll	ll	lm	ll	lm	--	lm	ll	lm	lm	lm	ll	--	lm
Pyb03_226	<lmxll>	--	lm	lm	ll	--	lm	lm	lm	ll	lm	lm	ll	lm	ll	ll	lm	ll	lm	lm	lm	--	lm	ll	lm	ll	ll	ll	lm	ll	lm	ll	lm	lm	lm	ll	ll	lm	ll	lm	--	lm	ll	lm	lm	lm	ll	ll	lm
Pyb03_233	<lmxll>	lm	ll	ll	lm	--	ll	ll	ll	lm	lm	ll	lm	lm	lm	lm	ll	lm	ll	ll	ll	lm	ll	--	ll	lm	lm	lm	ll	lm	lm	lm	ll	ll	ll	lm	--	ll	lm	ll	ll	ll	lm	ll	ll	ll	lm	--	ll
Pyb03_234	<lmxll>	lm	ll	ll	lm	--	ll	ll	ll	lm	lm	ll	lm	lm	lm	lm	ll	lm	ll	ll	ll	lm	ll	lm	ll	lm	lm	lm	ll	lm	lm	lm	ll	ll	ll	lm	lm	ll	lm	ll	--	ll	lm	ll	ll	ll	lm	--	ll
Pyb03_235	<lmxll>	--	ll	ll	lm	--	ll	ll	ll	lm	lm	ll	lm	lm	lm	lm	ll	lm	ll	ll	ll	lm	ll	--	ll	lm	lm	lm	ll	lm	lm	lm	ll	ll	ll	lm	lm	ll	lm	ll	--	ll	lm	ll	ll	ll	lm	--	ll
Pybd03_017	<hkxhk>	hk	hk	hk	hk	--	hh	hh	hk	kk	hk	hh	kk	hk	kk	--	hk	kk	hk	hh	hk	kk	hk	kk	kk	hk	kk	hk	hk	kk	hk	kk	hh	hk	hk	kk	kk	hk	kk	hk	--	hk	hk	--	hh	--	kk	--	hk
Pybd03_018	<hkxhk>	--	hk	hk	hk	--	hh	hh	hk	kk	hh	hh	kk	hk	kk	hk	hk	kk	hk	hh	hk	kk	hk	kk	hh	hk	hh	hk	hk	kk	hh	kk	hh	hk	hk	kk	kk	hk	kk	hk	--	hk	hk	hk	kk	kk	kk	--	hk
Pyb03_236	<lmxll>	--	ll	ll	lm	--	ll	ll	ll	lm	ll	ll	lm	lm	lm	lm	ll	lm	ll	ll	ll	lm	ll	lm	ll	lm	lm	lm	ll	lm	ll	lm	ll	ll	ll	lm	--	ll	lm	ll	--	ll	lm	--	lm	ll	lm	--	ll
Pyb03_237	<lmxll>	--	ll	ll	lm	--	ll	ll	ll	lm	ll	ll	lm	lm	lm	lm	ll	lm	ll	ll	ll	lm	ll	lm	ll	lm	lm	lm	ll	lm	ll	lm	ll	ll	ll	lm	--	ll	--	ll	--	ll	lm	ll	lm	ll	lm	--	ll
Pyb03_239	<lmxll>	lm	ll	ll	lm	--	ll	ll	ll	lm	ll	ll	lm	lm	lm	--	ll	lm	ll	ll	ll	lm	ll	lm	ll	lm	lm	lm	ll	lm	ll	lm	ll	ll	ll	lm	lm	ll	--	ll	--	--	lm	ll	lm	ll	lm	--	ll
Pyb03_240	<lmxll>	lm	ll	ll	lm	--	ll	ll	ll	lm	ll	ll	lm	lm	lm	lm	ll	lm	ll	ll	ll	lm	ll	lm	ll	lm	lm	lm	ll	lm	ll	lm	ll	ll	ll	lm	--	ll	--	ll	ll	ll	lm	ll	lm	--	lm	--	ll
Pyb03_241	<lmxll>	--	ll	ll	lm	--	ll	ll	ll	lm	ll	ll	lm	lm	lm	lm	ll	lm	ll	ll	ll	lm	ll	lm	ll	lm	lm	lm	ll	lm	ll	lm	ll	ll	ll	lm	lm	ll	lm	ll	--	ll	lm	ll	lm	ll	lm	--	ll
Pyb03_242	<lmxll>	--	ll	ll	lm	--	ll	ll	ll	lm	ll	ll	lm	lm	lm	lm	ll	lm	ll	ll	ll	lm	ll	lm	ll	lm	lm	lm	ll	lm	ll	lm	ll	ll	ll	lm	lm	ll	lm	ll	--	ll	lm	ll	ll	ll	lm	--	ll
Pyb03_244	<lmxll>	--	ll	ll	lm	--	ll	ll	ll	lm	ll	ll	lm	lm	lm	lm	ll	lm	ll	ll	ll	lm	ll	lm	ll	lm	lm	lm	ll	lm	ll	lm	ll	ll	ll	lm	lm	ll	lm	ll	ll	ll	lm	ll	ll	ll	lm	--	ll
Pyb03_245	<lmxll>	ll	lm	lm	ll	--	lm	lm	lm	ll	lm	lm	ll	ll	ll	ll	lm	ll	lm	lm	lm	ll	lm	ll	lm	ll	ll	ll	lm	ll	lm	ll	lm	lm	lm	ll	ll	lm	--	lm	--	lm	ll	lm	lm	lm	ll	--	lm
Pyb03_250	<lmxll>	ll	lm	lm	ll	--	lm	lm	lm	ll	lm	--	ll	lm	ll	ll	lm	ll	lm	lm	lm	ll	lm	ll	lm	ll	ll	ll	lm	ll	lm	ll	lm	lm	--	ll	ll	lm	ll	lm	lm	lm	ll	lm	lm	lm	ll	--	lm
Pyb03_251	<lmxll>	lm	ll	ll	lm	--	ll	ll	ll	lm	ll	lm	lm	ll	lm	lm	ll	lm	ll	ll	ll	lm	ll	lm	ll	lm	lm	lm	ll	lm	ll	lm	ll	ll	lm	lm	lm	ll	lm	ll	--	ll	lm	ll	ll	ll	lm	--	ll
Pyb03_254	<lmxll>	lm	ll	ll	lm	--	ll	ll	ll	lm	ll	lm	lm	ll	lm	lm	ll	lm	ll	ll	ll	lm	ll	lm	ll	lm	lm	lm	ll	lm	ll	lm	ll	ll	lm	lm	lm	ll	lm	ll	--	ll	lm	ll	ll	ll	lm	--	ll
Pyb03_256	<lmxll>	ll	lm	lm	ll	--	lm	lm	lm	ll	lm	ll	ll	lm	ll	ll	lm	ll	lm	lm	lm	ll	lm	ll	lm	ll	ll	ll	lm	ll	lm	ll	lm	lm	ll	ll	ll	lm	ll	lm	--	lm	ll	lm	lm	--	ll	--	lm
Pyb03_258	<lmxll>	--	lm	lm	--	--	lm	lm	lm	ll	lm	ll	ll	lm	ll	ll	lm	ll	lm	lm	lm	ll	lm	ll	lm	ll	ll	ll	lm	ll	lm	ll	lm	ll	ll	ll	ll	lm	--	lm	lm	lm	ll	lm	--	lm	ll	--	lm
Pyb03_263	<lmxll>	ll	lm	lm	ll	--	ll	lm	lm	ll	lm	ll	ll	lm	ll	ll	lm	ll	lm	lm	lm	ll	lm	ll	lm	ll	ll	ll	lm	ll	lm	ll	lm	ll	ll	ll	ll	lm	--	lm	--	--	ll	lm	lm	lm	ll	--	lm
Pyb03_264	<lmxll>	ll	lm	lm	ll	--	ll	lm	lm	ll	lm	ll	ll	lm	ll	ll	lm	ll	lm	lm	lm	ll	lm	ll	lm	ll	ll	ll	lm	ll	lm	ll	lm	ll	ll	ll	ll	lm	--	lm	lm	lm	ll	lm	lm	lm	ll	--	lm
Pyb03_265	<lmxll>	ll	lm	lm	ll	--	ll	lm	lm	ll	lm	ll	ll	lm	ll	ll	lm	ll	lm	lm	lm	ll	lm	ll	lm	ll	ll	ll	lm	ll	lm	ll	lm	ll	ll	ll	ll	lm	ll	lm	lm	lm	ll	lm	lm	lm	ll	--	lm
Pyb03_268	<lmxll>	lm	ll	ll	lm	--	lm	ll	ll	lm	ll	lm	lm	ll	lm	lm	ll	lm	ll	ll	ll	lm	ll	lm	ll	lm	lm	lm	ll	--	ll	lm	ll	lm	lm	lm	lm	ll	lm	ll	--	ll	lm	ll	ll	ll	lm	--	ll
Pyb03_269	<lmxll>	lm	ll	ll	lm	--	lm	ll	ll	lm	ll	lm	lm	ll	lm	lm	ll	lm	ll	ll	ll	lm	ll	lm	ll	lm	lm	lm	ll	lm	ll	lm	ll	lm	lm	lm	lm	ll	lm	ll	--	ll	lm	ll	ll	ll	lm	lm	ll
Pyb03_270	<lmxll>	--	ll	ll	lm	--	lm	ll	ll	lm	ll	lm	lm	ll	lm	lm	ll	lm	ll	ll	ll	lm	ll	lm	ll	lm	lm	lm	ll	lm	ll	lm	ll	lm	lm	lm	lm	ll	lm	ll	--	ll	lm	ll	ll	ll	lm	--	ll
Pyb03_271	<lmxll>	--	ll	ll	lm	--	lm	ll	ll	lm	ll	lm	lm	ll	lm	lm	ll	lm	ll	ll	ll	lm	ll	lm	ll	lm	lm	lm	ll	lm	ll	lm	ll	lm	lm	lm	--	ll	lm	ll	--	ll	lm	ll	ll	ll	lm	--	ll
Pyb03_272	<lmxll>	lm	ll	ll	lm	--	lm	ll	ll	lm	ll	lm	lm	ll	lm	lm	ll	lm	ll	ll	ll	lm	ll	lm	ll	lm	lm	lm	ll	lm	ll	lm	ll	lm	lm	lm	--	ll	lm	ll	--	ll	lm	ll	ll	ll	lm	--	ll
Pyb03_273	<lmxll>	--	ll	--	lm	--	lm	ll	ll	lm	ll	lm	lm	ll	lm	lm	ll	lm	ll	ll	ll	lm	ll	lm	ll	lm	lm	lm	ll	lm	ll	lm	ll	lm	lm	lm	lm	ll	lm	ll	--	ll	lm	ll	ll	ll	lm	--	ll
Pyb03_274	<lmxll>	--	ll	ll	lm	--	lm	ll	ll	lm	ll	lm	lm	ll	lm	lm	ll	lm	ll	ll	ll	lm	--	lm	ll	lm	lm	lm	ll	lm	ll	lm	ll	lm	lm	lm	lm	ll	lm	ll	--	ll	lm	ll	ll	ll	lm	--	ll
Pyb03_276	<lmxll>	lm	ll	ll	lm	--	lm	ll	ll	lm	ll	lm	--	ll	lm	lm	ll	lm	ll	ll	ll	lm	ll	lm	ll	lm	lm	lm	ll	lm	ll	lm	ll	lm	lm	lm	lm	ll	lm	ll	--	ll	lm	ll	ll	ll	lm	--	ll
Pyb03_277	<lmxll>	lm	ll	ll	lm	--	lm	ll	ll	lm	ll	lm	lm	ll	lm	lm	ll	lm	ll	ll	ll	lm	ll	lm	ll	lm	lm	lm	ll	lm	ll	lm	ll	lm	lm	lm	lm	ll	--	ll	--	ll	lm	ll	ll	ll	lm	--	ll
Pyb03_278	<lmxll>	--	ll	ll	lm	--	lm	ll	ll	lm	ll	lm	lm	ll	lm	lm	ll	lm	ll	ll	ll	--	ll	lm	ll	lm	lm	lm	ll	lm	ll	lm	ll	lm	lm	lm	lm	ll	--	ll	--	ll	lm	ll	ll	ll	lm	--	ll
Pyb03_279	<lmxll>	--	ll	ll	lm	--	lm	ll	ll	lm	ll	lm	lm	ll	lm	lm	ll	lm	ll	ll	ll	lm	ll	lm	ll	lm	lm	lm	ll	lm	ll	lm	ll	lm	lm	lm	--	ll	--	ll	--	ll	lm	ll	ll	ll	lm	--	ll
Pyb03_280	<lmxll>	--	ll	ll	lm	--	lm	ll	ll	lm	ll	lm	lm	ll	lm	lm	ll	lm	ll	ll	ll	lm	ll	lm	ll	lm	lm	lm	ll	lm	ll	lm	ll	lm	lm	lm	--	ll	--	ll	--	ll	lm	ll	--	ll	lm	--	ll
Pyb03_281	<lmxll>	--	ll	ll	lm	--	lm	ll	ll	lm	ll	lm	lm	ll	lm	lm	ll	lm	ll	ll	ll	lm	ll	lm	ll	lm	lm	lm	ll	lm	ll	lm	ll	lm	lm	lm	lm	ll	lm	ll	--	ll	lm	ll	ll	ll	lm	--	ll
Pybd03_019	<hkxhk>	--	hk	hk	hk	--	hh	hh	hk	kk	hh	hk	hk	hk	kk	--	hk	kk	hk	hh	hk	hk	hk	kk	hh	hk	kk	hk	hk	kk	hh	hk	hh	hk	hk	kk	kk	hk	kk	hk	hh	hk	hk	hk	hk	hk	hk	--	hk
Pyb03_284	<lmxll>	lm	ll	ll	lm	--	ll	ll	ll	lm	ll	ll	lm	ll	lm	lm	ll	lm	ll	ll	ll	lm	ll	lm	ll	lm	lm	lm	ll	lm	ll	lm	ll	ll	ll	lm	lm	ll	--	ll	--	ll	lm	ll	ll	ll	lm	--	ll
Pyb03_288	<lmxll>	--	lm	lm	ll	--	ll	lm	lm	ll	lm	ll	ll	lm	ll	ll	lm	ll	lm	lm	lm	ll	lm	ll	lm	ll	ll	ll	lm	ll	lm	ll	lm	ll	ll	ll	ll	lm	ll	lm	--	lm	ll	lm	lm	lm	ll	--	lm
Pyd03_052	<nnxnp>	--	nn	nn	np	--	np	np	nn	nn	np	np	np	np	nn	np	nn	nn	nn	np	nn	np	nn	nn	np	np	nn	np	nn	nn	np	nn	np	nn	nn	nn	--	--	--	nn	--	nn	np	nn	np	np	np	--	nn
Pyd03_053	<nnxnp>	nn	np	np	nn	--	nn	nn	np	np	nn	nn	nn	nn	np	nn	np	np	np	nn	np	nn	np	np	nn	nn	np	nn	np	np	nn	np	nn	np	np	np	--	np	--	np	--	np	nn	np	nn	nn	nn	--	np
Pyb03_290	<lmxll>	ll	lm	lm	ll	--	lm	lm	lm	ll	lm	ll	lm	lm	ll	--	lm	ll	lm	lm	lm	lm	lm	ll	lm	ll	ll	ll	lm	ll	lm	ll	lm	lm	ll	ll	ll	lm	ll	lm	lm	lm	ll	lm	lm	lm	lm	--	lm
Pyb03_294	<lmxll>	lm	ll	ll	lm	--	ll	ll	lm	lm	lm	lm	lm	ll	lm	lm	ll	lm	ll	ll	ll	lm	ll	lm	ll	lm	lm	lm	ll	lm	lm	lm	ll	ll	lm	lm	lm	ll	--	ll	--	ll	lm	lm	ll	--	lm	--	ll
Pyb03_295	<lmxll>	--	ll	ll	lm	--	ll	ll	lm	lm	lm	lm	lm	ll	lm	lm	ll	lm	ll	ll	ll	lm	ll	lm	ll	lm	lm	lm	ll	lm	lm	lm	ll	ll	lm	lm	lm	ll	--	ll	--	ll	lm	lm	ll	ll	lm	--	ll
Pyd03_058	<nnxnp>	nn	nn	np	nn	--	nn	nn	np	nn	nn	nn	nn	nn	np	nn	np	np	np	np	np	nn	np	np	nn	nn	np	nn	np	nn	nn	np	nn	np	np	np	--	np	np	np	--	nn	nn	np	nn	nn	--	--	np
Pyb03_298	<lmxll>	lm	ll	ll	lm	--	ll	ll	lm	lm	lm	lm	lm	ll	lm	lm	ll	lm	ll	ll	ll	lm	ll	lm	ll	lm	lm	lm	ll	lm	ll	lm	ll	ll	lm	lm	lm	ll	--	ll	--	ll	lm	lm	ll	ll	lm	--	ll
Pyd03_064	<nnxnp>	nn	nn	np	nn	--	nn	nn	np	nn	np	nn	nn	nn	np	nn	np	np	np	np	np	nn	np	np	nn	nn	nn	nn	nn	nn	nn	np	nn	np	np	np	--	nn	np	np	--	nn	--	np	nn	nn	nn	--	np
Pyb03_300	<lmxll>	lm	ll	ll	lm	--	ll	ll	ll	lm	ll	lm	lm	ll	lm	lm	ll	lm	ll	ll	ll	lm	ll	lm	ll	lm	lm	lm	ll	lm	ll	lm	ll	--	lm	lm	ll	ll	lm	ll	--	ll	lm	ll	ll	ll	lm	--	ll
Pyb03_312	<lmxll>	ll	lm	lm	ll	--	lm	lm	lm	ll	lm	ll	ll	lm	ll	ll	lm	ll	lm	lm	lm	ll	lm	ll	lm	ll	ll	ll	lm	ll	lm	ll	lm	lm	ll	ll	ll	lm	--	lm	--	--	ll	lm	lm	lm	ll	--	lm
Pyb03_314	<lmxll>	ll	lm	--	ll	--	lm	lm	lm	ll	lm	ll	ll	lm	ll	ll	lm	ll	lm	lm	lm	ll	lm	ll	lm	ll	ll	ll	lm	ll	lm	ll	lm	lm	ll	ll	ll	lm	ll	lm	--	lm	ll	lm	lm	lm	ll	--	lm
Pyb03_320	<lmxll>	--	ll	ll	lm	--	ll	ll	ll	lm	ll	lm	lm	ll	lm	lm	ll	lm	ll	ll	ll	lm	ll	lm	ll	lm	lm	lm	ll	lm	ll	lm	ll	ll	lm	lm	--	ll	--	ll	--	ll	lm	ll	ll	ll	lm	--	ll
Pyb03_324	<lmxll>	--	ll	ll	lm	--	ll	ll	ll	lm	ll	lm	lm	ll	lm	lm	ll	lm	ll	ll	ll	lm	ll	lm	ll	lm	lm	--	ll	lm	ll	lm	ll	ll	lm	lm	lm	ll	lm	ll	--	ll	lm	ll	ll	ll	lm	--	ll
Pyb03_327	<lmxll>	--	lm	--	ll	--	lm	lm	lm	ll	lm	ll	ll	lm	ll	ll	lm	ll	lm	lm	lm	ll	lm	ll	lm	ll	ll	ll	lm	ll	lm	ll	lm	lm	ll	ll	ll	lm	ll	lm	--	lm	ll	lm	lm	lm	ll	--	lm
Pyb03_329	<lmxll>	--	ll	ll	lm	--	ll	ll	ll	lm	ll	lm	lm	ll	lm	lm	ll	lm	ll	ll	ll	lm	ll	lm	ll	--	lm	lm	ll	lm	ll	lm	ll	ll	lm	--	lm	ll	lm	ll	--	ll	lm	ll	ll	ll	lm	--	ll
Pybd03_020	<hkxhk>	--	hh	hk	hk	--	hh	hh	hk	hk	hk	hh	hk	hh	kk	hk	hk	kk	hk	hk	hk	hk	hk	kk	hh	hk	hk	hk	hh	hk	hh	kk	hh	hk	hk	kk	hk	hh	kk	hk	--	hh	hk	hk	hh	hh	hk	--	hk
Pyb03_336	<lmxll>	lm	ll	ll	lm	--	ll	ll	ll	lm	ll	ll	lm	ll	lm	lm	ll	lm	ll	ll	ll	lm	ll	lm	ll	lm	lm	lm	ll	lm	ll	lm	ll	ll	ll	lm	--	ll	lm	ll	--	ll	lm	ll	ll	ll	lm	--	ll
Pyb03_339	<lmxll>	lm	ll	ll	lm	--	ll	ll	ll	lm	ll	ll	lm	ll	lm	--	ll	lm	ll	ll	ll	lm	ll	lm	ll	lm	lm	lm	ll	lm	ll	lm	ll	ll	ll	lm	--	ll	--	ll	--	ll	lm	ll	ll	ll	lm	--	ll
Pyb03_340	<lmxll>	--	ll	ll	lm	--	ll	ll	ll	lm	ll	ll	lm	ll	lm	lm	ll	lm	ll	ll	ll	lm	ll	lm	ll	lm	lm	lm	ll	lm	ll	lm	ll	ll	ll	lm	lm	ll	--	--	ll	ll	lm	ll	ll	ll	lm	--	ll
Pyb03_344	<lmxll>	ll	lm	lm	ll	--	lm	lm	lm	ll	lm	lm	ll	lm	ll	ll	lm	ll	lm	lm	lm	ll	lm	ll	lm	ll	ll	ll	lm	ll	lm	ll	lm	lm	lm	ll	--	lm	ll	lm	--	--	ll	lm	lm	lm	ll	--	lm
Pyb03_345	<lmxll>	lm	ll	ll	lm	--	ll	ll	ll	lm	ll	ll	lm	ll	lm	lm	ll	lm	ll	ll	ll	lm	ll	lm	ll	lm	lm	lm	ll	lm	ll	lm	ll	ll	ll	lm	lm	ll	lm	ll	--	ll	lm	ll	ll	ll	lm	--	ll
Pyb03_346	<lmxll>	--	ll	ll	lm	--	ll	ll	ll	lm	ll	ll	lm	ll	lm	lm	ll	lm	ll	ll	ll	lm	--	lm	ll	lm	lm	lm	ll	lm	ll	lm	ll	ll	ll	lm	lm	ll	lm	ll	--	ll	lm	ll	ll	ll	lm	--	ll
Pyb03_351	<lmxll>	lm	ll	ll	lm	--	ll	ll	ll	lm	ll	ll	lm	ll	lm	lm	ll	lm	ll	ll	ll	lm	ll	lm	ll	lm	lm	lm	ll	lm	ll	lm	ll	ll	ll	lm	lm	ll	lm	ll	--	ll	lm	ll	ll	ll	lm	--	ll
Pyb03_353	<lmxll>	lm	ll	ll	lm	--	ll	ll	ll	lm	ll	ll	lm	ll	lm	--	ll	lm	ll	ll	ll	lm	ll	lm	ll	lm	lm	lm	ll	lm	ll	lm	ll	ll	ll	lm	lm	ll	lm	ll	--	ll	lm	ll	ll	ll	lm	--	ll
Pyb03_354	<lmxll>	--	ll	ll	lm	lm	ll	ll	ll	lm	ll	ll	lm	ll	lm	lm	ll	lm	ll	ll	ll	lm	ll	lm	ll	lm	lm	lm	ll	lm	ll	lm	ll	ll	ll	lm	lm	ll	lm	ll	--	ll	lm	ll	ll	ll	lm	--	ll
Pyb03_355	<lmxll>	lm	ll	ll	lm	--	ll	ll	ll	lm	ll	ll	lm	ll	lm	lm	ll	lm	ll	ll	ll	lm	ll	lm	ll	lm	lm	lm	ll	lm	ll	lm	ll	ll	ll	lm	lm	ll	--	ll	--	ll	lm	ll	ll	ll	lm	--	ll
Pyb03_356	<lmxll>	lm	ll	ll	lm	--	ll	ll	ll	lm	ll	ll	lm	ll	lm	lm	ll	lm	ll	ll	ll	lm	ll	lm	ll	lm	lm	lm	ll	lm	ll	lm	ll	ll	ll	lm	--	ll	lm	ll	ll	--	lm	ll	ll	ll	lm	--	ll
Pyb03_357	<lmxll>	--	ll	ll	lm	--	ll	ll	ll	lm	ll	ll	lm	ll	lm	lm	ll	lm	ll	ll	ll	lm	ll	lm	ll	lm	lm	lm	ll	lm	ll	lm	ll	ll	ll	lm	lm	ll	lm	ll	--	ll	lm	ll	ll	ll	lm	--	ll
Pyb03_358	<lmxll>	--	ll	ll	lm	--	ll	ll	ll	lm	ll	ll	lm	ll	lm	lm	ll	lm	ll	ll	ll	lm	ll	lm	ll	lm	lm	lm	ll	lm	ll	lm	ll	ll	ll	lm	lm	ll	lm	ll	--	ll	lm	ll	ll	ll	lm	--	ll
Pyb03_359	<lmxll>	ll	lm	lm	ll	--	lm	lm	lm	ll	lm	lm	ll	lm	ll	ll	lm	ll	lm	lm	lm	ll	lm	ll	lm	ll	ll	ll	lm	ll	lm	ll	lm	lm	lm	ll	ll	lm	ll	lm	lm	lm	ll	lm	lm	lm	--	--	lm
Pyb03_360	<lmxll>	ll	lm	lm	ll	--	lm	lm	lm	ll	lm	lm	ll	lm	ll	ll	lm	ll	lm	--	lm	ll	lm	ll	lm	ll	ll	ll	lm	ll	lm	ll	lm	lm	lm	ll	ll	lm	--	lm	--	lm	ll	lm	lm	lm	ll	--	lm
Pyb03_361	<lmxll>	--	ll	ll	lm	--	ll	ll	ll	lm	ll	ll	lm	ll	lm	lm	ll	lm	ll	ll	ll	lm	ll	lm	ll	lm	lm	lm	ll	lm	ll	lm	ll	ll	ll	lm	lm	ll	lm	ll	ll	ll	lm	ll	ll	ll	lm	--	--
Pyb03_362	<lmxll>	--	lm	lm	ll	--	lm	lm	lm	ll	lm	lm	ll	lm	ll	ll	lm	ll	lm	lm	lm	ll	lm	ll	lm	ll	ll	ll	lm	ll	lm	ll	lm	lm	lm	ll	--	lm	ll	lm	lm	lm	ll	lm	lm	lm	ll	--	lm
Pyb03_363	<lmxll>	lm	ll	ll	lm	--	ll	ll	ll	lm	ll	ll	lm	ll	lm	lm	ll	lm	ll	ll	ll	lm	ll	lm	ll	lm	lm	lm	ll	lm	ll	lm	ll	ll	ll	lm	lm	ll	lm	ll	--	ll	lm	ll	ll	ll	lm	--	ll
Pyb03_365	<lmxll>	ll	lm	lm	ll	--	lm	lm	lm	ll	lm	lm	ll	lm	ll	ll	lm	ll	lm	lm	lm	ll	lm	ll	lm	ll	ll	ll	lm	ll	lm	ll	lm	lm	lm	ll	ll	lm	ll	lm	--	lm	ll	lm	--	lm	--	--	lm
Pyb03_364	<lmxll>	lm	ll	ll	lm	--	ll	ll	ll	lm	ll	ll	lm	ll	lm	lm	ll	lm	ll	ll	ll	lm	ll	lm	ll	lm	lm	lm	ll	lm	ll	lm	ll	ll	ll	lm	lm	ll	lm	ll	ll	ll	lm	ll	ll	ll	lm	--	ll
Pyb03_366	<lmxll>	--	ll	--	lm	--	ll	ll	ll	lm	ll	ll	lm	ll	lm	lm	ll	lm	ll	ll	ll	lm	ll	lm	ll	lm	lm	lm	ll	lm	ll	lm	ll	ll	ll	lm	lm	ll	--	ll	ll	ll	lm	ll	ll	ll	lm	--	ll
Pyb03_373	<lmxll>	lm	ll	ll	lm	--	ll	ll	ll	lm	ll	ll	lm	ll	lm	lm	ll	lm	ll	ll	ll	lm	ll	lm	ll	lm	lm	lm	ll	lm	ll	lm	ll	ll	ll	lm	lm	ll	--	ll	--	ll	lm	ll	ll	ll	lm	--	ll
Pyb03_372	<lmxll>	--	ll	ll	lm	--	ll	ll	ll	lm	ll	ll	lm	ll	lm	lm	ll	lm	ll	ll	ll	lm	ll	lm	ll	lm	lm	lm	ll	lm	ll	lm	ll	ll	ll	lm	lm	ll	lm	ll	--	ll	lm	ll	ll	ll	lm	--	ll
Pyb03_375	<lmxll>	lm	ll	ll	lm	--	ll	ll	ll	lm	ll	ll	lm	ll	lm	lm	ll	lm	ll	ll	ll	lm	ll	lm	ll	lm	lm	lm	ll	lm	ll	lm	ll	ll	ll	lm	lm	ll	--	ll	--	ll	lm	ll	ll	ll	lm	--	--
Pyb03_376	<lmxll>	ll	lm	lm	ll	--	lm	lm	lm	ll	lm	lm	ll	lm	ll	ll	lm	ll	lm	lm	lm	ll	lm	ll	lm	ll	ll	ll	lm	ll	lm	ll	lm	lm	lm	ll	ll	lm	ll	lm	lm	--	ll	lm	lm	lm	ll	--	lm
Pyb03_377	<lmxll>	lm	ll	ll	lm	--	ll	ll	ll	lm	ll	ll	lm	ll	--	lm	ll	lm	ll	ll	ll	lm	ll	lm	ll	lm	lm	lm	ll	lm	ll	lm	ll	ll	ll	lm	lm	ll	lm	ll	--	--	lm	ll	ll	ll	lm	--	ll
Pyb03_378	<lmxll>	lm	ll	ll	lm	--	ll	ll	ll	lm	ll	ll	lm	ll	lm	lm	ll	lm	ll	ll	ll	lm	ll	lm	ll	lm	lm	lm	ll	lm	ll	lm	ll	ll	ll	--	lm	ll	lm	ll	--	--	lm	ll	ll	ll	lm	--	ll
Pyb03_382	<lmxll>	ll	lm	lm	ll	--	lm	lm	lm	ll	lm	lm	ll	lm	ll	ll	lm	ll	lm	lm	lm	ll	lm	ll	lm	ll	ll	ll	lm	ll	lm	ll	lm	lm	lm	ll	--	lm	ll	lm	--	lm	ll	lm	lm	lm	ll	--	lm
Pyb03_383	<lmxll>	ll	lm	lm	ll	--	lm	lm	lm	ll	lm	lm	ll	lm	ll	ll	lm	ll	lm	lm	lm	ll	lm	ll	lm	ll	ll	ll	lm	ll	lm	ll	lm	lm	lm	ll	ll	lm	ll	lm	lm	lm	ll	lm	lm	lm	ll	--	lm
Pyb03_384	<lmxll>	ll	lm	lm	ll	--	lm	lm	lm	ll	lm	lm	ll	lm	ll	ll	lm	ll	lm	lm	lm	ll	lm	ll	lm	ll	ll	ll	lm	ll	lm	ll	lm	lm	lm	ll	ll	lm	--	lm	--	lm	ll	lm	lm	lm	ll	--	lm
Pyb03_386	<lmxll>	ll	lm	lm	ll	--	lm	lm	lm	ll	lm	lm	ll	lm	ll	ll	lm	ll	lm	lm	lm	ll	lm	ll	lm	ll	ll	ll	lm	ll	lm	ll	lm	lm	lm	ll	ll	lm	ll	lm	--	lm	ll	lm	lm	lm	ll	--	lm
Pyb03_385	<lmxll>	--	lm	lm	ll	--	lm	--	lm	ll	lm	lm	ll	lm	ll	ll	lm	ll	lm	lm	lm	ll	lm	ll	lm	ll	ll	ll	lm	ll	lm	ll	lm	lm	lm	--	--	lm	--	lm	--	lm	ll	lm	lm	lm	ll	--	lm
Pyb03_387	<lmxll>	ll	lm	lm	ll	--	lm	lm	lm	ll	lm	lm	ll	lm	ll	ll	lm	ll	lm	lm	lm	ll	lm	ll	lm	ll	ll	ll	lm	ll	lm	ll	lm	lm	lm	ll	ll	lm	ll	lm	--	lm	ll	lm	lm	lm	ll	--	lm
Pyb03_388	<lmxll>	ll	lm	lm	ll	--	lm	lm	lm	ll	lm	lm	ll	lm	ll	ll	lm	ll	lm	lm	lm	ll	lm	ll	lm	ll	ll	ll	lm	ll	lm	ll	lm	lm	lm	ll	ll	lm	ll	lm	lm	--	ll	lm	lm	lm	ll	--	lm
Pyb03_389	<lmxll>	ll	lm	lm	ll	--	lm	lm	lm	ll	lm	lm	ll	lm	ll	ll	lm	ll	lm	lm	lm	ll	lm	ll	lm	ll	ll	ll	lm	ll	lm	ll	lm	lm	lm	ll	--	lm	ll	lm	lm	lm	ll	lm	lm	lm	ll	--	lm
Pyb03_391	<lmxll>	--	lm	lm	ll	--	lm	lm	lm	ll	lm	lm	ll	lm	ll	ll	lm	ll	lm	lm	lm	ll	lm	ll	lm	ll	ll	ll	lm	ll	lm	ll	lm	lm	lm	ll	ll	lm	ll	lm	--	--	ll	lm	lm	lm	ll	--	lm
Pyb03_392	<lmxll>	--	lm	lm	ll	--	lm	lm	lm	ll	lm	lm	ll	lm	ll	ll	lm	ll	lm	lm	lm	ll	lm	ll	lm	ll	ll	ll	lm	ll	lm	ll	lm	lm	lm	ll	ll	lm	--	lm	--	--	ll	--	lm	lm	ll	--	lm
Pyb03_393	<lmxll>	--	lm	lm	ll	--	lm	lm	lm	ll	lm	lm	ll	lm	ll	ll	lm	ll	lm	lm	lm	ll	lm	ll	lm	ll	ll	ll	lm	ll	lm	ll	lm	lm	lm	--	--	lm	ll	lm	lm	--	ll	lm	lm	lm	ll	--	lm
Pyb03_396	<lmxll>	--	lm	lm	ll	--	lm	--	lm	ll	lm	lm	ll	lm	ll	ll	lm	ll	lm	lm	lm	ll	lm	ll	lm	ll	ll	ll	lm	ll	lm	ll	lm	lm	lm	ll	ll	lm	ll	lm	lm	--	ll	lm	lm	lm	ll	--	lm
Pyb03_397	<lmxll>	lm	ll	ll	lm	--	ll	ll	ll	lm	ll	ll	lm	ll	lm	lm	ll	lm	ll	ll	ll	lm	ll	lm	ll	lm	lm	lm	ll	lm	ll	lm	ll	ll	ll	lm	ll	ll	--	ll	--	ll	lm	ll	ll	ll	lm	--	ll
Pyb03_400	<lmxll>	--	lm	lm	ll	--	lm	lm	lm	ll	lm	lm	ll	lm	ll	ll	lm	ll	lm	lm	lm	ll	lm	ll	lm	ll	ll	ll	lm	ll	lm	ll	lm	lm	lm	ll	ll	lm	--	lm	--	lm	ll	lm	lm	lm	ll	--	lm
Pyb03_401	<lmxll>	--	ll	ll	lm	--	ll	ll	ll	lm	ll	ll	lm	ll	lm	lm	ll	lm	ll	ll	ll	lm	ll	lm	ll	lm	lm	lm	ll	lm	ll	lm	ll	ll	ll	--	lm	ll	lm	ll	--	ll	lm	ll	ll	ll	lm	--	ll
Pyb03_402	<lmxll>	lm	ll	ll	lm	--	ll	ll	ll	lm	ll	ll	lm	ll	lm	lm	ll	lm	ll	ll	ll	lm	--	lm	ll	lm	lm	lm	ll	lm	ll	lm	ll	ll	ll	lm	--	ll	lm	ll	--	ll	lm	ll	ll	ll	lm	--	ll
Pyb03_403	<lmxll>	lm	ll	ll	lm	--	ll	ll	ll	lm	ll	ll	lm	ll	lm	lm	ll	lm	ll	ll	ll	lm	lm	lm	ll	--	lm	lm	ll	lm	ll	lm	ll	ll	ll	lm	lm	ll	lm	ll	ll	ll	lm	ll	ll	ll	lm	--	ll
Pyb03_404	<lmxll>	lm	ll	ll	lm	--	ll	ll	ll	lm	ll	ll	lm	ll	lm	lm	ll	lm	ll	ll	ll	lm	lm	lm	ll	lm	lm	lm	ll	lm	ll	lm	ll	ll	ll	lm	lm	ll	lm	ll	--	ll	lm	ll	ll	ll	lm	--	ll
Pyb03_405	<lmxll>	--	ll	ll	lm	--	ll	ll	ll	lm	ll	ll	lm	ll	lm	lm	ll	lm	ll	ll	ll	lm	lm	lm	ll	lm	lm	lm	ll	lm	ll	lm	ll	ll	ll	lm	lm	ll	--	ll	--	ll	lm	ll	ll	ll	lm	--	ll
Pyb03_410	<lmxll>	ll	lm	lm	ll	--	lm	lm	lm	ll	lm	lm	ll	lm	ll	ll	lm	ll	lm	lm	lm	ll	lm	ll	lm	ll	ll	ll	lm	ll	lm	ll	lm	lm	lm	ll	lm	lm	ll	lm	--	lm	ll	lm	lm	lm	ll	--	lm
Pybd03_022	<hkxhk>	hk	hh	--	hk	--	hh	hh	hk	hk	hk	hh	kk	hh	kk	hk	hk	kk	hk	hk	hk	kk	hk	kk	hh	hk	hk	hk	hk	hk	hk	kk	hh	hk	hk	kk	--	hh	kk	hk	--	hh	hk	hk	hh	hh	kk	--	hk
Pyb03_415	<lmxll>	ll	lm	lm	ll	--	lm	lm	lm	ll	lm	lm	ll	ll	ll	ll	lm	ll	lm	lm	lm	ll	lm	ll	lm	ll	ll	ll	--	ll	lm	ll	lm	lm	lm	ll	ll	lm	ll	lm	lm	lm	ll	lm	lm	lm	--	--	lm
Pybd03_023	<hkxhk>	--	hk	kk	hh	--	hk	--	kk	hh	kk	hk	hk	hk	hk	hh	kk	hk	kk	kk	kk	hk	kk	hk	hk	hh	hh	hh	hk	hh	kk	hk	hk	kk	kk	hk	hk	hk	--	kk	--	hk	kk	kk	hk	hk	hk	--	kk
Pyb03_417	<lmxll>	lm	ll	ll	lm	--	ll	ll	ll	lm	ll	--	lm	lm	lm	lm	ll	lm	ll	ll	ll	lm	lm	lm	ll	lm	lm	lm	ll	--	ll	lm	ll	ll	ll	lm	lm	ll	lm	ll	ll	ll	lm	ll	ll	ll	lm	lm	ll
Pyd03_071	<nnxnp>	--	np	nn	np	--	np	np	nn	np	nn	np	nn	np	nn	np	nn	nn	nn	nn	nn	nn	nn	nn	np	np	np	np	np	np	nn	nn	np	nn	nn	nn	--	np	nn	nn	--	--	np	nn	np	np	nn	--	nn
Pyd03_072	<nnxnp>	np	np	nn	np	--	np	np	nn	np	nn	np	nn	np	nn	np	nn	nn	nn	nn	nn	nn	nn	nn	np	np	np	np	np	np	nn	nn	np	nn	nn	nn	--	np	nn	nn	--	np	np	nn	np	np	nn	--	nn
Pyd03_073	<nnxnp>	np	np	nn	np	--	np	np	nn	np	nn	np	nn	np	nn	np	nn	nn	nn	nn	nn	nn	nn	nn	np	np	np	np	np	np	nn	nn	np	nn	nn	nn	--	np	nn	nn	--	np	np	nn	np	np	nn	--	nn
Pybd17_001	<hkxhk>	kk	hk	hk	hk	--	hh	hk	hk	hk	hh	hh	hh	hk	hh	hh	hh	hk	hk	hk	hk	hh	hk	kk	hk	hk	hk	hk	hk	hh	hh	hk	kk	hk	hh	hh	kk	hh	--	hk	--	--	kk	--	hh	hk	hk	--	kk
Pyb17_001	<lmxll>	ll	ll	lm	lm	--	lm	lm	ll	ll	lm	lm	lm	lm	lm	lm	lm	ll	lm	lm	lm	lm	lm	ll	ll	ll	--	lm	lm	--	lm	lm	ll	ll	lm	lm	ll	lm	--	ll	--	ll	ll	ll	ll	ll	ll	--	ll
Pyb17_002	<lmxll>	--	ll	lm	lm	--	lm	lm	ll	ll	lm	lm	lm	lm	lm	--	lm	ll	lm	lm	lm	lm	lm	ll	ll	ll	lm	lm	lm	lm	lm	lm	ll	ll	lm	lm	ll	lm	ll	ll	--	ll	ll	ll	ll	ll	ll	--	ll
Pyb17_005	<lmxll>	ll	ll	lm	lm	--	lm	lm	ll	ll	lm	lm	lm	lm	lm	lm	lm	ll	lm	lm	lm	lm	lm	ll	ll	ll	lm	lm	lm	lm	lm	lm	ll	ll	lm	lm	ll	lm	ll	ll	ll	ll	ll	ll	ll	ll	ll	--	ll
Pyb17_006	<lmxll>	ll	ll	--	lm	--	lm	lm	ll	ll	lm	lm	lm	lm	lm	lm	lm	ll	lm	lm	lm	lm	lm	ll	ll	ll	lm	--	lm	lm	lm	lm	ll	ll	lm	lm	ll	lm	ll	ll	--	ll	ll	ll	ll	ll	ll	--	ll
Pyb17_009	<lmxll>	ll	ll	--	lm	--	lm	lm	ll	ll	lm	lm	lm	lm	lm	lm	lm	ll	lm	lm	lm	lm	lm	ll	ll	ll	lm	lm	lm	lm	lm	lm	ll	ll	lm	lm	--	lm	ll	ll	--	ll	ll	ll	ll	ll	ll	--	ll
Pyd17_003	<nnxnp>	np	nn	np	np	--	nn	np	np	nn	np	nn	nn	np	nn	nn	nn	nn	np	np	np	nn	nn	np	nn	nn	np	np	np	nn	nn	np	np	nn	nn	nn	--	nn	nn	nn	--	nn	np	np	np	nn	nn	--	np
Pyb17_012	<lmxll>	--	ll	lm	lm	--	lm	--	ll	ll	lm	lm	lm	lm	--	lm	lm	ll	lm	lm	lm	lm	lm	ll	ll	ll	lm	lm	lm	lm	lm	lm	ll	lm	lm	lm	lm	lm	--	ll	--	ll	ll	ll	ll	ll	ll	--	ll
Pyb17_016	<lmxll>	ll	ll	lm	lm	--	lm	lm	ll	ll	lm	lm	lm	lm	lm	lm	lm	ll	lm	lm	lm	lm	lm	ll	ll	ll	lm	lm	lm	lm	lm	lm	ll	lm	lm	lm	lm	lm	ll	ll	ll	ll	ll	ll	ll	ll	ll	--	ll
Pyb17_030	<lmxll>	lm	lm	ll	ll	--	ll	ll	lm	lm	ll	ll	ll	ll	ll	ll	ll	lm	ll	ll	ll	ll	ll	lm	lm	lm	ll	ll	ll	ll	ll	--	lm	ll	ll	ll	ll	ll	lm	lm	--	lm	lm	ll	lm	lm	lm	--	lm
Pyd17_004	<nnxnp>	np	nn	np	np	--	nn	np	np	nn	np	nn	nn	np	nn	nn	nn	nn	np	np	np	nn	np	np	nn	nn	np	np	np	nn	nn	np	np	nn	nn	nn	nn	nn	--	nn	--	nn	np	np	np	nn	nn	--	np
Pyb17_034	<lmxll>	ll	ll	lm	lm	--	lm	lm	ll	ll	lm	lm	lm	lm	lm	lm	lm	ll	lm	lm	lm	lm	lm	ll	ll	ll	lm	lm	lm	lm	lm	lm	ll	lm	lm	lm	lm	lm	ll	ll	--	ll	ll	lm	ll	ll	ll	--	ll
Pyb17_035	<lmxll>	ll	ll	lm	lm	--	lm	lm	ll	ll	lm	lm	lm	lm	lm	lm	lm	ll	lm	lm	lm	lm	lm	ll	ll	ll	lm	lm	lm	lm	lm	lm	ll	lm	lm	lm	lm	lm	--	ll	--	--	ll	lm	ll	ll	ll	--	ll
Pyb17_037	<lmxll>	lm	lm	ll	ll	--	ll	ll	lm	lm	ll	ll	ll	ll	ll	ll	ll	lm	ll	ll	ll	ll	ll	lm	lm	lm	ll	ll	ll	ll	ll	ll	lm	ll	ll	ll	ll	ll	--	lm	--	lm	lm	ll	lm	lm	lm	--	lm
Pyb17_044	<lmxll>	ll	ll	lm	lm	--	lm	lm	ll	ll	lm	lm	lm	lm	lm	lm	lm	ll	lm	lm	lm	lm	lm	ll	ll	ll	lm	lm	lm	lm	lm	lm	ll	lm	lm	--	lm	lm	ll	ll	--	ll	ll	--	ll	ll	ll	--	ll
Pyb17_045	<lmxll>	ll	ll	lm	lm	--	lm	lm	ll	ll	lm	lm	lm	lm	lm	lm	lm	ll	lm	lm	lm	lm	lm	ll	ll	ll	lm	lm	lm	lm	lm	lm	ll	lm	lm	lm	ll	lm	ll	ll	--	ll	ll	lm	ll	ll	ll	--	ll
Pyb17_047	<lmxll>	ll	ll	lm	lm	--	lm	lm	ll	ll	lm	lm	lm	lm	lm	lm	lm	ll	lm	lm	lm	lm	lm	ll	ll	ll	lm	lm	lm	lm	lm	lm	ll	lm	lm	lm	ll	lm	ll	ll	--	ll	ll	lm	ll	ll	ll	--	ll
Pyb17_048	<lmxll>	--	ll	lm	lm	--	lm	lm	ll	ll	lm	lm	lm	lm	lm	lm	lm	ll	lm	lm	lm	lm	lm	ll	ll	ll	lm	lm	--	lm	lm	lm	ll	lm	lm	--	--	lm	ll	ll	--	ll	ll	lm	ll	ll	ll	--	ll
Pyb17_049	<lmxll>	ll	ll	lm	lm	--	lm	lm	ll	ll	lm	lm	lm	lm	lm	lm	lm	ll	lm	lm	lm	lm	lm	ll	ll	ll	lm	lm	lm	lm	lm	lm	ll	lm	lm	lm	lm	lm	ll	ll	ll	ll	ll	lm	ll	ll	ll	--	ll
Pyb17_055	<lmxll>	ll	ll	lm	lm	--	lm	lm	ll	ll	lm	lm	lm	lm	lm	lm	lm	ll	lm	lm	lm	lm	lm	ll	ll	ll	lm	lm	lm	lm	lm	lm	ll	lm	lm	lm	lm	lm	ll	ll	ll	ll	ll	lm	ll	ll	ll	--	ll
Pyb17_057	<lmxll>	ll	ll	lm	lm	--	lm	lm	ll	ll	lm	lm	lm	lm	lm	lm	lm	ll	lm	lm	lm	lm	lm	ll	ll	ll	lm	lm	lm	lm	lm	lm	ll	lm	lm	lm	lm	lm	ll	ll	--	--	ll	lm	ll	ll	ll	--	ll
Pyb17_059	<lmxll>	ll	ll	--	lm	--	lm	lm	ll	ll	lm	lm	lm	lm	lm	--	lm	ll	lm	lm	lm	lm	lm	ll	ll	ll	lm	lm	lm	lm	lm	lm	ll	lm	lm	lm	lm	lm	ll	ll	--	--	ll	lm	ll	ll	ll	--	ll
Pybd17_005	<hkxhk>	hk	kk	hk	hh	--	hk	hk	kk	kk	hh	hk	hh	hh	hh	--	hk	kk	hk	hh	hh	hh	hh	hk	kk	kk	hk	hh	hh	hk	hh	hk	hk	hk	hk	hh	hk	hk	kk	kk	--	kk	hk	hh	hk	hk	kk	--	hk
Pyb17_065	<lmxll>	ll	ll	ll	lm	--	lm	lm	ll	ll	lm	lm	lm	lm	lm	lm	lm	ll	lm	lm	lm	lm	lm	ll	ll	ll	lm	lm	lm	lm	lm	lm	ll	lm	lm	lm	--	lm	ll	ll	--	ll	ll	lm	ll	ll	ll	--	ll
Pyb17_066	<lmxll>	ll	ll	ll	lm	--	lm	lm	ll	ll	lm	lm	lm	lm	lm	lm	lm	ll	lm	lm	lm	lm	lm	ll	ll	ll	lm	lm	lm	lm	lm	lm	ll	lm	lm	lm	lm	lm	--	ll	--	ll	ll	lm	ll	ll	ll	--	ll
Pyb17_068	<lmxll>	ll	ll	ll	lm	--	lm	lm	ll	ll	lm	lm	lm	lm	lm	lm	lm	ll	lm	lm	lm	lm	lm	ll	ll	ll	lm	lm	lm	lm	lm	lm	ll	lm	lm	lm	lm	lm	ll	--	--	ll	ll	lm	ll	ll	ll	--	ll
Pybd17_006	<hkxhk>	hh	hk	hh	hk	--	kk	kk	hh	hk	hk	kk	kk	hk	kk	kk	kk	hk	kk	hk	hk	kk	hk	hh	hk	hk	kk	hk	hk	kk	kk	hk	hh	hk	kk	kk	hk	kk	--	kk	--	hk	hk	hk	hh	hh	hk	--	hh
Pyb17_082	<lmxll>	ll	ll	ll	lm	--	lm	lm	ll	ll	lm	lm	lm	lm	lm	lm	lm	ll	lm	lm	lm	lm	lm	ll	ll	ll	lm	lm	lm	--	lm	lm	ll	lm	lm	lm	lm	lm	--	lm	--	ll	lm	lm	ll	ll	ll	--	ll
Pyb17_083	<lmxll>	ll	ll	ll	lm	--	lm	lm	ll	ll	lm	lm	lm	lm	lm	lm	lm	ll	lm	lm	lm	lm	lm	ll	ll	ll	lm	lm	lm	lm	lm	lm	ll	lm	lm	lm	lm	lm	ll	lm	--	ll	lm	lm	ll	ll	ll	--	ll
Pyb17_085	<lmxll>	ll	ll	ll	lm	--	lm	lm	ll	ll	lm	lm	lm	lm	lm	lm	lm	ll	lm	lm	lm	lm	lm	ll	ll	ll	lm	lm	lm	lm	lm	lm	ll	lm	lm	ll	lm	lm	ll	lm	--	ll	lm	lm	ll	ll	ll	lm	ll
Pyb17_086	<lmxll>	ll	ll	ll	lm	--	lm	lm	ll	ll	lm	lm	lm	lm	lm	lm	lm	ll	lm	lm	lm	lm	lm	ll	ll	ll	lm	lm	lm	lm	lm	lm	ll	lm	lm	lm	lm	lm	ll	lm	ll	ll	lm	lm	ll	ll	ll	--	ll
Pyb17_087	<lmxll>	--	lm	lm	ll	--	ll	ll	lm	lm	ll	ll	ll	ll	ll	ll	ll	lm	ll	ll	ll	ll	ll	lm	lm	lm	ll	ll	ll	ll	ll	ll	lm	ll	ll	ll	ll	ll	lm	ll	--	lm	ll	ll	lm	lm	lm	--	lm
Pyd17_012	<nnxnp>	--	np	--	nn	--	np	np	nn	np	nn	np	np	nn	np	np	np	np	np	nn	nn	np	nn	nn	np	np	np	nn	nn	--	np	nn	nn	nn	np	np	--	np	np	np	nn	np	nn	nn	nn	nn	np	--	nn
Pybd17_007	<hkxhk>	hh	hk	hk	hk	--	kk	kk	hh	hk	hk	kk	hk	hk	hk	kk	kk	hk	kk	hk	hk	hh	hk	hh	hk	hk	kk	hk	hk	kk	hk	hk	hh	kk	kk	hk	--	kk	--	hk	--	--	hh	hk	hh	hh	hh	--	hh
Pyb17_089	<lmxll>	--	lm	lm	ll	--	ll	ll	lm	lm	ll	ll	ll	ll	ll	ll	ll	lm	ll	ll	ll	ll	ll	ll	lm	lm	ll	ll	ll	ll	ll	ll	lm	ll	ll	ll	ll	ll	lm	ll	--	lm	ll	ll	lm	lm	lm	--	lm
Pyb17_090	<lmxll>	--	ll	--	lm	--	lm	lm	ll	ll	lm	lm	lm	lm	lm	lm	lm	ll	lm	lm	lm	lm	lm	lm	ll	ll	lm	lm	lm	lm	lm	lm	ll	lm	lm	lm	lm	lm	--	lm	--	ll	lm	lm	ll	ll	ll	--	ll
Pyd17_013	<nnxnp>	nn	np	nn	nn	--	np	np	nn	np	nn	np	np	nn	np	np	np	np	np	nn	nn	np	nn	nn	np	np	np	nn	nn	np	np	np	nn	nn	np	np	--	np	--	np	nn	np	nn	--	nn	nn	np	--	nn
Pyb17_091	<lmxll>	ll	ll	--	lm	--	lm	lm	ll	ll	lm	lm	lm	lm	lm	lm	lm	ll	lm	lm	lm	lm	lm	lm	ll	ll	lm	lm	lm	lm	lm	lm	ll	lm	lm	lm	lm	lm	ll	lm	--	ll	lm	lm	ll	ll	ll	--	ll
Pyb17_093	<lmxll>	--	ll	ll	lm	--	lm	lm	ll	ll	lm	lm	lm	lm	lm	lm	lm	ll	lm	lm	lm	lm	lm	lm	ll	ll	lm	lm	lm	lm	lm	lm	ll	lm	lm	lm	lm	lm	ll	lm	--	ll	lm	lm	ll	ll	ll	--	ll
Pyb17_094	<lmxll>	--	lm	lm	ll	--	ll	ll	lm	lm	ll	ll	ll	ll	ll	ll	ll	lm	ll	ll	ll	ll	--	ll	lm	lm	ll	ll	ll	ll	ll	ll	lm	ll	ll	ll	ll	ll	lm	ll	--	lm	ll	ll	lm	lm	lm	--	lm
Pyb17_095	<lmxll>	--	ll	ll	lm	--	lm	lm	ll	ll	lm	lm	lm	lm	--	lm	lm	ll	lm	lm	lm	lm	lm	lm	ll	ll	lm	lm	lm	lm	lm	lm	ll	lm	lm	lm	lm	lm	--	lm	--	ll	lm	lm	ll	ll	ll	--	ll
Pyb17_096	<lmxll>	ll	ll	ll	--	--	lm	lm	ll	ll	lm	lm	lm	lm	lm	lm	lm	ll	lm	lm	lm	lm	lm	lm	ll	ll	lm	lm	lm	lm	lm	lm	ll	lm	lm	lm	lm	lm	ll	lm	--	ll	lm	lm	ll	ll	ll	--	ll
Pyd17_018	<nnxnp>	np	nn	np	np	--	nn	np	nn	nn	nn	nn	nn	np	nn	nn	nn	nn	--	np	np	nn	np	np	nn	nn	--	np	np	nn	nn	nn	np	nn	nn	nn	nn	nn	nn	nn	--	nn	np	nn	np	nn	nn	--	np
Pyd17_020	<nnxnp>	nn	np	nn	nn	--	np	np	np	np	np	np	np	nn	np	np	np	np	np	nn	nn	np	nn	nn	np	np	np	nn	nn	np	np	np	nn	np	np	np	--	np	--	np	--	--	nn	np	nn	np	np	--	nn
Pyd17_022	<nnxnp>	np	nn	np	np	--	nn	nn	nn	nn	nn	nn	nn	np	--	nn	nn	nn	nn	np	np	--	np	np	nn	nn	nn	np	np	nn	nn	nn	np	nn	nn	--	nn	nn	nn	nn	--	nn	np	nn	np	np	nn	--	np
Pyd17_024	<nnxnp>	np	nn	np	np	--	nn	nn	nn	nn	nn	nn	nn	np	nn	nn	nn	nn	nn	np	np	nn	np	np	nn	nn	nn	np	np	nn	nn	nn	np	nn	nn	nn	nn	nn	--	nn	--	nn	np	nn	np	np	nn	--	np
Pyb17_098	<lmxll>	lm	lm	lm	ll	--	ll	ll	lm	lm	ll	ll	ll	ll	ll	ll	ll	lm	ll	ll	ll	ll	ll	lm	lm	lm	ll	ll	ll	ll	ll	lm	lm	ll	ll	ll	--	ll	lm	ll	--	--	lm	ll	lm	lm	lm	--	lm
Pyb17_100	<lmxll>	lm	lm	lm	ll	--	ll	ll	lm	lm	ll	ll	ll	ll	ll	ll	ll	lm	ll	ll	ll	ll	ll	lm	lm	lm	ll	ll	ll	ll	ll	ll	lm	ll	ll	ll	--	ll	lm	ll	--	lm	lm	ll	--	lm	lm	--	lm
Pyb17_102	<lmxll>	--	ll	ll	lm	--	lm	lm	ll	ll	lm	lm	lm	lm	lm	lm	lm	ll	lm	lm	lm	lm	lm	ll	ll	ll	lm	lm	lm	lm	lm	lm	ll	lm	lm	lm	lm	lm	ll	lm	--	ll	ll	lm	ll	ll	ll	--	ll
Pyb17_103	<lmxll>	--	lm	lm	ll	--	ll	ll	lm	lm	ll	ll	ll	ll	ll	ll	ll	lm	ll	ll	ll	ll	--	lm	lm	lm	ll	ll	ll	ll	ll	--	lm	ll	ll	ll	ll	ll	lm	ll	--	lm	lm	ll	lm	lm	lm	--	lm
Pyb17_106	<lmxll>	ll	ll	ll	lm	--	lm	lm	ll	ll	lm	lm	lm	lm	lm	lm	lm	ll	lm	lm	lm	lm	lm	ll	ll	ll	lm	lm	lm	lm	lm	lm	ll	lm	lm	lm	lm	lm	ll	lm	--	ll	ll	lm	ll	ll	ll	--	ll
Pyb17_107	<lmxll>	lm	lm	lm	ll	--	--	ll	lm	lm	ll	ll	ll	ll	ll	ll	ll	lm	ll	ll	ll	ll	--	lm	lm	lm	ll	ll	ll	ll	ll	ll	lm	ll	ll	ll	ll	ll	lm	ll	--	lm	lm	ll	lm	lm	lm	--	lm
Pyb17_109	<lmxll>	lm	lm	ll	ll	--	ll	ll	lm	lm	lm	ll	ll	ll	ll	ll	ll	lm	ll	ll	ll	ll	ll	lm	lm	lm	ll	ll	ll	ll	ll	lm	lm	ll	ll	ll	ll	ll	lm	lm	lm	lm	lm	--	lm	lm	lm	--	lm
Pyb17_113	<lmxll>	ll	ll	ll	lm	--	lm	lm	ll	ll	lm	lm	lm	lm	lm	lm	lm	ll	lm	lm	lm	lm	lm	ll	ll	ll	lm	lm	lm	lm	lm	lm	ll	lm	lm	lm	lm	lm	ll	ll	--	ll	ll	lm	ll	ll	ll	--	ll
Pyb17_114	<lmxll>	ll	ll	--	lm	--	lm	lm	ll	ll	lm	lm	lm	lm	lm	lm	lm	ll	lm	lm	lm	lm	lm	ll	ll	ll	lm	lm	lm	lm	lm	lm	ll	lm	lm	lm	lm	lm	ll	ll	--	ll	ll	lm	ll	ll	ll	--	ll
Pyb17_115	<lmxll>	--	lm	ll	ll	--	ll	ll	lm	lm	ll	ll	ll	ll	ll	ll	ll	lm	ll	ll	ll	ll	ll	lm	lm	lm	ll	ll	ll	ll	ll	lm	lm	ll	ll	ll	ll	ll	lm	--	--	lm	lm	ll	lm	lm	lm	--	lm
Pyb17_122	<lmxll>	ll	ll	lm	lm	--	lm	lm	ll	ll	lm	lm	lm	lm	lm	lm	lm	ll	lm	lm	lm	lm	lm	ll	ll	ll	lm	lm	lm	lm	lm	lm	ll	--	lm	lm	lm	lm	--	ll	--	ll	ll	ll	ll	ll	ll	--	ll
Pyb17_124	<lmxll>	lm	lm	ll	ll	--	ll	ll	lm	lm	ll	ll	ll	ll	ll	ll	ll	lm	ll	ll	ll	ll	ll	lm	lm	lm	ll	ll	ll	ll	ll	--	lm	lm	ll	ll	ll	ll	lm	lm	--	lm	lm	lm	lm	lm	lm	--	lm
Pyd17_026	<nnxnp>	nn	np	nn	nn	--	np	nn	np	np	np	np	nn	nn	nn	np	np	np	nn	np	nn	--	np	nn	np	nn	nn	nn	nn	np	nn	np	nn	np	nn	np	nn	np	--	np	--	nn	nn	np	np	np	nn	--	nn
Pyd17_027	<nnxnp>	nn	np	nn	nn	--	np	nn	np	np	np	np	nn	nn	nn	np	np	np	nn	np	nn	np	np	nn	np	nn	nn	nn	nn	np	nn	np	nn	np	nn	np	nn	np	--	np	--	nn	nn	np	np	np	nn	--	nn
Pyb17_134	<lmxll>	ll	ll	lm	lm	--	lm	lm	ll	ll	lm	lm	lm	lm	lm	lm	lm	ll	lm	lm	lm	lm	lm	ll	ll	ll	lm	lm	lm	lm	lm	lm	ll	ll	lm	lm	--	lm	--	ll	--	ll	ll	ll	ll	ll	ll	--	ll
Pyb17_137	<lmxll>	ll	ll	lm	lm	--	lm	lm	ll	ll	lm	lm	lm	lm	lm	lm	lm	ll	lm	lm	lm	lm	lm	ll	ll	ll	lm	lm	lm	lm	lm	lm	ll	ll	lm	lm	lm	lm	--	ll	--	ll	ll	ll	ll	ll	ll	--	ll
Pyb17_141	<lmxll>	ll	ll	lm	lm	--	lm	lm	ll	ll	lm	lm	lm	lm	lm	lm	lm	ll	lm	lm	lm	lm	lm	ll	ll	ll	lm	lm	lm	lm	lm	lm	ll	ll	lm	lm	--	lm	ll	ll	--	--	ll	ll	ll	ll	ll	--	ll
Pyb17_145	<lmxll>	ll	ll	lm	lm	--	lm	lm	ll	ll	lm	lm	lm	lm	lm	lm	lm	ll	lm	lm	lm	lm	lm	ll	ll	ll	lm	lm	lm	lm	lm	lm	ll	ll	lm	lm	lm	lm	ll	ll	--	ll	ll	--	ll	ll	ll	--	ll
Pyb17_146	<lmxll>	ll	ll	lm	lm	--	lm	lm	ll	ll	lm	lm	lm	lm	lm	lm	lm	ll	lm	lm	lm	lm	lm	ll	ll	ll	lm	lm	lm	lm	lm	lm	ll	ll	lm	lm	lm	lm	ll	ll	--	ll	ll	ll	ll	ll	ll	--	ll
Pyb17_147	<lmxll>	ll	ll	lm	lm	--	lm	--	ll	ll	lm	lm	lm	lm	lm	lm	lm	ll	lm	lm	lm	lm	lm	ll	ll	ll	lm	lm	lm	lm	lm	lm	ll	ll	lm	lm	--	lm	ll	ll	--	ll	ll	ll	ll	ll	ll	--	ll
Pyb17_152	<lmxll>	--	ll	lm	lm	--	lm	lm	ll	ll	lm	lm	lm	lm	ll	lm	lm	ll	lm	lm	lm	lm	lm	ll	ll	ll	lm	lm	lm	lm	lm	lm	ll	ll	lm	lm	--	lm	ll	ll	--	ll	ll	ll	ll	ll	ll	--	ll
Pyb17_156	<lmxll>	--	ll	lm	lm	--	lm	lm	ll	ll	lm	lm	lm	lm	ll	--	lm	ll	lm	lm	lm	lm	lm	ll	ll	ll	lm	lm	lm	lm	lm	lm	ll	ll	lm	lm	lm	lm	ll	ll	--	ll	ll	--	ll	ll	ll	--	ll
Pyb17_160	<lmxll>	ll	ll	lm	lm	--	lm	lm	ll	ll	lm	lm	lm	lm	ll	lm	lm	ll	lm	lm	lm	lm	lm	ll	ll	ll	lm	lm	--	lm	lm	lm	ll	ll	lm	lm	lm	lm	ll	ll	ll	ll	ll	ll	ll	ll	ll	--	ll
Pyd17_034	<nnxnp>	--	nn	np	np	--	nn	np	nn	nn	nn	nn	np	np	np	nn	nn	nn	np	nn	np	nn	--	np	nn	np	np	np	np	nn	np	nn	np	nn	np	np	nn	nn	nn	nn	--	np	np	nn	nn	nn	np	--	np
Pyb17_165	<lmxll>	--	ll	--	lm	--	lm	lm	ll	ll	lm	lm	lm	lm	ll	--	lm	ll	lm	lm	lm	lm	lm	ll	ll	ll	lm	lm	lm	lm	lm	lm	ll	ll	lm	lm	lm	lm	--	ll	ll	ll	ll	ll	ll	ll	ll	--	ll
Pyb17_167	<lmxll>	ll	ll	lm	lm	--	lm	lm	ll	ll	lm	lm	lm	lm	ll	--	lm	ll	lm	lm	lm	lm	lm	ll	ll	ll	lm	lm	lm	lm	lm	lm	ll	ll	lm	--	--	lm	ll	ll	--	ll	ll	ll	ll	ll	ll	--	ll
Pyb17_169	<lmxll>	--	ll	lm	lm	--	lm	lm	ll	ll	lm	lm	lm	lm	ll	lm	lm	ll	lm	lm	lm	lm	lm	ll	ll	ll	lm	lm	lm	lm	lm	lm	ll	ll	lm	lm	lm	lm	ll	ll	--	ll	ll	ll	ll	ll	ll	--	ll
Pyb17_170	<lmxll>	ll	ll	lm	lm	--	lm	lm	ll	ll	lm	lm	lm	lm	ll	lm	lm	ll	lm	lm	lm	lm	lm	ll	ll	ll	lm	lm	lm	lm	lm	lm	ll	ll	lm	lm	lm	lm	ll	ll	--	ll	ll	ll	ll	ll	ll	--	ll
Pyb17_175	<lmxll>	ll	ll	lm	lm	--	lm	lm	ll	ll	lm	lm	lm	lm	ll	lm	lm	ll	lm	lm	lm	lm	lm	ll	ll	ll	lm	lm	lm	lm	lm	ll	ll	ll	lm	lm	--	lm	--	ll	--	ll	ll	ll	lm	ll	ll	--	ll
Pybd17_011	<hkxhk>	--	hh	kk	kk	--	hk	kk	hh	hh	kk	hk	kk	kk	hk	hk	hk	hh	kk	kk	kk	kk	hk	hk	hh	hh	kk	kk	kk	--	kk	kk	hk	hh	hk	kk	kk	hk	hh	hh	--	hk	hk	--	kk	hh	hk	--	hk
Pyb17_182	<lmxll>	lm	lm	ll	ll	--	--	ll	lm	lm	ll	ll	lm	ll	lm	ll	ll	lm	ll	ll	ll	lm	--	lm	lm	lm	ll	ll	ll	ll	lm	ll	lm	lm	ll	lm	ll	ll	lm	lm	--	lm	lm	lm	lm	lm	lm	--	lm
Pybd17_012	<hkxhk>	--	hk	hk	hk	--	kk	hk	hh	hk	hk	kk	hk	hk	hk	kk	kk	hk	hk	hk	hk	hk	hk	hh	hk	hk	hk	hk	hk	kk	hk	hk	hh	hk	kk	hk	kk	kk	hk	hk	hh	--	hh	kk	hh	hk	hh	--	hh
Pybd17_013	<hkxhk>	--	kk	hh	kk	--	hk	hh	hh	kk	hk	hk	hh	hh	hk	hk	hk	kk	hh	hh	hh	hk	hk	hk	kk	hk	hh	hh	hh	hk	hh	kk	hk	kk	hk	hh	--	hk	--	kk	kk	--	hk	kk	hh	kk	hk	--	hk
Pybd17_014	<hkxhk>	hh	hk	hk	hk	--	kk	hk	hk	hk	hh	hk	kk	hk	hk	kk	kk	hk	hk	hk	hk	kk	kk	kk	hk	hh	hh	hk	hh	kk	kk	hk	hh	hk	hk	hk	kk	kk	kk	hk	hk	hh	hh	hk	kk	hk	hk	--	hk
Pybd17_015	<hkxhk>	hk	hh	hk	kk	--	hk	kk	hk	kk	kk	hk	kk	kk	hk	hk	hk	hh	kk	kk	kk	kk	hk	hk	hh	hk	hh	kk	kk	hk	kk	hk	hk	hh	kk	kk	hh	hk	hh	hh	--	hk	hk	--	kk	hh	hk	--	hk
Pybd17_017	<hkxhk>	--	hk	hk	hk	--	kk	hk	hk	hk	kk	hk	kk	hk	hh	kk	kk	hk	hk	hk	hk	kk	kk	hh	hk	hh	hh	hk	hh	kk	kk	hk	hh	hk	hk	kk	kk	kk	hk	hk	--	hh	hh	hk	kk	hk	hh	--	hk
Pyd17_040	<nnxnp>	--	np	nn	nn	--	np	np	np	np	np	np	nn	nn	nn	np	np	np	np	nn	nn	nn	nn	nn	np	np	np	nn	nn	np	nn	np	nn	np	np	nn	nn	np	np	np	--	np	nn	np	nn	nn	nn	--	nn
Pyd17_041	<nnxnp>	--	np	nn	nn	--	np	nn	nn	np	nn	np	nn	nn	nn	np	np	np	nn	nn	nn	nn	--	nn	np	np	nn	nn	nn	np	nn	--	nn	np	np	nn	--	np	np	np	--	nn	nn	nn	nn	np	nn	np	nn
Pyb17_195	<lmxll>	ll	ll	lm	lm	--	lm	lm	ll	ll	lm	ll	lm	ll	ll	lm	lm	ll	ll	ll	lm	lm	lm	ll	ll	ll	ll	lm	ll	lm	lm	ll	ll	ll	lm	ll	lm	lm	ll	ll	--	ll	ll	--	lm	ll	--	--	lm
Pyd17_044	<nnxnp>	nn	np	nn	nn	--	np	nn	nn	np	nn	np	nn	nn	nn	np	np	np	nn	nn	nn	nn	--	nn	np	np	nn	nn	nn	np	nn	--	nn	np	np	nn	--	np	np	np	--	np	nn	nn	nn	np	nn	--	nn
Pyb17_196	<lmxll>	--	lm	ll	ll	--	ll	ll	lm	lm	ll	lm	lm	lm	lm	ll	ll	lm	lm	lm	ll	ll	--	lm	lm	lm	lm	ll	lm	ll	lm	lm	lm	lm	ll	lm	ll	ll	lm	lm	lm	lm	lm	lm	ll	lm	lm	--	ll
Pyd17_045	<nnxnp>	--	np	nn	nn	--	np	--	nn	np	nn	np	nn	nn	nn	np	np	np	nn	nn	nn	nn	nn	nn	np	np	nn	nn	nn	np	nn	--	nn	np	np	nn	--	np	np	np	--	np	nn	nn	nn	np	nn	np	nn
Pybd17_019	<hkxhk>	hk	kk	hh	hh	--	hk	hh	hk	kk	hh	kk	hk	hk	kk	hk	hk	kk	hk	kk	hh	hh	hk	hk	kk	hk	hk	hh	hk	hk	hk	hk	hk	kk	hh	hh	--	hk	kk	kk	hk	--	hk	--	hk	kk	kk	--	kk
Pybd17_020	<hkxhk>	--	hh	kk	kk	--	hk	kk	hk	hh	kk	hk	kk	kk	hk	hk	hk	hh	kk	hk	kk	kk	hk	hk	hh	hk	hk	kk	hk	hk	kk	hk	hk	hh	hh	kk	hh	hk	hh	hh	--	hk	hk	hk	hk	hh	hk	--	hk
Pyb17_206	<lmxll>	ll	ll	lm	lm	--	lm	lm	ll	ll	lm	lm	lm	lm	ll	lm	lm	ll	lm	ll	lm	lm	lm	ll	ll	ll	ll	lm	ll	lm	lm	--	ll	ll	lm	lm	--	lm	ll	ll	--	ll	ll	ll	lm	ll	--	--	ll
Pybd17_021	<hkxhk>	--	hh	--	kk	--	hk	kk	hh	hh	kk	hk	kk	kk	hk	hk	hk	hh	kk	hh	kk	kk	hk	hk	hh	hk	hk	kk	hk	hk	kk	hk	hk	hh	kk	kk	--	hk	--	hh	--	hk	hk	hh	hk	hh	hk	--	kk
Pyb17_207	<lmxll>	--	ll	lm	lm	--	lm	lm	ll	ll	lm	lm	lm	lm	ll	lm	lm	ll	lm	ll	lm	lm	lm	ll	ll	ll	ll	lm	ll	lm	lm	ll	ll	ll	lm	lm	lm	lm	ll	ll	--	ll	ll	ll	lm	ll	ll	--	lm
Pybd17_022	<hkxhk>	--	kk	hh	hh	--	hk	hh	hk	kk	hh	hk	hh	hh	hk	--	hk	kk	hh	kk	hh	hh	hk	hk	kk	hk	hk	hh	hk	hk	hh	hk	hk	kk	hh	hh	hk	hk	kk	kk	--	hk	hk	hk	hk	kk	hk	--	hh
Pyb17_210	<lmxll>	ll	ll	lm	lm	--	lm	lm	ll	ll	lm	ll	lm	lm	ll	lm	lm	ll	lm	ll	lm	lm	lm	ll	ll	ll	ll	lm	ll	lm	lm	ll	ll	ll	lm	lm	lm	lm	ll	ll	--	ll	ll	ll	lm	ll	ll	--	lm
Pyb17_209	<lmxll>	ll	ll	lm	lm	--	lm	lm	ll	ll	lm	ll	lm	lm	ll	lm	lm	ll	lm	ll	lm	lm	lm	ll	ll	ll	ll	lm	ll	lm	lm	ll	ll	ll	lm	lm	lm	lm	ll	ll	--	ll	ll	ll	lm	ll	ll	--	lm
Pyd17_057	<nnxnp>	nn	np	nn	nn	--	np	nn	nn	np	nn	np	nn	nn	nn	np	np	np	nn	np	nn	nn	np	nn	np	nn	nn	nn	nn	np	nn	nn	nn	np	nn	nn	np	np	--	np	--	nn	nn	nn	np	np	nn	--	nn
Pyb17_216	<lmxll>	ll	ll	lm	lm	--	lm	lm	ll	ll	lm	ll	lm	lm	ll	lm	lm	ll	lm	ll	lm	lm	lm	ll	ll	ll	ll	lm	ll	lm	lm	ll	ll	ll	lm	ll	lm	lm	--	ll	ll	ll	ll	ll	lm	ll	--	--	lm
Pyb17_218	<lmxll>	--	lm	ll	ll	--	ll	ll	lm	lm	ll	lm	ll	ll	lm	ll	ll	lm	ll	lm	ll	ll	ll	lm	lm	lm	lm	ll	lm	ll	ll	lm	lm	lm	ll	lm	ll	ll	--	lm	--	lm	lm	lm	ll	lm	--	--	ll
Pyd17_058	<nnxnp>	nn	np	nn	nn	--	np	nn	nn	np	nn	np	nn	nn	nn	--	np	np	nn	np	nn	nn	np	nn	np	nn	nn	nn	nn	np	nn	nn	nn	np	nn	nn	--	np	--	np	--	nn	nn	nn	np	np	nn	--	nn
Pyd17_062	<nnxnp>	nn	np	--	nn	--	np	nn	nn	np	nn	np	nn	nn	nn	np	np	np	np	np	nn	nn	np	nn	np	nn	--	nn	nn	np	nn	nn	nn	np	nn	nn	nn	np	np	np	--	nn	nn	nn	np	np	nn	--	nn
Pyd17_063	<nnxnp>	--	np	nn	nn	--	np	nn	nn	np	nn	np	nn	nn	nn	np	np	np	np	np	nn	nn	np	nn	np	nn	nn	nn	nn	np	nn	nn	nn	np	nn	nn	nn	np	np	np	--	nn	nn	nn	np	np	nn	--	nn
Pybd17_025	<hkxhk>	hk	kk	hh	hh	--	hk	hh	hk	kk	hh	kk	hh	hk	kk	hh	hk	kk	hk	kk	hh	hh	hk	hk	hk	hk	hk	hh	hk	hk	hh	hk	hk	kk	hh	kk	--	hk	--	kk	--	hk	hk	hk	hk	kk	kk	--	hh
Pyb17_219	<lmxll>	ll	ll	lm	lm	--	lm	lm	ll	ll	lm	ll	lm	ll	ll	lm	lm	ll	ll	ll	ll	lm	lm	ll	lm	ll	ll	lm	ll	lm	lm	ll	ll	ll	lm	ll	ll	lm	lm	ll	--	ll	ll	ll	lm	ll	lm	--	lm
Pyb17_224	<lmxll>	ll	ll	lm	lm	--	lm	lm	ll	ll	lm	ll	lm	ll	ll	lm	lm	ll	ll	ll	ll	lm	lm	ll	lm	ll	ll	lm	ll	lm	lm	ll	ll	ll	lm	ll	ll	lm	lm	ll	--	ll	ll	ll	lm	ll	lm	--	lm
Pyb17_225	<lmxll>	--	ll	lm	lm	--	lm	lm	ll	ll	lm	ll	lm	ll	ll	lm	lm	ll	ll	ll	ll	lm	lm	ll	lm	ll	ll	lm	ll	lm	lm	ll	ll	ll	lm	ll	ll	lm	--	ll	--	ll	ll	ll	lm	ll	lm	--	lm
Pyb17_227	<lmxll>	--	lm	ll	ll	--	ll	ll	lm	lm	ll	lm	ll	lm	lm	ll	ll	lm	lm	lm	lm	ll	ll	lm	ll	lm	lm	ll	lm	ll	ll	lm	lm	lm	ll	lm	ll	ll	ll	lm	lm	lm	lm	lm	ll	lm	ll	--	ll
Pyb17_228	<lmxll>	ll	ll	--	lm	--	lm	lm	ll	ll	lm	ll	lm	ll	ll	lm	lm	ll	ll	ll	ll	lm	lm	ll	lm	ll	ll	lm	ll	lm	lm	ll	ll	ll	lm	ll	--	lm	--	ll	--	ll	ll	ll	lm	ll	lm	--	lm
Pyb17_229	<lmxll>	ll	ll	lm	lm	--	lm	lm	ll	ll	lm	ll	lm	ll	ll	lm	lm	ll	ll	ll	ll	lm	lm	ll	lm	ll	ll	lm	ll	lm	lm	ll	ll	ll	lm	ll	ll	lm	lm	ll	--	ll	ll	ll	lm	ll	lm	--	lm
Pyb17_232	<lmxll>	lm	lm	ll	ll	--	ll	ll	lm	lm	ll	lm	ll	lm	lm	ll	ll	lm	lm	lm	lm	ll	ll	lm	ll	lm	lm	ll	lm	ll	ll	lm	lm	lm	ll	--	ll	ll	ll	lm	--	lm	lm	lm	ll	lm	ll	--	ll
Pyb17_233	<lmxll>	lm	lm	ll	ll	--	ll	ll	lm	lm	ll	lm	ll	lm	lm	ll	ll	lm	lm	lm	lm	ll	ll	lm	ll	lm	lm	ll	lm	ll	ll	lm	lm	lm	ll	lm	ll	ll	--	lm	lm	lm	lm	lm	ll	lm	ll	--	ll
Pyb17_234	<lmxll>	ll	ll	lm	lm	--	lm	lm	ll	ll	lm	ll	lm	ll	ll	lm	lm	ll	ll	ll	ll	lm	lm	ll	lm	ll	--	lm	ll	lm	lm	ll	ll	ll	lm	ll	lm	lm	lm	ll	ll	ll	ll	ll	lm	ll	lm	--	--
Pyb17_236	<lmxll>	ll	ll	lm	lm	--	--	lm	ll	ll	lm	ll	lm	ll	ll	lm	lm	ll	ll	ll	ll	lm	lm	ll	lm	ll	ll	lm	ll	lm	lm	ll	ll	ll	lm	ll	lm	lm	lm	ll	ll	ll	ll	ll	lm	ll	lm	--	lm
Pyb17_237	<lmxll>	ll	ll	lm	lm	--	lm	lm	ll	ll	lm	ll	lm	ll	ll	lm	lm	ll	ll	ll	ll	lm	lm	ll	lm	ll	ll	lm	ll	lm	lm	ll	ll	ll	lm	ll	lm	lm	lm	ll	--	ll	ll	ll	lm	ll	lm	--	lm
Pyb17_241	<lmxll>	ll	ll	--	lm	--	lm	lm	lm	ll	lm	ll	lm	ll	ll	lm	lm	ll	ll	ll	ll	lm	lm	ll	lm	ll	ll	lm	ll	lm	lm	ll	ll	ll	lm	ll	lm	lm	lm	ll	ll	ll	ll	ll	lm	ll	lm	lm	lm
Pyb17_246	<lmxll>	ll	ll	lm	lm	--	lm	lm	lm	ll	lm	ll	lm	ll	ll	lm	lm	ll	ll	ll	ll	lm	lm	ll	lm	ll	ll	lm	ll	lm	lm	ll	ll	ll	lm	ll	--	lm	lm	ll	--	--	ll	ll	lm	ll	lm	--	lm
Pyb17_247	<lmxll>	--	ll	lm	lm	--	lm	lm	lm	ll	lm	ll	lm	ll	ll	lm	lm	ll	ll	ll	ll	lm	lm	ll	lm	ll	ll	lm	ll	lm	lm	ll	ll	ll	lm	ll	--	lm	lm	ll	--	--	ll	ll	lm	ll	lm	--	lm
Pyb17_253	<lmxll>	--	ll	lm	lm	--	lm	lm	lm	ll	lm	ll	lm	ll	ll	lm	lm	ll	ll	ll	ll	lm	lm	ll	lm	ll	ll	lm	ll	lm	lm	ll	ll	ll	lm	ll	lm	lm	lm	ll	--	ll	ll	ll	lm	ll	lm	--	lm
Pyb17_254	<lmxll>	ll	ll	lm	lm	--	lm	lm	lm	ll	lm	ll	lm	ll	ll	lm	lm	ll	ll	ll	ll	lm	lm	ll	lm	ll	ll	lm	ll	lm	lm	ll	ll	ll	lm	ll	--	lm	--	ll	--	ll	ll	ll	lm	ll	lm	--	lm
Pyb17_255	<lmxll>	ll	ll	lm	lm	--	lm	lm	lm	ll	lm	ll	lm	ll	ll	lm	lm	ll	ll	ll	ll	lm	lm	ll	lm	ll	ll	lm	ll	lm	lm	ll	ll	ll	lm	ll	lm	lm	lm	ll	ll	ll	ll	ll	lm	ll	lm	--	lm
Pyb17_256	<lmxll>	--	lm	ll	ll	--	ll	ll	ll	lm	ll	lm	ll	lm	lm	--	ll	lm	lm	lm	lm	ll	ll	lm	ll	lm	lm	ll	lm	ll	ll	lm	lm	lm	ll	lm	--	ll	ll	lm	--	lm	lm	lm	ll	lm	ll	--	ll
Pyb17_257	<lmxll>	ll	ll	lm	lm	--	lm	lm	lm	ll	lm	ll	lm	ll	ll	lm	lm	ll	ll	ll	ll	lm	lm	ll	lm	ll	ll	lm	ll	lm	lm	ll	ll	ll	lm	ll	lm	lm	--	ll	--	ll	ll	ll	lm	ll	lm	--	lm
Pyb17_259	<lmxll>	--	ll	lm	lm	--	lm	lm	lm	ll	lm	ll	lm	ll	--	--	lm	ll	ll	ll	ll	lm	lm	ll	lm	ll	ll	lm	ll	lm	lm	ll	ll	ll	lm	ll	lm	lm	--	ll	--	ll	ll	ll	lm	ll	lm	--	lm
Pyb17_258	<lmxll>	--	ll	lm	lm	--	lm	lm	lm	ll	lm	ll	lm	ll	ll	lm	lm	ll	ll	ll	ll	lm	lm	ll	lm	ll	ll	lm	ll	lm	lm	ll	ll	ll	lm	ll	lm	lm	--	ll	ll	ll	ll	ll	lm	ll	lm	--	lm
Pyb17_266	<lmxll>	ll	ll	lm	lm	--	lm	lm	lm	ll	lm	ll	lm	ll	ll	lm	lm	ll	ll	ll	ll	lm	lm	ll	lm	ll	ll	lm	ll	lm	lm	ll	ll	ll	lm	ll	--	lm	lm	ll	--	ll	ll	ll	--	ll	lm	--	lm
Pyb17_265	<lmxll>	ll	ll	lm	lm	--	lm	lm	lm	ll	lm	ll	lm	ll	ll	lm	lm	ll	ll	ll	ll	lm	lm	ll	lm	ll	ll	lm	ll	lm	lm	ll	ll	ll	lm	ll	--	lm	lm	ll	--	ll	ll	ll	lm	ll	lm	--	lm
Pyb17_267	<lmxll>	ll	ll	lm	lm	--	lm	lm	lm	ll	lm	ll	lm	ll	ll	lm	lm	ll	ll	ll	ll	lm	lm	ll	lm	ll	ll	lm	ll	lm	lm	ll	ll	ll	lm	ll	lm	lm	lm	ll	ll	ll	ll	ll	lm	ll	lm	lm	lm
Pyb17_268	<lmxll>	ll	ll	lm	lm	--	lm	lm	lm	ll	lm	ll	lm	ll	ll	lm	lm	ll	ll	ll	ll	lm	lm	ll	lm	ll	ll	lm	ll	lm	lm	ll	ll	ll	lm	ll	lm	lm	lm	ll	--	ll	ll	ll	lm	ll	lm	--	lm
Pyb17_269	<lmxll>	--	ll	--	lm	--	lm	lm	lm	ll	lm	ll	lm	ll	ll	lm	lm	ll	ll	ll	ll	lm	lm	ll	lm	ll	ll	lm	ll	lm	lm	ll	ll	ll	lm	ll	lm	lm	--	ll	--	ll	ll	ll	lm	ll	lm	lm	lm
Pyb17_270	<lmxll>	--	ll	lm	lm	--	lm	--	lm	ll	lm	ll	lm	ll	ll	lm	lm	ll	ll	ll	ll	lm	lm	ll	lm	ll	ll	lm	ll	lm	lm	ll	ll	ll	lm	ll	lm	lm	lm	ll	--	ll	ll	ll	lm	ll	lm	--	lm
Pyb17_271	<lmxll>	ll	ll	--	lm	--	lm	lm	lm	ll	lm	ll	lm	ll	ll	lm	lm	ll	ll	ll	ll	lm	lm	ll	lm	ll	ll	lm	ll	lm	lm	ll	ll	ll	lm	ll	lm	lm	lm	ll	--	ll	ll	ll	lm	ll	lm	--	lm
Pyb17_272	<lmxll>	ll	ll	lm	lm	--	lm	lm	lm	ll	lm	ll	lm	ll	ll	lm	lm	ll	ll	ll	ll	lm	lm	ll	lm	ll	ll	lm	ll	lm	lm	ll	ll	ll	lm	ll	lm	lm	--	ll	--	ll	ll	ll	lm	ll	lm	--	lm
Pyb17_274	<lmxll>	ll	ll	lm	lm	--	lm	lm	lm	ll	lm	ll	lm	ll	ll	lm	lm	ll	ll	ll	ll	lm	lm	ll	lm	ll	ll	lm	ll	lm	lm	ll	ll	ll	lm	ll	lm	lm	lm	ll	--	ll	ll	ll	lm	ll	lm	--	lm
Pyb17_275	<lmxll>	ll	ll	lm	lm	--	lm	lm	lm	ll	lm	ll	lm	ll	ll	lm	lm	ll	ll	ll	ll	lm	lm	ll	lm	ll	ll	lm	ll	lm	lm	ll	ll	ll	lm	ll	lm	lm	lm	ll	--	ll	ll	ll	lm	ll	lm	--	lm
Pyb17_286	<lmxll>	ll	ll	--	lm	--	lm	lm	lm	ll	lm	ll	lm	ll	ll	--	lm	ll	ll	ll	ll	lm	lm	ll	lm	ll	ll	lm	ll	lm	lm	ll	ll	ll	lm	ll	lm	lm	--	ll	--	ll	ll	ll	lm	ll	lm	--	lm
Pybd17_031	<hkxhk>	--	hk	kk	hk	--	kk	hk	hh	hk	hk	hk	kk	hh	hh	kk	kk	hk	hk	hk	hh	hk	kk	hh	kk	hh	hk	--	hh	kk	kk	kk	kk	hk	hk	hh	hh	hh	kk	hk	--	--	hh	--	kk	hk	kk	--	hk
Pyb17_292	<lmxll>	ll	ll	lm	--	--	lm	lm	lm	ll	lm	ll	lm	ll	ll	lm	lm	ll	ll	ll	ll	lm	lm	ll	lm	ll	ll	lm	ll	lm	lm	lm	ll	ll	lm	lm	lm	lm	lm	ll	--	ll	ll	lm	lm	ll	lm	--	lm
Pyb17_296	<lmxll>	--	lm	ll	ll	--	ll	ll	lm	lm	ll	lm	lm	lm	lm	ll	ll	lm	lm	lm	lm	ll	ll	lm	ll	lm	lm	ll	lm	ll	lm	lm	lm	lm	ll	lm	ll	ll	ll	lm	lm	lm	lm	--	ll	lm	lm	--	ll
Pyb17_303	<lmxll>	ll	ll	lm	lm	--	lm	lm	ll	ll	lm	ll	lm	ll	ll	lm	lm	ll	ll	ll	lm	lm	lm	ll	lm	ll	ll	lm	ll	lm	lm	ll	ll	ll	lm	ll	lm	lm	--	ll	--	ll	ll	ll	lm	ll	ll	--	lm
Pyb17_305	<lmxll>	lm	lm	ll	ll	--	ll	ll	lm	lm	ll	lm	ll	lm	lm	ll	ll	lm	lm	lm	ll	ll	ll	lm	ll	lm	lm	ll	lm	ll	ll	lm	lm	lm	ll	lm	ll	ll	--	lm	--	--	lm	lm	ll	lm	lm	--	ll
Pyb17_306	<lmxll>	--	lm	ll	ll	--	ll	ll	lm	lm	ll	lm	ll	lm	lm	ll	ll	lm	lm	lm	ll	ll	ll	lm	ll	--	lm	ll	lm	ll	ll	lm	lm	lm	ll	lm	ll	ll	lm	lm	lm	lm	lm	lm	ll	lm	lm	--	ll
Pyb17_315	<lmxll>	ll	ll	lm	lm	--	lm	lm	ll	ll	lm	ll	lm	ll	ll	lm	lm	ll	ll	ll	ll	lm	lm	ll	lm	ll	ll	lm	ll	--	lm	ll	ll	ll	lm	ll	--	lm	lm	ll	ll	ll	ll	ll	lm	ll	lm	--	lm
Pyb17_324	<lmxll>	ll	ll	lm	lm	--	lm	lm	ll	ll	lm	ll	lm	ll	ll	lm	lm	ll	ll	ll	ll	lm	lm	ll	lm	ll	ll	lm	ll	lm	lm	ll	ll	ll	lm	ll	--	lm	lm	ll	--	ll	ll	ll	lm	ll	lm	--	lm
Pyb17_329	<lmxll>	lm	lm	ll	ll	--	ll	ll	lm	lm	ll	lm	ll	lm	lm	ll	ll	lm	lm	lm	lm	ll	--	lm	ll	lm	lm	ll	lm	ll	ll	lm	lm	lm	ll	lm	ll	ll	ll	lm	lm	lm	lm	lm	ll	lm	ll	ll	ll
Pyb17_330	<lmxll>	ll	ll	lm	lm	--	lm	--	ll	ll	lm	ll	lm	ll	ll	lm	lm	ll	ll	ll	ll	lm	lm	ll	lm	ll	ll	lm	ll	lm	lm	ll	ll	ll	lm	ll	--	lm	--	ll	--	ll	ll	ll	lm	ll	lm	--	lm
Pyb17_331	<lmxll>	ll	ll	lm	lm	--	lm	lm	ll	ll	lm	ll	lm	ll	ll	lm	lm	ll	ll	ll	ll	lm	lm	ll	lm	ll	ll	lm	ll	lm	lm	ll	ll	ll	lm	ll	lm	lm	lm	ll	--	ll	ll	ll	lm	ll	lm	lm	lm
Pyb17_332	<lmxll>	lm	lm	ll	ll	--	ll	ll	lm	lm	ll	lm	ll	lm	lm	ll	ll	--	lm	lm	lm	ll	ll	lm	ll	lm	lm	ll	lm	ll	ll	lm	lm	--	ll	lm	ll	ll	ll	lm	--	lm	lm	lm	ll	lm	ll	--	ll
Pyb17_333	<lmxll>	--	lm	ll	ll	--	ll	ll	lm	lm	ll	lm	ll	lm	lm	ll	ll	lm	lm	lm	lm	ll	ll	lm	ll	lm	lm	ll	lm	ll	ll	lm	lm	lm	ll	lm	ll	ll	ll	lm	--	lm	lm	lm	ll	lm	ll	--	ll
Pyb17_334	<lmxll>	ll	ll	lm	lm	--	lm	lm	ll	ll	lm	ll	lm	ll	ll	lm	lm	ll	ll	ll	ll	lm	lm	ll	lm	ll	ll	lm	ll	lm	lm	ll	ll	ll	lm	ll	--	lm	lm	ll	--	ll	ll	ll	lm	ll	lm	--	lm
Pyb17_336	<lmxll>	ll	ll	lm	lm	--	lm	lm	ll	ll	lm	ll	lm	ll	ll	lm	lm	ll	ll	ll	ll	lm	lm	ll	lm	ll	ll	lm	ll	lm	lm	ll	ll	ll	lm	ll	lm	lm	lm	ll	ll	ll	ll	ll	lm	ll	lm	--	lm
Pyb17_337	<lmxll>	--	ll	--	lm	--	lm	lm	ll	ll	lm	ll	lm	ll	ll	lm	lm	ll	ll	ll	ll	lm	lm	ll	lm	ll	ll	lm	--	lm	lm	ll	ll	ll	lm	ll	--	lm	lm	ll	--	ll	ll	ll	lm	ll	lm	--	lm
Pyb17_338	<lmxll>	--	lm	ll	ll	--	ll	ll	lm	lm	ll	lm	ll	lm	lm	ll	ll	lm	lm	--	lm	ll	--	lm	ll	lm	lm	ll	lm	ll	ll	lm	lm	lm	ll	lm	ll	ll	ll	lm	--	lm	lm	lm	ll	lm	ll	--	ll
Pyb17_339	<lmxll>	--	ll	lm	lm	--	lm	lm	ll	ll	lm	ll	lm	ll	ll	lm	lm	ll	ll	ll	ll	lm	lm	ll	lm	ll	ll	lm	ll	lm	lm	ll	ll	ll	lm	ll	lm	lm	lm	ll	--	ll	ll	ll	lm	ll	lm	--	lm
Pybd17_034	<hkxhk>	kk	hk	kk	hk	--	hh	hk	hk	hk	hh	hk	hh	kk	hk	hh	hh	hk	hk	hk	kk	hh	kk	kk	hh	kk	hk	hk	kk	hh	hh	hk	kk	hk	hk	hk	hh	hh	--	hk	--	kk	kk	--	hh	hk	hh	--	hk
Pybd17_035	<hkxhk>	--	kk	hk	hh	--	hk	hh	hh	kk	hk	kk	hk	hk	kk	hk	hk	kk	kk	kk	hk	hk	hk	hk	hk	hk	kk	hh	hk	hk	hk	hk	hk	kk	hh	kk	hh	hk	hk	kk	--	hk	hk	kk	hk	kk	hk	--	hh
Pyb17_342	<lmxll>	ll	ll	lm	lm	--	lm	lm	lm	ll	lm	--	lm	ll	ll	lm	lm	ll	ll	ll	ll	lm	lm	ll	lm	ll	ll	lm	ll	lm	lm	ll	ll	ll	lm	ll	lm	lm	--	ll	ll	ll	ll	ll	lm	ll	lm	--	lm
Pyb17_344	<lmxll>	ll	ll	lm	lm	--	lm	lm	lm	ll	lm	ll	lm	ll	ll	lm	lm	ll	ll	ll	ll	lm	lm	ll	lm	ll	ll	lm	ll	lm	lm	ll	ll	ll	lm	ll	--	lm	--	ll	--	ll	ll	ll	lm	ll	lm	--	lm
Pyb17_345	<lmxll>	ll	ll	lm	lm	--	lm	lm	lm	ll	lm	ll	lm	ll	ll	lm	lm	ll	ll	ll	ll	lm	lm	ll	lm	ll	--	--	ll	lm	lm	ll	ll	ll	lm	ll	lm	lm	lm	ll	--	ll	ll	ll	lm	ll	lm	--	lm
Pyb17_347	<lmxll>	ll	ll	lm	lm	--	lm	lm	lm	ll	lm	ll	lm	ll	ll	lm	lm	ll	ll	ll	ll	lm	lm	ll	lm	ll	ll	lm	ll	--	lm	ll	ll	ll	lm	ll	lm	lm	lm	ll	ll	ll	ll	ll	lm	ll	lm	lm	lm
Pyb17_349	<lmxll>	--	ll	lm	lm	--	lm	lm	lm	ll	lm	ll	lm	ll	ll	--	lm	ll	ll	ll	ll	lm	lm	ll	lm	ll	ll	lm	ll	lm	lm	ll	ll	ll	lm	ll	lm	lm	lm	ll	--	ll	ll	ll	lm	ll	lm	--	lm
Pyb17_351	<lmxll>	--	ll	lm	lm	--	lm	lm	lm	ll	lm	ll	lm	ll	ll	ll	lm	ll	ll	ll	ll	lm	lm	ll	lm	ll	ll	lm	ll	lm	lm	ll	ll	ll	lm	ll	lm	lm	lm	ll	--	ll	ll	ll	lm	ll	lm	--	lm
Pyb17_358	<lmxll>	ll	ll	lm	lm	--	lm	lm	lm	ll	lm	ll	lm	ll	ll	ll	lm	ll	ll	ll	ll	lm	lm	ll	lm	ll	ll	lm	ll	lm	lm	ll	ll	ll	lm	ll	lm	lm	lm	ll	ll	ll	ll	ll	lm	ll	lm	--	lm
Pyb17_359	<lmxll>	--	ll	lm	lm	--	lm	lm	lm	ll	lm	ll	lm	ll	ll	ll	lm	ll	ll	ll	ll	lm	lm	ll	lm	lm	ll	lm	ll	--	lm	ll	ll	ll	lm	ll	lm	lm	--	ll	--	ll	ll	ll	lm	ll	lm	--	lm
Pyb17_360	<lmxll>	--	ll	lm	lm	--	lm	lm	lm	ll	lm	ll	lm	ll	ll	ll	lm	ll	ll	ll	ll	lm	lm	ll	lm	lm	ll	lm	ll	lm	lm	ll	ll	ll	lm	ll	lm	lm	--	ll	ll	ll	ll	ll	lm	ll	lm	--	lm
Pyb17_362	<lmxll>	ll	ll	lm	lm	--	lm	lm	lm	ll	lm	ll	lm	ll	ll	ll	lm	ll	ll	ll	ll	lm	lm	ll	lm	lm	ll	lm	ll	lm	lm	ll	ll	ll	lm	ll	lm	lm	lm	ll	ll	ll	ll	ll	lm	ll	lm	--	lm
Pyb17_363	<lmxll>	ll	ll	lm	lm	--	lm	lm	lm	ll	lm	ll	lm	ll	ll	ll	lm	ll	ll	ll	ll	lm	lm	ll	lm	lm	ll	lm	ll	lm	lm	ll	ll	ll	lm	ll	lm	lm	lm	ll	--	ll	ll	ll	lm	ll	lm	--	lm
Pyb17_365	<lmxll>	ll	ll	lm	lm	--	lm	--	lm	ll	lm	ll	lm	ll	ll	ll	lm	ll	ll	ll	ll	lm	lm	ll	lm	lm	ll	lm	ll	lm	lm	ll	ll	ll	lm	ll	lm	lm	lm	ll	ll	ll	ll	ll	lm	ll	lm	--	lm
Pybd17_037	<hkxhk>	--	kk	hk	hh	--	hk	hh	hh	kk	hh	kk	hh	hk	hk	kk	hk	kk	kk	kk	kk	hh	hk	hk	hk	hh	kk	hh	hk	hk	hh	hk	hk	hk	hh	hk	hk	hk	--	kk	--	kk	hk	--	--	hk	hh	--	hh
Pyb17_367	<lmxll>	lm	lm	ll	ll	--	ll	ll	lm	lm	lm	lm	ll	lm	lm	lm	ll	lm	lm	lm	lm	lm	--	lm	ll	lm	lm	ll	lm	ll	ll	lm	lm	lm	ll	lm	ll	ll	ll	lm	--	lm	lm	lm	ll	lm	lm	--	ll
Pyb17_369	<lmxll>	--	lm	--	ll	--	ll	ll	lm	lm	lm	lm	ll	lm	lm	lm	ll	lm	lm	lm	lm	lm	ll	lm	ll	lm	lm	ll	lm	ll	ll	lm	lm	--	ll	lm	ll	ll	ll	lm	--	lm	lm	lm	ll	lm	lm	--	ll
Pyb17_370	<lmxll>	lm	lm	ll	ll	--	ll	ll	lm	lm	lm	lm	ll	lm	lm	lm	ll	lm	lm	lm	lm	lm	--	lm	ll	lm	lm	ll	lm	ll	ll	lm	lm	lm	ll	lm	ll	ll	--	lm	--	lm	lm	lm	ll	lm	lm	--	ll
Pybd17_040	<hkxhk>	hk	hh	hk	kk	--	hk	kk	kk	hh	kk	hh	kk	hk	hk	hh	hk	hh	hh	hh	hh	kk	hk	hk	hk	kk	hh	kk	hk	hk	kk	hk	hk	hk	kk	--	hk	hk	hk	hh	--	hk	hk	hk	hk	hk	hh	--	kk
Pybd17_041	<hkxhk>	hk	hh	hk	kk	--	hk	kk	kk	hh	kk	hh	kk	hk	hk	hh	hk	hh	hh	hh	hh	kk	hk	hk	hk	kk	hh	kk	hk	hk	kk	hk	hk	hk	kk	hk	kk	hk	hk	hh	--	--	hk	hk	hk	hk	kk	--	kk
Pybd17_042	<hkxhk>	hh	hk	kk	hk	--	kk	hk	kk	hk	kk	hk	kk	hh	hk	--	kk	hk	hk	hk	hh	kk	kk	hh	kk	hh	hk	hk	hh	kk	kk	hk	hh	hk	hk	hk	kk	kk	--	hk	--	hh	hh	hk	kk	hk	kk	--	hk
Pyd17_069	<nnxnp>	--	nn	nn	np	--	nn	np	np	nn	np	nn	np	np	np	nn	nn	nn	nn	nn	nn	np	nn	np	nn	np	nn	np	np	nn	np	np	np	np	np	np	np	nn	--	nn	--	np	np	np	nn	np	np	--	np
Pyd17_071	<nnxnp>	nn	np	np	nn	--	np	nn	nn	np	nn	np	nn	nn	nn	np	np	np	np	np	np	nn	np	nn	np	nn	np	nn	nn	np	nn	nn	nn	nn	nn	nn	nn	np	np	np	--	nn	nn	nn	np	nn	nn	--	nn
Pyd17_073	<nnxnp>	--	np	np	nn	--	np	nn	nn	np	nn	np	nn	nn	nn	np	np	np	np	np	np	nn	np	nn	np	nn	np	nn	nn	np	nn	nn	nn	nn	nn	nn	nn	np	np	np	--	nn	nn	nn	np	nn	nn	--	nn
Pyb14_004	<lmxll>	--	ll	ll	ll	--	ll	ll	lm	lm	lm	lm	lm	lm	lm	lm	lm	lm	lm	lm	ll	lm	lm	lm	lm	lm	ll	lm	lm	lm	ll	lm	ll	lm	lm	lm	ll	lm	ll	ll	--	ll	ll	ll	--	ll	lm	--	lm
Pybd14_001	<hkxhk>	--	hk	kk	kk	--	hk	kk	hh	hh	hk	hk	hk	hk	hk	hh	hk	hk	hk	hh	hk	hh	hk	hh	hk	hk	hk	hk	hh	hk	kk	hk	hk	hh	hk	hk	kk	hh	hk	hk	--	hk	kk	kk	kk	hk	hk	--	hk
Pybd14_002	<hkxhk>	--	hk	kk	kk	--	hk	kk	hh	hh	kk	hk	hk	hk	hk	hh	hk	hk	hk	hh	hk	hk	hk	hh	hk	hk	hh	hk	hh	hk	kk	hk	hk	hh	hk	hk	hk	hh	--	hk	--	hk	kk	kk	kk	hk	hk	--	hk
Pybd14_003	<hkxhk>	kk	hh	hk	hk	--	hh	hk	hk	hk	hh	kk	kk	kk	hh	hk	kk	kk	kk	hk	hk	hk	kk	hk	kk	kk	hh	kk	hk	kk	hk	hk	hh	hk	kk	hk	hh	hk	hh	hh	--	hk	hk	hk	hk	hh	hh	--	kk
Pyb14_006	<lmxll>	ll	lm	lm	lm	--	lm	lm	lm	ll	lm	ll	ll	ll	lm	ll	ll	ll	ll	ll	lm	lm	ll	ll	ll	ll	ll	ll	ll	ll	lm	lm	lm	ll	ll	ll	lm	ll	lm	lm	--	--	lm	lm	lm	lm	lm	--	ll
Pyb14_007	<lmxll>	--	lm	lm	lm	--	lm	--	ll	ll	lm	ll	ll	ll	lm	ll	ll	ll	ll	ll	lm	lm	ll	ll	ll	ll	ll	ll	ll	ll	lm	lm	lm	ll	ll	ll	lm	ll	lm	lm	--	lm	lm	lm	lm	lm	lm	--	ll
Pyb14_010	<lmxll>	--	ll	ll	ll	--	ll	ll	lm	lm	ll	lm	lm	lm	ll	lm	lm	lm	lm	--	ll	ll	lm	lm	lm	lm	lm	lm	lm	lm	ll	ll	ll	lm	lm	lm	ll	lm	ll	ll	--	ll	ll	ll	ll	ll	ll	--	lm
Pyb14_011	<lmxll>	ll	lm	lm	lm	--	lm	lm	ll	ll	lm	ll	ll	ll	lm	ll	ll	ll	ll	ll	lm	lm	ll	ll	ll	ll	ll	--	--	ll	lm	lm	lm	ll	ll	ll	lm	ll	--	lm	--	lm	lm	lm	lm	lm	lm	--	ll
Pyb14_012	<lmxll>	ll	lm	--	lm	--	lm	lm	ll	ll	lm	ll	ll	ll	lm	ll	ll	ll	ll	ll	lm	lm	ll	ll	ll	ll	ll	ll	ll	ll	lm	lm	lm	ll	ll	ll	lm	ll	--	lm	--	lm	lm	lm	lm	lm	lm	--	ll
Pyb14_013	<lmxll>	ll	lm	lm	lm	--	lm	lm	ll	ll	lm	ll	ll	ll	lm	ll	ll	ll	ll	ll	lm	lm	ll	ll	ll	ll	ll	ll	ll	ll	lm	lm	lm	ll	ll	ll	lm	ll	lm	lm	--	lm	lm	lm	lm	lm	lm	--	ll
Pyb14_014	<lmxll>	ll	lm	--	lm	--	lm	lm	ll	ll	lm	ll	ll	ll	lm	ll	ll	ll	ll	ll	lm	lm	--	ll	ll	ll	ll	ll	ll	ll	lm	lm	lm	ll	ll	ll	lm	ll	--	lm	--	lm	lm	lm	lm	lm	lm	--	ll
Pyb14_015	<lmxll>	lm	ll	ll	ll	--	ll	ll	lm	lm	ll	lm	lm	lm	ll	lm	lm	lm	lm	lm	ll	ll	lm	lm	lm	lm	lm	lm	lm	lm	ll	ll	ll	lm	lm	lm	--	lm	--	ll	lm	ll	ll	ll	ll	ll	ll	--	lm
Pyb14_016	<lmxll>	ll	lm	lm	lm	--	lm	lm	ll	ll	lm	ll	ll	ll	lm	ll	ll	ll	ll	ll	lm	lm	ll	ll	ll	ll	ll	ll	ll	ll	lm	lm	lm	ll	ll	ll	--	--	lm	lm	--	lm	lm	lm	lm	lm	lm	--	ll
Pyb14_023	<lmxll>	ll	lm	lm	lm	--	lm	lm	ll	ll	lm	ll	ll	ll	lm	ll	ll	ll	ll	ll	lm	lm	ll	ll	ll	ll	ll	ll	ll	ll	lm	lm	lm	ll	ll	ll	--	ll	lm	lm	--	--	lm	lm	lm	lm	lm	--	ll
Pyb14_025	<lmxll>	ll	lm	lm	lm	--	lm	lm	ll	ll	lm	ll	ll	ll	lm	ll	ll	ll	ll	ll	lm	lm	ll	ll	ll	ll	ll	ll	ll	ll	lm	lm	lm	ll	ll	ll	lm	ll	lm	lm	--	lm	lm	lm	lm	lm	lm	--	ll
Pybd14_004	<hkxhk>	--	kk	hk	hk	--	kk	hk	hh	hk	hk	hh	hh	hh	hk	hk	hh	hh	hh	hk	kk	hk	hh	hk	hh	hh	hk	hh	hk	hh	hk	hk	kk	hk	hh	hh	kk	hk	kk	kk	hh	kk	hk	hk	hk	kk	hk	--	hh
Pybd14_005	<hkxhk>	hh	kk	hk	hk	--	kk	--	hh	hk	hk	hh	hh	hh	hk	hk	hh	hh	hh	hk	kk	hk	hh	hk	hh	hh	hk	hh	hk	hh	hk	hk	kk	hk	hh	hh	--	hk	kk	kk	--	kk	hk	hk	hk	kk	hk	--	hh
Pybd14_006	<hkxhk>	hh	kk	hk	hk	--	kk	hk	hh	hk	hk	hh	hh	hh	hk	hk	hh	hh	hh	hk	kk	hk	hh	hk	hh	hh	hk	hh	hk	hh	hk	hk	kk	hk	hh	hh	--	hk	kk	kk	--	kk	hk	--	hk	kk	hk	--	hh
Pyb14_027	<lmxll>	ll	lm	--	lm	--	lm	lm	ll	ll	lm	ll	ll	ll	lm	ll	ll	ll	ll	ll	lm	--	ll	ll	ll	ll	lm	ll	ll	ll	lm	--	lm	ll	ll	ll	ll	ll	lm	lm	--	lm	lm	lm	lm	lm	lm	--	ll
Pyb14_028	<lmxll>	ll	lm	lm	lm	--	lm	lm	ll	ll	lm	ll	ll	ll	lm	ll	ll	ll	ll	ll	lm	ll	ll	ll	ll	ll	lm	ll	ll	ll	lm	lm	lm	ll	ll	ll	ll	ll	lm	lm	--	lm	lm	lm	lm	lm	lm	--	ll
Pyb14_029	<lmxll>	--	ll	--	ll	--	ll	ll	lm	lm	ll	lm	lm	lm	ll	lm	lm	lm	lm	lm	ll	lm	lm	lm	lm	lm	ll	lm	lm	lm	ll	ll	ll	lm	lm	lm	lm	lm	ll	ll	--	ll	ll	ll	ll	ll	ll	--	lm
Pyb14_039	<lmxll>	ll	lm	lm	lm	--	lm	lm	ll	ll	lm	ll	ll	ll	lm	ll	ll	ll	ll	ll	lm	ll	ll	ll	ll	ll	lm	ll	ll	ll	lm	lm	lm	ll	ll	ll	--	ll	lm	lm	--	lm	lm	lm	lm	lm	lm	--	ll
Pyb14_042	<lmxll>	ll	lm	lm	lm	--	lm	lm	ll	ll	lm	ll	ll	ll	lm	ll	ll	ll	ll	ll	lm	ll	--	ll	ll	ll	lm	ll	ll	ll	lm	lm	lm	ll	ll	ll	lm	ll	lm	lm	--	lm	lm	lm	--	lm	lm	--	ll
Pyb14_045	<lmxll>	ll	lm	lm	lm	--	lm	lm	ll	ll	lm	ll	ll	ll	lm	ll	ll	ll	ll	ll	lm	lm	ll	ll	ll	ll	lm	ll	ll	--	lm	lm	lm	ll	ll	ll	lm	ll	lm	lm	--	lm	lm	lm	lm	lm	lm	--	--
Pyb14_046	<lmxll>	--	lm	lm	lm	--	lm	lm	ll	ll	lm	ll	ll	ll	lm	ll	ll	ll	--	ll	lm	ll	ll	ll	ll	ll	lm	ll	ll	ll	lm	lm	lm	ll	ll	ll	--	ll	lm	lm	--	lm	lm	--	lm	lm	lm	--	ll
Pyb14_047	<lmxll>	ll	lm	lm	lm	--	lm	lm	ll	ll	lm	ll	ll	ll	lm	ll	ll	ll	ll	ll	lm	ll	ll	ll	ll	ll	lm	ll	ll	ll	lm	lm	lm	ll	ll	--	lm	ll	lm	lm	--	--	lm	--	lm	lm	lm	--	ll
Pyb14_050	<lmxll>	ll	lm	--	lm	--	lm	lm	ll	ll	lm	--	ll	ll	lm	ll	ll	ll	ll	ll	lm	ll	ll	ll	ll	ll	lm	ll	ll	ll	lm	lm	lm	ll	ll	ll	lm	ll	--	lm	--	lm	lm	lm	lm	lm	lm	--	ll
Pyb14_051	<lmxll>	--	lm	lm	lm	--	lm	lm	ll	ll	lm	ll	ll	ll	lm	ll	ll	ll	ll	ll	lm	ll	ll	ll	ll	ll	lm	ll	ll	ll	lm	lm	lm	ll	ll	ll	lm	ll	lm	lm	--	lm	lm	lm	lm	lm	lm	--	ll
Pyb14_056	<lmxll>	ll	lm	lm	lm	--	lm	lm	ll	--	lm	ll	ll	ll	lm	ll	ll	ll	ll	ll	lm	lm	ll	ll	ll	ll	ll	ll	ll	lm	lm	lm	lm	ll	ll	ll	lm	ll	lm	lm	ll	lm	lm	lm	lm	lm	lm	--	ll
Pyb14_058	<lmxll>	ll	lm	lm	lm	--	lm	lm	ll	lm	lm	ll	ll	ll	lm	ll	ll	ll	ll	ll	lm	lm	ll	ll	ll	ll	ll	ll	ll	lm	lm	lm	lm	ll	ll	ll	lm	ll	lm	lm	--	--	lm	lm	lm	lm	lm	--	ll
Pyb14_059	<lmxll>	--	lm	lm	lm	--	lm	lm	ll	lm	lm	ll	ll	ll	lm	ll	ll	ll	ll	ll	lm	lm	ll	ll	ll	ll	ll	ll	ll	lm	lm	lm	lm	ll	ll	ll	lm	ll	lm	lm	--	lm	lm	lm	lm	lm	lm	--	ll
Pyb14_061	<lmxll>	--	lm	lm	lm	--	lm	lm	--	lm	lm	ll	ll	ll	lm	ll	ll	ll	ll	ll	lm	lm	ll	ll	ll	ll	ll	ll	ll	lm	lm	lm	lm	ll	ll	ll	lm	ll	lm	lm	--	lm	lm	lm	lm	lm	lm	--	ll
Pyb14_062	<lmxll>	--	lm	lm	lm	--	lm	lm	ll	lm	lm	ll	ll	ll	lm	ll	ll	ll	ll	ll	lm	lm	ll	ll	ll	ll	ll	ll	ll	lm	lm	lm	lm	ll	ll	ll	lm	ll	lm	lm	ll	lm	lm	--	lm	lm	lm	--	ll
Pyb14_063	<lmxll>	ll	lm	lm	lm	--	--	lm	ll	lm	lm	ll	ll	ll	lm	ll	ll	ll	ll	ll	lm	lm	ll	ll	ll	ll	ll	ll	ll	lm	lm	lm	lm	ll	ll	ll	lm	ll	lm	lm	--	lm	lm	lm	lm	lm	lm	--	ll
Pybd14_008	<hkxhk>	hk	hk	hh	hh	--	hk	hh	hk	kk	hh	hk	hk	hk	hh	kk	hk	hk	hk	hh	hk	hh	hk	kk	hk	hk	kk	hk	kk	hk	hh	hk	hk	kk	hk	hk	hk	kk	hk	hk	--	hk	hh	hh	hh	hk	hh	--	hh
Pybd14_010	<hkxhk>	hk	hk	hh	hh	--	hk	hh	hk	hk	hh	hk	hk	kk	hh	kk	hk	hk	kk	kk	hk	hh	hk	kk	hk	hk	hk	hk	kk	hh	hh	kk	hk	kk	hk	kk	hk	kk	--	hk	--	hk	hh	hh	hh	hk	hh	--	hk
Pybd14_011	<hkxhk>	--	hk	hh	hh	--	hk	hk	hk	hk	hk	hh	hk	kk	hh	kk	hk	hk	kk	kk	hk	hh	hk	kk	hk	kk	hk	hk	kk	hh	hh	kk	hk	kk	hk	hk	hk	kk	hk	hk	--	hk	hh	hk	hk	hk	hh	--	hk
Pyb14_069	<lmxll>	ll	lm	lm	lm	--	lm	lm	ll	ll	lm	--	ll	ll	lm	ll	ll	ll	ll	ll	lm	lm	ll	ll	ll	ll	ll	ll	ll	--	lm	lm	lm	ll	ll	ll	ll	ll	lm	lm	--	lm	lm	lm	lm	lm	lm	--	ll
Pyb14_071	<lmxll>	ll	lm	lm	lm	--	lm	--	ll	ll	lm	ll	ll	ll	lm	ll	ll	ll	ll	ll	lm	lm	--	ll	ll	ll	ll	ll	ll	--	lm	lm	lm	ll	ll	ll	ll	ll	lm	lm	--	lm	lm	lm	lm	lm	lm	--	ll
Pyb14_075	<lmxll>	lm	ll	--	ll	--	ll	ll	lm	lm	ll	lm	lm	lm	ll	lm	lm	lm	lm	lm	ll	ll	lm	lm	lm	lm	lm	lm	lm	ll	ll	ll	ll	lm	lm	lm	--	lm	ll	ll	--	ll	ll	ll	ll	lm	ll	--	lm
Pybd14_014	<hkxhk>	--	hk	hh	hh	--	hk	hk	hk	hk	hk	kk	hk	kk	hh	kk	hk	hk	kk	kk	hk	hh	hk	kk	hk	kk	hk	hk	kk	hh	hh	hh	hk	kk	--	--	hh	kk	kk	hk	--	hk	hh	hk	hh	hk	hh	--	hk
Pyb14_078	<lmxll>	ll	lm	lm	lm	--	lm	lm	ll	lm	lm	ll	ll	ll	lm	--	ll	ll	ll	ll	lm	lm	ll	ll	ll	ll	ll	ll	ll	lm	lm	lm	lm	ll	ll	ll	ll	ll	--	lm	--	lm	lm	--	lm	ll	lm	--	ll
Pyb14_079	<lmxll>	ll	lm	lm	lm	--	lm	lm	ll	lm	lm	ll	ll	ll	lm	ll	ll	ll	ll	ll	lm	lm	ll	ll	ll	ll	ll	ll	ll	lm	lm	lm	lm	ll	ll	--	ll	ll	lm	lm	--	lm	lm	--	lm	ll	lm	--	ll
Pyd14_019	<nnxnp>	np	nn	np	np	--	nn	nn	np	nn	np	nn	np	nn	np	nn	np	np	nn	nn	nn	np	np	nn	np	--	np	np	nn	np	np	np	nn	nn	np	np	nn	nn	nn	nn	--	nn	np	np	--	np	np	--	np
Pybd14_015	<hkxhk>	--	hk	hh	hh	--	hk	hk	hk	hk	hk	kk	hk	kk	hh	kk	hk	hk	kk	kk	hk	hh	hk	kk	hk	hk	hk	hk	kk	hh	hh	hh	hk	kk	hk	hk	--	kk	--	hk	--	hk	hh	hk	hh	hk	hh	--	hk
Pyb14_083	<lmxll>	--	ll	ll	ll	--	ll	ll	lm	ll	lm	lm	lm	lm	ll	lm	lm	lm	lm	lm	ll	ll	lm	lm	lm	lm	lm	lm	lm	ll	ll	ll	ll	lm	lm	lm	lm	lm	ll	ll	--	ll	ll	lm	ll	lm	ll	--	lm
[truncated: 1,145 more rows]
[truncated: 54 more columns]
